# Supplementary material for: Highly Conserved Elements and Chromosome Structure Evolution in Mitochondrial Genomes in Ciliates
Source: Life (Basel). 2017 Feb 27;7(1):9. doi: 10.3390/life7010009 (PMC5370409; doi:10.3390/life7010009)
Supplement: Supplementary file 2 [file life-07-00009-s001.zip]

Archive with 2 entries (2 files):
- AddFile1.xlsx
- AddFile2.pdf
