# Supplementary material for: Highly Conserved Elements and Chromosome Structure Evolution in Mitochondrial Genomes in Ciliates
Source: Life (Basel). 2017 Feb 27;7(1):9. doi: 10.3390/life7010009 (PMC5370409; doi:10.3390/life7010009)
Supplement: Supplementary file 2 [file life-07-00009-s001.zip › AddFile1.xlsx]

## Sheet: 3033
Elem#	Sz	Deg	Den	Organism	Contig	Pos	Len	Strand	Sequence	Gene	Begin	End	Strand	Description	CDS	Begin	End	Strand	Description	RNA	Begin	End	Strand	Description
1	12	99999	999	132	61200
1	12	16	11	Ichthyophthirius multifiliis	NC_015981.1	1672	89	1	cagaagatagggaccaaactgtctcgcgACGTTTTAAACCCAGCTCACGTACCactttaattgacgaacagtcaaacccttgggagatt	IMG5_M206944	1410	3687	-	IMG5_M206944; IMG5_M206944						rRNA	1410	3687	-	large subunit ribosomal RNA
1	12	16	11	Ichthyophthirius multifiliis	NC_015981.1	1756	125	1	agattatccacccccaggaTGTGATGAGCCGACATCGAGGTGCCAAacaagtttatcaataagaactctcaaaacttataagcctgttatccctagcgtaccttttattcgttgatcgatatttt	IMG5_M206944	1410	3687	-	IMG5_M206944; IMG5_M206944						rRNA	1410	3687	-	large subunit ribosomal RNA
1	12	16	11	Ichthyophthirius multifiliis	NC_015981.1	47211	111	1	aaaatatcgatcaacGAATAAAAGGTACGCTAGGGATAACAGGCTtataagttttgagagttcttattgataaacttgtttggcacctcgatgtcggctcatcacatcctg	IMG5_M206992	45404	47681	+	IMG5_M206992; IMG5_M206992						rRNA	45404	47681	+	large subunit ribosomal RNA
1	12	16	11	Ichthyophthirius multifiliis	NC_015981.1	47349	71	1	ctgttcgtcaattaaagtGGTACGTGAGCTGGGTTTAAAACGTCGcgagacagtttggtccctatcttctg	IMG5_M206992	45404	47681	+	IMG5_M206992; IMG5_M206992						rRNA	45404	47681	+	large subunit ribosomal RNA
1	12	10	8	Ichthyophthirius multifiliis	NC_015981.1	1806	72	1	gtttatcaataagaactctcaaaacttataAGCCTGTTATCCCTAGCGTACCTTTTATTCgttgatcgatat	IMG5_M206944	1410	3687	-	IMG5_M206944; IMG5_M206944						rRNA	1410	3687	-	large subunit ribosomal RNA
1	12	10	8	Ichthyophthirius multifiliis	NC_015981.1	47261	75	1	gttttgagagttcttattgataaacttgtTTGGCACCTCGATGTCGGCTCATCACAtcctgggggtggataatct	IMG5_M206992	45404	47681	+	IMG5_M206992; IMG5_M206992						rRNA	45404	47681	+	large subunit ribosomal RNA
1	12	11	7	Ichthyophthirius multifiliis	NC_015981.1	47026	66	1	ttattattgagtgtTAGTTTGACTGGGGCGGTCTCCTCCTAAAAAGTAACGGaggagtataataac	IMG5_M206992	45404	47681	+	IMG5_M206992; IMG5_M206992						rRNA	45404	47681	+	large subunit ribosomal RNA
1	12	7	5	Ichthyophthirius multifiliis	NC_015981.1	2004	62	1	ttatactcctCCGTTACTTTTTAGGAGGAGACCGCCCCAGTCAAACTAacactcaataataa	IMG5_M206944	1410	3687	-	IMG5_M206944; IMG5_M206944						rRNA	1410	3687	-	large subunit ribosomal RNA
1	12	4	4	Ichthyophthirius multifiliis	NC_015981.1	47329	63	1	atAATCTCCCAAGGGTTTGACTGTTCgtcaattaaagtggtacgtgagctgggtttaaaacgt	IMG5_M206992	45404	47681	+	IMG5_M206992; IMG5_M206992						rRNA	45404	47681	+	large subunit ribosomal RNA
1	12	6	3	Ichthyophthirius multifiliis	NC_015981.1	1997	54	1	ctGGTTATTATACTCCTCCGTTACTTTTTAGGAGgagaccgccccagtcaaact	IMG5_M206944	1410	3687	-	IMG5_M206944; IMG5_M206944						rRNA	1410	3687	-	large subunit ribosomal RNA
1	12	5	3	Ichthyophthirius multifiliis	NC_015981.1	1887	28	1	aAAAAATTATCGGGTCAATATGATAGAC	IMG5_M206944	1410	3687	-	IMG5_M206944; IMG5_M206944						rRNA	1410	3687	-	large subunit ribosomal RNA
1	12	5	3	Ichthyophthirius multifiliis	NC_015981.1	47177	28	1	GTCTATCATATTGACCCGATAATTTTTt	IMG5_M206992	45404	47681	+	IMG5_M206992; IMG5_M206992						rRNA	45404	47681	+	large subunit ribosomal RNA
1	12	4	2	Ichthyophthirius multifiliis	NC_015981.1	1560	26	1	TAATGTAACTTAAAAACCATACCCTT	IMG5_M206944	1410	3687	-	IMG5_M206944; IMG5_M206944						rRNA	1410	3687	-	large subunit ribosomal RNA
1	12	4	2	Ichthyophthirius multifiliis	NC_015981.1	47506	26	1	AAGGGTATGGTTTTTAAGTTACATTA	IMG5_M206992	45404	47681	+	IMG5_M206992; IMG5_M206992						rRNA	45404	47681	+	large subunit ribosomal RNA
1	12	2	2	Ichthyophthirius multifiliis	NC_015981.1	1737	26	1	GAACAGTCAAACCCTTGGGAGATTAT	IMG5_M206944	1410	3687	-	IMG5_M206944; IMG5_M206944						rRNA	1410	3687	-	large subunit ribosomal RNA
1	12	16	10	Moneuplotes crassus	GQ903131.1	6312	104	1	taacaggtagggaccaaactgTCTCACGACGTTCTAAACCCAGCTCACGTACCactttaatggtagaacagaccaacccttggaagattattcacaaccaggat											rRNA	6064	8296	-	large subunit ribosomal RNA
1	12	16	10	Moneuplotes crassus	GQ903131.1	6466	48	1	agaaactattAGCCTGTTATCCCTAGCGTACCTTTTATctgtttatcg											rRNA	6064	8296	-	large subunit ribosomal RNA
1	12	15	9	Moneuplotes crassus	GQ903131.1	6396	49	1	agattattcacaaccaggaTGTGATGAGCCGACATCGAGGTGCCAAACa											rRNA	6064	8296	-	large subunit ribosomal RNA
1	12	3	2	Moneuplotes crassus	GQ903131.1	6367	75	1	tttaatggtaGAACAGACCAACCCTTGGAAGATTATtcacaaccaggatgtgatgagccgacatcgaggtgccaa											rRNA	6064	8296	-	large subunit ribosomal RNA
1	12	16	10	Moneuplotes minuta	GQ903130.1	6292	104	1	taacaggtagggaccaaactgTCTCACGACGTTCTAAACCCAGCTCACGTACCactttaatggtagaacagaccaacccttggaagattattcacaaccaggat											rRNA	6043	8272	-	large subunit ribosomal RNA
1	12	16	10	Moneuplotes minuta	GQ903130.1	6446	48	1	agaaactattAGCCTGTTATCCCTAGCGTACCTTTTATctgtttatcg											rRNA	6043	8272	-	large subunit ribosomal RNA
1	12	15	9	Moneuplotes minuta	GQ903130.1	6376	49	1	agattattcacaaccaggaTGTGATGAGCCGACATCGAGGTGCCAAACa											rRNA	6043	8272	-	large subunit ribosomal RNA
1	12	3	2	Moneuplotes minuta	GQ903130.1	6347	75	1	tttaatggtaGAACAGACCAACCCTTGGAAGATTATtcacaaccaggatgtgatgagccgacatcgaggtgccaa											rRNA	6043	8272	-	large subunit ribosomal RNA
1	12	17	11	Nyctotherus ovalis	GU057832.1	2767	35	1	gGATAAAAGGTACGCTGGGGATAACAGGCTAATgc
1	12	17	11	Nyctotherus ovalis	GU057832.1	2828	36	1	cgtTTGGCACCTCGATGTCGTCTCATCTTAgcctgg
1	12	17	11	Nyctotherus ovalis	GU057832.1	2906	34	1	acGGTACGTGAGTTGGGTTCAGAACGTcgtgagg
1	12	17	11	Oxytricha trifallax	JN383843.1	63159	54	1	aaaaggtatcgattaacGAATAAAAGGTACGCTAGGGATAACAGGCTgatgact
1	12	17	11	Oxytricha trifallax	JN383843.1	63234	81	1	agtcgaTTGGCACCTCGATGTCGGCTCATCATATCCTGgttgtgaataatcttccaagggtcggtctgttctaccgttaaa
1	12	17	11	Oxytricha trifallax	JN383843.1	63266	101	1	atcctggttgtgaataatcttccaagggtcggtctgttctaccgttaaaatggtacgtgagcTGGGTTTAGAACGTCGTGAGacagttcggtccctatctg
1	12	12	7	Oxytricha trifallax	JN383843.1	62986	43	1	tAGTTTCACTGGGGCGGTGGCCTCCTAAAAAGTAACGGgggtg
1	12	4	2	Oxytricha trifallax	JN383843.1	63129	26	1	CAGTCATAGTGACCCGATATATTTTA
1	12	17	10	Paramecium aurelia	NC_001324.1	912	91	1	tacaacagatagggaccaaactgtctcacaACGTTTTAAACCCAGCTCACGTACCactttaattggcgaacagccaaacccttggcagatt	PaauoMr47	625	2903	-	rnl_b; rnl_b						rRNA	625	2903	-	large subunit ribosomal RNA
1	12	16	10	Paramecium aurelia	NC_001324.1	1004	47	1	tgcaccaccaagaTGTGATGAGCCGACATCGAGGTGCCAAacaaatt	PaauoMr47	625	2903	-	rnl_b; rnl_b						rRNA	625	2903	-	large subunit ribosomal RNA
1	12	16	10	Paramecium aurelia	NC_001324.1	1055	70	1	aataggaactctcagaatttATAAGCCTGTTATCCCTAGCGTACCTTTTATtcgttgagcgatgtcttat	PaauoMr47	625	2903	-	rnl_b; rnl_b						rRNA	625	2903	-	large subunit ribosomal RNA
1	12	14	8	Paramecium aurelia	NC_001324.1	1239	72	1	aaagcgtaactttatgctcaCCTCCGTTACTTTTTAGGAGGCAaccgccccagttaaactaacagccagaaa	PaauoMr47	625	2903	-	rnl_b; rnl_b						rRNA	625	2903	-	large subunit ribosomal RNA
1	12	4	2	Paramecium aurelia	NC_001324.1	1170	29	1	atTACTAGTTTGTAATTTAATCAAATTac	PaauoMr47	625	2903	-	rnl_b; rnl_b						rRNA	625	2903	-	large subunit ribosomal RNA
1	12	17	10	Paramecium caudatum	NC_014262.1	594	91	1	tacaacagatagggaccaaactgtctcacaACGTTTTAAACCCAGCTCACGTACCactttaattggcgaacagccaaacccttggcagatt	PaCaOm_r01	316	2655	-	rnl_b; rnl_b						rRNA	316	2655	-	large subunit ribosomal RNA
1	12	16	10	Paramecium caudatum	NC_014262.1	680	50	1	agattctgcaccaccaggaTGTGATGAGCCGACATCGAGGTGCCAAACaa	PaCaOm_r01	316	2655	-	rnl_b; rnl_b						rRNA	316	2655	-	large subunit ribosomal RNA
1	12	16	10	Paramecium caudatum	NC_014262.1	737	70	1	aataggaactctcagaatttATAAGCCTGTTATCCCTAGCGTACCTTTTATtcgttgagcgatgtcttat	PaCaOm_r01	316	2655	-	rnl_b; rnl_b						rRNA	316	2655	-	large subunit ribosomal RNA
1	12	14	8	Paramecium caudatum	NC_014262.1	921	72	1	aaagtgtaactttatgctcacctCCGTTACTTTTTAGGAGGTAaccgccccagttaaactaacagccaaaaa	PaCaOm_r01	316	2655	-	rnl_b; rnl_b						rRNA	316	2655	-	large subunit ribosomal RNA
1	12	16	11	Tetrahymena malaccensis	NC_008337.1	840	82	1	aaccggatagggaccaaactgtCTCACGACGTTTTAAACCCAGCTCACGTACCactttaaccggcgaacagccggacccttg	TemaoMr02	563	2876	-	rnl_b_1; rnl_b_1						rRNA	563	2876	-	large subunit ribosomal RNA
1	12	16	11	Tetrahymena malaccensis	NC_008337.1	46695	82	1	ccaagggtccggctgttcgccggttaaagtGGTACGTGAGCTGGGTTTAAAACGTCGTGAGacagtttggtccctatccggt	TemaoMr05	44741	47054	+	rnl_b_2; rnl_b_2						rRNA	44741	47054	+	large subunit ribosomal RNA
1	12	16	10	Tetrahymena malaccensis	NC_008337.1	922	157	1	gatagattgtccaccatcaggaTGTGATGAGCCGACATCGAGGTGCCAAacgggtttattaataagaactctcaaaacccataagcctgttatccctagcgtaccttttattcgttgatcgatatattttctactaaattatatcgggtcaatatga	TemaoMr02	563	2876	-	rnl_b_1; rnl_b_1						rRNA	563	2876	-	large subunit ribosomal RNA
1	12	16	10	Tetrahymena malaccensis	NC_008337.1	933	188	1	caccatcaggatgtgatgagccgacatcgaggtgccaaacgggtttattaataagaactctcaaaacccataAGCCTGTTATCCCTAGCGTACCTTTTATTCgttgatcgatatattttctactaaattatatcgggtcaatatgacagacatatatccttagaatacttgtttgtactctaatcaaa	TemaoMr02	563	2876	-	rnl_b_1; rnl_b_1						rRNA	563	2876	-	large subunit ribosomal RNA
1	12	16	10	Tetrahymena malaccensis	NC_008337.1	46512	184	1	aacaagtattctaaggatatatgtctgtcatattgacccgatataatttagtagaaaatatatcgatcaacGAATAAAAGGTACGCTAGGGATAACAGGCTtatgggttttgagagttcttattaataaacccgtttggcacctcgatgtcggctcatcacatcctgatgatggacaatctatc	TemaoMr05	44741	47054	+	rnl_b_2; rnl_b_2						rRNA	44741	47054	+	large subunit ribosomal RNA
1	12	10	9	Tetrahymena malaccensis	NC_008337.1	46618	78	1	gttttgagagttcttattaataaacccGTTTGGCACCTCGATGTCGGCTCATCACAtcctgatgatggacaatctatc	TemaoMr05	44741	47054	+	rnl_b_2; rnl_b_2						rRNA	44741	47054	+	large subunit ribosomal RNA
1	12	10	7	Tetrahymena malaccensis	NC_008337.1	46413	68	1	tctCTCCTAAAAAGTAACGGAGGAGtataacaatttggggtatcttattttaattaagatcagtatta	TemaoMr05	44741	47054	+	rnl_b_2; rnl_b_2						rRNA	44741	47054	+	large subunit ribosomal RNA
1	12	6	5	Tetrahymena malaccensis	NC_008337.1	1166	39	1	cccaaattgttataCTCCTCCGTTACTTTTTAGGAGaga	TemaoMr02	563	2876	-	rnl_b_1; rnl_b_1						rRNA	563	2876	-	large subunit ribosomal RNA
1	12	8	4	Tetrahymena malaccensis	NC_008337.1	1200	47	1	aGAGACCGCCCCAGTCAAACTGTCTTTCAATAATAAAaataatataa	TemaoMr02	563	2876	-	rnl_b_1; rnl_b_1						rRNA	563	2876	-	large subunit ribosomal RNA
1	12	8	4	Tetrahymena malaccensis	NC_008337.1	46371	46	1	ttatattattTTTATTATTGAAAGACAGTTTGACTGGGGCGGTCTC	TemaoMr05	44741	47054	+	rnl_b_2; rnl_b_2						rRNA	44741	47054	+	large subunit ribosomal RNA
1	12	8	4	Tetrahymena malaccensis	NC_008337.1	46775	118	1	gttgtaattttaagaaaataaataagAATTAACTTTAGTACGAGAGGACTAGGAAAATTTAATCACTGGTTTGAAAATTActttaataaataaaagtatggtttttaagctaaattaa	TemaoMr05	44741	47054	+	rnl_b_2; rnl_b_2						rRNA	44741	47054	+	large subunit ribosomal RNA
1	12	7	4	Tetrahymena malaccensis	NC_008337.1	46497	146	1	tttgattagagtacaaacaagtattctaaggatatatgtctgTCATATTGACCCGATATAATTTAgtagaaaatatatcgatcaacgaataaaaggtacgctagggataacaggcttatgggttttgagagttcttattaataaac	TemaoMr05	44741	47054	+	rnl_b_2; rnl_b_2						rRNA	44741	47054	+	large subunit ribosomal RNA
1	12	5	3	Tetrahymena malaccensis	NC_008337.1	745	98	1	tacttttatttattaaagTAATTTTCAAACCAGGGATTAAATTTTCCTAGTCCTCTCGTACTAAAGTTAATtcttatttattttcttaaaattacaac	TemaoMr02	563	2876	-	rnl_b_1; rnl_b_1						rRNA	563	2876	-	large subunit ribosomal RNA
1	12	5	3	Tetrahymena malaccensis	NC_008337.1	46490	71	1	tactaaaTTTGATTAGAGTACAAACAAGTAttctaaggatatatgtctgtcatattgacccgatataattt	TemaoMr05	44741	47054	+	rnl_b_2; rnl_b_2						rRNA	44741	47054	+	large subunit ribosomal RNA
1	12	4	3	Tetrahymena malaccensis	NC_008337.1	724	119	1	attaattTAGCTTAAAAACCATACTTTTATTTATTAAAGTAATTTTCAAACCAgggattaaattttcctagtcctctcgtactaaagttaattcttatttattttcttaaaattacaac	TemaoMr02	563	2876	-	rnl_b_1; rnl_b_1						rRNA	563	2876	-	large subunit ribosomal RNA
1	12	4	3	Tetrahymena malaccensis	NC_008337.1	1051	123	1	tctactaaattatatcgggtcaatatgacagacatatatccttagaaTACTTGTTTGTACTCTAATCAAATTtagtatattcattttaatactgatcttaattaaaataagataccccaaatt	TemaoMr02	563	2876	-	rnl_b_1; rnl_b_1						rRNA	563	2876	-	large subunit ribosomal RNA
1	12	6	2	Tetrahymena malaccensis	NC_008337.1	1129	73	1	attcattttaatacTGATCTTAATTAAAATAAGATACCCCAAATTgttatactcctccgttactttttaggag	TemaoMr02	563	2876	-	rnl_b_1; rnl_b_1						rRNA	563	2876	-	large subunit ribosomal RNA
1	12	4	2	Tetrahymena malaccensis	NC_008337.1	1107	58	1	gtactctaatcaaatTTAGTATATTCATTTTAATACTGATcttaattaaaataagata	TemaoMr02	563	2876	-	rnl_b_1; rnl_b_1						rRNA	563	2876	-	large subunit ribosomal RNA
1	12	4	2	Tetrahymena malaccensis	NC_008337.1	46444	52	1	aatttggggTATCTTATTTTAATTAAGATCAGTATTAAAATGAATatactaa	TemaoMr05	44741	47054	+	rnl_b_2; rnl_b_2						rRNA	44741	47054	+	large subunit ribosomal RNA
1	12	3	2	Tetrahymena malaccensis	NC_008337.1	1056	65	1	tAAATTATATCGGGTCAATATGACAGacatatatccttagaatacttgtttgtactctaatcaaa	TemaoMr02	563	2876	-	rnl_b_1; rnl_b_1						rRNA	563	2876	-	large subunit ribosomal RNA
1	12	3	2	Tetrahymena malaccensis	NC_008337.1	46444	123	1	aatttggggtatcttattttaattaagATCAGTATTAAAATGAATATACTAAATTTGATTAGAGTACaaacaagtattctaaggatatatgtctgtcatattgacccgatataatttagtaga	TemaoMr05	44741	47054	+	rnl_b_2; rnl_b_2						rRNA	44741	47054	+	large subunit ribosomal RNA
1	12	12	9	Tetrahymena paravorax	NC_008338.1	1385	134	1	gatagattgttcaccatcaggaTGTGATGAGCCGACATCGAGGTGCCAAacgagtttattaataagaactctcaaaactcataagcctgttatccctagcgtaccttttattcgttgatcgatattttttctac	TepaoMr02	1027	3321	-	rnl_b_1; rnl_b_1						rRNA	1027	3321	-	large subunit ribosomal RNA
1	12	12	9	Tetrahymena paravorax	NC_008338.1	46279	134	1	gtagaaaaaatatcgatcaacGAATAAAAGGTACGCTAGGGATAACAGGCTtatgagttttgagagttcttattaataaactcgtttggcacctcgatgtcggctcatcacatcctgatggtgaacaatctatc	TepaoMr05	44476	46770	+	rnl_b_2; rnl_b_2						rRNA	44476	46770	+	large subunit ribosomal RNA
1	12	13	8	Tetrahymena paravorax	NC_008338.1	46095	73	1	tttattatagagagaTAGTTTGACTGGGGCGGTCTCctcctaaaaagtaacggaggagtataaagacttaggt	TepaoMr05	44476	46770	+	rnl_b_2; rnl_b_2						rRNA	44476	46770	+	large subunit ribosomal RNA
1	12	10	8	Tetrahymena paravorax	NC_008338.1	1302	85	1	tacaacagatagggaccaaactgtCTCACGACGTTTTAAACCCAGCTCACGTACCactttaaccggcgaacagccggacccttga	TepaoMr02	1027	3321	-	rnl_b_1; rnl_b_1						rRNA	1027	3321	-	large subunit ribosomal RNA
1	12	10	8	Tetrahymena paravorax	NC_008338.1	46411	85	1	tcaagggtccggctgttcgccggttaaagtGGTACGTGAGCTGGGTTTAAAACGTCGTGAGacagtttggtccctatctgttgta	TepaoMr05	44476	46770	+	rnl_b_2; rnl_b_2						rRNA	44476	46770	+	large subunit ribosomal RNA
1	12	9	8	Tetrahymena paravorax	NC_008338.1	1450	92	1	gaactctcaaaactcataAGCCTGTTATCCCTAGCGTACCTTTTATTCgttgatcgatattttttctacaaaagtatatcgggtcaatatga	TepaoMr02	1027	3321	-	rnl_b_1; rnl_b_1						rRNA	1027	3321	-	large subunit ribosomal RNA
1	12	7	7	Tetrahymena paravorax	NC_008338.1	46335	78	1	gttttgagagttcttattaataaactcgtTTGGCACCTCGATGTCGGCTCATCACAtcctgatggtgaacaatctatc	TepaoMr05	44476	46770	+	rnl_b_2; rnl_b_2						rRNA	44476	46770	+	large subunit ribosomal RNA
1	12	8	5	Tetrahymena paravorax	NC_008338.1	1630	73	1	acctaagtctttatactCCTCCGTTACTTTTTAGGAGgagaccgccccagtcaaactatctctctataataaa	TepaoMr02	1027	3321	-	rnl_b_1; rnl_b_1						rRNA	1027	3321	-	large subunit ribosomal RNA
1	12	11	4	Tetrahymena paravorax	NC_008338.1	1549	69	1	tttatccttagaatacttgtaaGTACTCTAATCAAACTTAGTAaattcattttaatattgattttaatt	TepaoMr02	1027	3321	-	rnl_b_1; rnl_b_1						rRNA	1027	3321	-	large subunit ribosomal RNA
1	12	8	4	Tetrahymena paravorax	NC_008338.1	1214	73	1	tttatttattaagataattttttAACCAGTGATTAAATTTTCCTAGTCCTCTCGTACTAAAGTTAATaattat	TepaoMr02	1027	3321	-	rnl_b_1; rnl_b_1						rRNA	1027	3321	-	large subunit ribosomal RNA
1	12	8	4	Tetrahymena paravorax	NC_008338.1	46168	79	1	gtattttatttaaattaaaATCAATATTAAAATGAATTTactaagtttgattagagtacttacaagtattctaaggata	TepaoMr05	44476	46770	+	rnl_b_2; rnl_b_2						rRNA	44476	46770	+	large subunit ribosomal RNA
1	12	8	4	Tetrahymena paravorax	NC_008338.1	46511	73	1	ataattATTAACTTTAGTACGAGAGGACTAGGAAAATTTAATCACTGGTTaaaaaattatcttaataaataaa	TepaoMr05	44476	46770	+	rnl_b_2; rnl_b_2						rRNA	44476	46770	+	large subunit ribosomal RNA
1	12	7	4	Tetrahymena paravorax	NC_008338.1	1640	63	1	ttatactcctccgttactttttaggagGAGACCGCCCCAGTCAAACTAtctctctataataaa	TepaoMr02	1027	3321	-	rnl_b_1; rnl_b_1						rRNA	1027	3321	-	large subunit ribosomal RNA
1	12	5	3	Tetrahymena paravorax	NC_008338.1	46202	47	1	aattTACTAAGTTTGATTAGAGTACTTACAAGTATTCTAAGGATAaa	TepaoMr05	44476	46770	+	rnl_b_2; rnl_b_2						rRNA	44476	46770	+	large subunit ribosomal RNA
1	12	4	2	Tetrahymena paravorax	NC_008338.1	46249	85	1	atgtctaTCATATTGACCCGATATACTTTTgtagaaaaaatatcgatcaacgaataaaaggtacgctagggataacaggcttatg	TepaoMr05	44476	46770	+	rnl_b_2; rnl_b_2						rRNA	44476	46770	+	large subunit ribosomal RNA
1	12	3	2	Tetrahymena paravorax	NC_008338.1	1514	35	1	tctacAAAAGTATATCGGGTCAATATGATAGACat	TepaoMr02	1027	3321	-	rnl_b_1; rnl_b_1						rRNA	1027	3321	-	large subunit ribosomal RNA
1	12	12	9	Tetrahymena pigmentosa	NC_008339.1	45928	184	1	aacaagtattctaaggatatatgtctatcatattgacccgatataatttagtagaaaatatatcgatcaacGAATAAAAGGTACGCTAGGGATAACAGGCTtatgagttttgagagttcttattaataaactcgtttggcacctcgatgtcggctcatcacatcctgatggtgaacaatctatc	TepioMr05	44155	46469	+	rnl_b_2; rnl_b_2						rRNA	44155	46469	+	large subunit ribosomal RNA
1	12	10	9	Tetrahymena pigmentosa	NC_008339.1	925	157	1	gatagattgttcaccatcaggaTGTGATGAGCCGACATCGAGGTGCCAAacgagtttattaataagaactctcaaaactcataagcctgttatccctagcgtaccttttattcgttgatcgatatattttctactaaattatatcgggtcaatatga	TepioMr02	567	2881	-	rnl_b_1; rnl_b_1						rRNA	567	2881	-	large subunit ribosomal RNA
1	12	11	8	Tetrahymena pigmentosa	NC_008339.1	936	188	1	caccatcaggatgtgatgagccgacatcgaggtgccaaacgagtttattaataagaactctcaaaactcataAGCCTGTTATCCCTAGCGTACCTTTTATTCgttgatcgatatattttctactaaattatatcgggtcaatatgatagacatatatccttagaatacttgttagtactctaatcaaa	TepioMr02	567	2881	-	rnl_b_1; rnl_b_1						rRNA	567	2881	-	large subunit ribosomal RNA
1	12	10	8	Tetrahymena pigmentosa	NC_008339.1	842	85	1	tacaacagatagggaccaaactgtCTCACGACGTTTTAAACCCAGCTCACGTACCactttaaccggcgaacagccggacccttga	TepioMr02	567	2881	-	rnl_b_1; rnl_b_1						rRNA	567	2881	-	large subunit ribosomal RNA
1	12	10	8	Tetrahymena pigmentosa	NC_008339.1	46110	85	1	tcaagggtccggctgttcgccggttaaagtGGTACGTGAGCTGGGTTTAAAACGTCGTGAGacagtttggtccctatctgttgta	TepioMr05	44155	46469	+	rnl_b_2; rnl_b_2						rRNA	44155	46469	+	large subunit ribosomal RNA
1	12	11	7	Tetrahymena pigmentosa	NC_008339.1	45795	74	1	ttttattatagagagaTAGTTTGACTGGGGCGGTCTCctcctaaaaagtaacggaggagtataaaaacttggat	TepioMr05	44155	46469	+	rnl_b_2; rnl_b_2						rRNA	44155	46469	+	large subunit ribosomal RNA
1	12	7	7	Tetrahymena pigmentosa	NC_008339.1	46034	78	1	gttttgagagttcttattaataaactcgtTTGGCACCTCGATGTCGGCTCATCACAtcctgatggtgaacaatctatc	TepioMr05	44155	46469	+	rnl_b_2; rnl_b_2						rRNA	44155	46469	+	large subunit ribosomal RNA
1	12	10	6	Tetrahymena pigmentosa	NC_008339.1	1140	101	1	taatattgatcttaattaaaataagataatccaagtttttatactCCTCCGTTACTTTTTAGGAGgagaccgccccagtcaaactatctctctataataaa	TepioMr02	567	2881	-	rnl_b_1; rnl_b_1						rRNA	567	2881	-	large subunit ribosomal RNA
1	12	10	4	Tetrahymena pigmentosa	NC_008339.1	1083	89	1	agacatatatccttagaatacttgttagtactctaatcaaacttagtAAATTCATTCTAATATTGATCTtaattaaaataagataatcc	TepioMr02	567	2881	-	rnl_b_1; rnl_b_1						rRNA	567	2881	-	large subunit ribosomal RNA
1	12	10	4	Tetrahymena pigmentosa	NC_008339.1	45865	89	1	ggattatcttattttaattaAGATCAATATTAGAATGAATTTactaagtttgattagagtactaacaagtattctaaggatatatgtct	TepioMr05	44155	46469	+	rnl_b_2; rnl_b_2						rRNA	44155	46469	+	large subunit ribosomal RNA
1	12	8	4	Tetrahymena pigmentosa	NC_008339.1	46208	116	1	aaataaaAATTAACTTTAGTACGAGAGGACTAGGAAAATTTAATCAATGGTTtggaaattattttaataaataaaagtatggtttttaagctacattaaacaaaataattgctgaa	TepioMr05	44155	46469	+	rnl_b_2; rnl_b_2						rRNA	44155	46469	+	large subunit ribosomal RNA
1	12	5	3	Tetrahymena pigmentosa	NC_008339.1	713	116	1	ttcagcaattattttgtttaatgTAGCTTAAAAACCATACTTTTatttattaaaataatttccaaaccattgattaaattttcctagtcctctcgtactaaagttaatttttattt	TepioMr02	567	2881	-	rnl_b_1; rnl_b_1						rRNA	567	2881	-	large subunit ribosomal RNA
1	12	5	3	Tetrahymena pigmentosa	NC_008339.1	750	77	1	tacttttatttattaaaataatttccaAACCATTGATTAAATTTTCCTAGTCCTCTCGTACTAAAGTTAATTtttat	TepioMr02	567	2881	-	rnl_b_1; rnl_b_1						rRNA	567	2881	-	large subunit ribosomal RNA
1	12	5	3	Tetrahymena pigmentosa	NC_008339.1	1178	64	1	ttatactcctccgttactttttaggagGAGACCGCCCCAGTCAAACTAtctctctataataaaa	TepioMr02	567	2881	-	rnl_b_1; rnl_b_1						rRNA	567	2881	-	large subunit ribosomal RNA
1	12	5	3	Tetrahymena pigmentosa	NC_008339.1	45913	146	1	tttgattagagtactaacaagtattctaaggatatatGTCTATCATATTGACCCGATATAATTTagtagaaaatatatcgatcaacgaataaaaggtacgctagggataacaggcttatgagttttgagagttcttattaataaac	TepioMr05	44155	46469	+	rnl_b_2; rnl_b_2						rRNA	44155	46469	+	large subunit ribosomal RNA
1	12	5	3	Tetrahymena pigmentosa	NC_008339.1	46255	69	1	tggtttggaaattattttaataaatAAAAGTATGGTTTTTAAGCTACATTAaacaaaataattgctgaa	TepioMr05	44155	46469	+	rnl_b_2; rnl_b_2						rRNA	44155	46469	+	large subunit ribosomal RNA
1	12	4	2	Tetrahymena pigmentosa	NC_008339.1	45812	85	1	agtttgactggggcggtctcCTCCTAAAAAGTAACGGAGGAGTATAAAAACTTGGattatcttattttaattaagatcaatatta	TepioMr05	44155	46469	+	rnl_b_2; rnl_b_2						rRNA	44155	46469	+	large subunit ribosomal RNA
1	12	3	2	Tetrahymena pigmentosa	NC_008339.1	783	152	1	tgattaaattttcctagtcctctcgtactaaagttAATTTTTATTTGTTTTCTTTTAATTacaacagatagggaccaaactgtctcacgacgttttaaacccagctcacgtaccactttaaccggcgaacagccggacccttgatagattgt	TepioMr02	567	2881	-	rnl_b_1; rnl_b_1						rRNA	567	2881	-	large subunit ribosomal RNA
1	12	11	9	Tetrahymena pyriformis	NC_000862.1	46378	152	1	acaatctatcaagggtccggctgttcgccggttaaagtGGTACGTGAGCTGGGTTTAAAACGTCGTGAGacagtttggtccctatctgttgtaattataagaaaataaataagaattaactttagtacgagaggactaggaaaatttaatca	TethoMr49	44430	46744	+	rnl_b_2; rnl_b_2						rRNA	44430	46744	+	large subunit ribosomal RNA
1	12	15	8	Tetrahymena pyriformis	NC_000862.1	46069	103	1	attttgttatagaaagacAGTTTGACTGGGGCGGTCTCctcctaaaaagtaacggaggagtataaaaactcggggtatcttattttaattaagatcaatatta	TethoMr49	44430	46744	+	rnl_b_2; rnl_b_2						rRNA	44430	46744	+	large subunit ribosomal RNA
1	12	11	8	Tetrahymena pyriformis	NC_000862.1	935	157	1	gatagattgtccaccatcaggaTGTGATGAGCCGACATCGAGGTGCCAAACgagtttattaataagaactctcaaaactcataagcctgttatccctagcgtaccttttattcgttgatcgatatattttctacaaaattatatcgggtcaatatga	TethoMr46	578	2892	-	rnl_b_1; rnl_b_1						rRNA	578	2892	-	large subunit ribosomal RNA
1	12	11	8	Tetrahymena pyriformis	NC_000862.1	46231	157	1	tcatattgacccgatataattttgtagaaaatatatcgatcaacGAATAAAAGGTACGCTAGGGATAACAGGCTtatgagttttgagagttcttattaataaactcgtttggcacctcgatgtcggctcatcacatcctgatggtggacaatctatc	TethoMr49	44430	46744	+	rnl_b_2; rnl_b_2						rRNA	44430	46744	+	large subunit ribosomal RNA
1	12	10	8	Tetrahymena pyriformis	NC_000862.1	852	85	1	tacaacagatagggaccaaactgtCTCACGACGTTTTAAACCCAGCTCACGTACCactttaaccggcgaacagccggacccttga	TethoMr46	578	2892	-	rnl_b_1; rnl_b_1						rRNA	578	2892	-	large subunit ribosomal RNA
1	12	9	8	Tetrahymena pyriformis	NC_000862.1	988	130	1	gtttattaataagaactctcaaaactcataAGCCTGTTATCCCTAGCGTACCTTTTATTCgttgatcgatatattttctacaaaattatatcgggtcaatatgatagacatatatccttagaatacttgt	TethoMr46	578	2892	-	rnl_b_1; rnl_b_1						rRNA	578	2892	-	large subunit ribosomal RNA
1	12	13	7	Tetrahymena pyriformis	NC_000862.1	1164	90	1	aattaaaataagataccccgagtttttatactcctccgttactttttaggagGAGACCGCCCCAGTCAAACTgtctttctataacaaaat	TethoMr46	578	2892	-	rnl_b_1; rnl_b_1						rRNA	578	2892	-	large subunit ribosomal RNA
1	12	6	6	Tetrahymena pyriformis	NC_000862.1	46333	52	1	actcGTTTGGCACCTCGATGTCGGCTCATCACAtcctgatggtggacaatct	TethoMr49	44430	46744	+	rnl_b_2; rnl_b_2						rRNA	44430	46744	+	large subunit ribosomal RNA
1	12	10	4	Tetrahymena pyriformis	NC_000862.1	1141	95	1	aaattcattttaatatTGATCTTAATTAAAATAAGATACcccgagtttttatactcctccgttactttttaggaggagaccgccccagtcaaact	TethoMr46	578	2892	-	rnl_b_1; rnl_b_1						rRNA	578	2892	-	large subunit ribosomal RNA
1	12	8	4	Tetrahymena pyriformis	NC_000862.1	46107	75	1	ctcctaaaaagtaacggaggagtataaaaactcgggGTATCTTATTTTAATTAAGATCAatattaaaatgaattt	TethoMr49	44430	46744	+	rnl_b_2; rnl_b_2						rRNA	44430	46744	+	large subunit ribosomal RNA
1	12	8	4	Tetrahymena pyriformis	NC_000862.1	46465	135	1	gttgtaattataagaaaataaataagaATTAACTTTAGTACGAGAGGACTAGGAAAATTTAATCACTGGTTTGAAAATTATTTTAATAAATAAAagtatggtttttaagctacattaaacaaaataattgctgaa	TethoMr49	44430	46744	+	rnl_b_2; rnl_b_2						rRNA	44430	46744	+	large subunit ribosomal RNA
1	12	6	3	Tetrahymena pyriformis	NC_000862.1	723	124	1	ttcagcaattattttgttTAATGTAGCTTAAAAACCATACTTTTatttattaaaataattttcaaaccagtgattaaattttcctagtcctctcgtactaaagttaattcttatttattttctt	TethoMr46	578	2892	-	rnl_b_1; rnl_b_1						rRNA	578	2892	-	large subunit ribosomal RNA
1	12	6	3	Tetrahymena pyriformis	NC_000862.1	1069	65	1	aAAATTATATCGGGTCAATATGATAGACatatatccttagaatacttgtaagtactctaatcaaa	TethoMr46	578	2892	-	rnl_b_1; rnl_b_1						rRNA	578	2892	-	large subunit ribosomal RNA
1	12	6	3	Tetrahymena pyriformis	NC_000862.1	46178	75	1	attttactgagTTTGATTAGAGTACTTACAAGTATTCTAAGGATATAtgtctatcatattgacccgatataattt	TethoMr49	44430	46744	+	rnl_b_2; rnl_b_2						rRNA	44430	46744	+	large subunit ribosomal RNA
1	12	5	3	Tetrahymena pyriformis	NC_000862.1	740	205	1	ttaatgtagcttaaaaaccatacttttatttattaaaataattttcaaaccagTGATTAAATTTTCCTAGTCCTCTCGTACTAAAGTTAATtcttatttattttcttataattacaacagatagggaccaaactgtctcacgacgttttaaacccagctcacgtaccactttaaccggcgaacagccggacccttgatagattgt	TethoMr46	578	2892	-	rnl_b_1; rnl_b_1						rRNA	578	2892	-	large subunit ribosomal RNA
1	12	5	3	Tetrahymena pyriformis	NC_000862.1	46205	130	1	acaagtattctaaggatatatGTCTATCATATTGACCCGATATAATTTTgtagaaaatatatcgatcaacgaataaaaggtacgctagggataacaggcttatgagttttgagagttcttattaataaac	TethoMr49	44430	46744	+	rnl_b_2; rnl_b_2						rRNA	44430	46744	+	large subunit ribosomal RNA
1	12	3	2	Tetrahymena pyriformis	NC_000862.1	46546	55	1	tttaataaatAAAAGTATGGTTTTTAAGCTACATTAaacaaaataattgctgaat	TethoMr49	44430	46744	+	rnl_b_2; rnl_b_2						rRNA	44430	46744	+	large subunit ribosomal RNA
1	12	11	9	Tetrahymena thermophila	NC_003029.1	46523	173	1	aacaagtattctaaggatatatgtctgtcatattgacccgatataatttagtagaaaatatatcgatcaacGAATAAAAGGTACGCTAGGGATAACAGGCTtatgggttttgagagttcttattaataaacccgtttggcacctcgatgtcggctcatcacatcctgatggtg	TepyoMr50	44750	47433	+	rnl_b_2; rnl_b_2						rRNA	44750	47063	+	large subunit ribosomal RNA
1	12	11	9	Tetrahymena thermophila	NC_003029.1	46697	152	1	acaatctatcaagggtccggctgttcgccggttaaagtGGTACGTGAGCTGGGTTTAAAACGTCGTGAGacagtttggtccctatctgttgtaattacaagaaaataaataagaattaactttagtacgagaggactaggaaaatttaatca	TepyoMr50	44750	47433	+	rnl_b_2; rnl_b_2						rRNA	44750	47063	+	large subunit ribosomal RNA
1	12	15	8	Tetrahymena thermophila	NC_003029.1	46381	98	1	tttaattatttttgttattgaaagacAGTTTGACTGGGGCGGTCTCctcctaaaaagtaacggaggagtataataatttggggtatcttattttaatt	TepyoMr50	44750	47433	+	rnl_b_2; rnl_b_2						rRNA	44750	47063	+	large subunit ribosomal RNA
1	12	13	8	Tetrahymena thermophila	NC_003029.1	1133	81	1	ccaaattattatactcctccgttactttttaggagGAGACCGCCCCAGTCAAACTgtctttcaataacaaaaataattaaa	TepyoMr47	531	2844	-	rnl_b_1; rnl_b_1						rRNA	531	2844	-	large subunit ribosomal RNA
1	12	10	8	Tetrahymena thermophila	NC_003029.1	805	85	1	tacaacagatagggaccaaactgtCTCACGACGTTTTAAACCCAGCTCACGTACCactttaaccggcgaacagccggacccttga	TepyoMr47	531	2844	-	rnl_b_1; rnl_b_1						rRNA	531	2844	-	large subunit ribosomal RNA
1	12	10	8	Tetrahymena thermophila	NC_003029.1	891	154	1	agattgtccaccatcaggaTGTGATGAGCCGACATCGAGGTGCCAAacgggtttattaataagaactctcaaaacccataagcctgttatccctagcgtaccttttattcgttgatcgatatattatctactaaattatatcgggtcaatatga	TepyoMr47	531	2844	-	rnl_b_1; rnl_b_1						rRNA	531	2844	-	large subunit ribosomal RNA
1	12	9	8	Tetrahymena thermophila	NC_003029.1	941	146	1	gtttattaataagaactctcaaaacccataAGCCTGTTATCCCTAGCGTACCTTTTATTCgttgatcgatatattatctactaaattatatcgggtcaatatgacagacatatatccttagaatacttgtttgtactctaatcaaa	TepyoMr47	531	2844	-	rnl_b_1; rnl_b_1						rRNA	531	2844	-	large subunit ribosomal RNA
1	12	8	7	Tetrahymena thermophila	NC_003029.1	46629	75	1	gttttgagagttcttattaataaacccgtTTGGCACCTCGATGTCGGCTCATCACAtcctgatggtggacaatct	TepyoMr50	44750	47433	+	rnl_b_2; rnl_b_2						rRNA	44750	47063	+	large subunit ribosomal RNA
1	12	7	4	Tetrahymena thermophila	NC_003029.1	1017	123	1	tctactaaattatatcgggtcaatatgacagacatatatccttagaaTACTTGTTTGTACTCTAATCAAATTtagtatattcattctaatattgatctcaattaaaataagataccccaaatt	TepyoMr47	531	2844	-	rnl_b_1; rnl_b_1						rRNA	531	2844	-	large subunit ribosomal RNA
1	12	7	4	Tetrahymena thermophila	NC_003029.1	46784	122	1	gttgtaattacaagaaaataaataagaATTAACTTTAGTACGAGAGGACTAGGAAAATTTAATCACTGGTTTGAAAATTActttaataaataaaagtacggtttttaagctaaattaaacaa	TepyoMr50	44750	47433	+	rnl_b_2; rnl_b_2						rRNA	44750	47063	+	large subunit ribosomal RNA
1	12	4	4	Tetrahymena thermophila	NC_003029.1	46508	146	1	tttgattagagtacaaacaagtattctaaggatatatgtctgTCATATTGACCCGATATAATTTAgtagaaaatatatcgatcaacgaataaaaggtacgctagggataacaggcttatgggttttgagagttcttattaataaac	TepyoMr50	44750	47433	+	rnl_b_2; rnl_b_2						rRNA	44750	47063	+	large subunit ribosomal RNA
1	12	6	3	Tetrahymena thermophila	NC_003029.1	693	118	1	ttaatttagcttaaaaaccgtacttttatttattaaagTAATTTTCAAACCAGTGATTAAATTTTCCTAGTCCTCTCGTACTAAAGTTAATtcttatttattttcttgtaattacaac	TepyoMr47	531	2844	-	rnl_b_1; rnl_b_1						rRNA	531	2844	-	large subunit ribosomal RNA
1	12	5	3	Tetrahymena thermophila	NC_003029.1	1073	62	1	gtactctaatcaaatttagtATATTCATTCTAATATTGATctcaattaaaataagatacccc	TepyoMr47	531	2844	-	rnl_b_1; rnl_b_1						rRNA	531	2844	-	large subunit ribosomal RNA
1	12	5	3	Tetrahymena thermophila	NC_003029.1	46427	95	1	ctcctaaaaagtaacggaggagtataataatttggggTATCTTATTTTAATTGAGATCAATATTAgaatgaatatactaaatttgattagagtac	TepyoMr50	44750	47433	+	rnl_b_2; rnl_b_2						rRNA	44750	47063	+	large subunit ribosomal RNA
1	12	5	3	Tetrahymena thermophila	NC_003029.1	46501	71	1	tactaaaTTTGATTAGAGTACAAACAAGTAttctaaggatatatgtctgtcatattgacccgatataattt	TepyoMr50	44750	47433	+	rnl_b_2; rnl_b_2						rRNA	44750	47063	+	large subunit ribosomal RNA
1	12	4	3	Tetrahymena thermophila	NC_003029.1	675	125	1	attcagcaattatcttgTTTAATTTAGCTTAAAAACCGTACTTTTATTTATTAAAgtaattttcaaaccagtgattaaattttcctagtcctctcgtactaaagttaattcttatttattttctt	TepyoMr47	531	2844	-	rnl_b_1; rnl_b_1						rRNA	531	2844	-	large subunit ribosomal RNA
1	12	4	3	Tetrahymena thermophila	NC_003029.1	1017	70	1	tctactAAATTATATCGGGTCAATATGACAGacatatatccttagaatacttgtttgtactctaatcaaa	TepyoMr47	531	2844	-	rnl_b_1; rnl_b_1						rRNA	531	2844	-	large subunit ribosomal RNA
1	12	4	2	Tetrahymena thermophila	NC_003029.1	1095	100	1	attcattctaatattgatctcAATTAAAATAAGATACCCCAAattattatactcctccgttactttttaggaggagaccgccccagtcaaactgtctttc	TepyoMr47	531	2844	-	rnl_b_1; rnl_b_1						rRNA	531	2844	-	large subunit ribosomal RNA
1	12	4	2	Tetrahymena thermophila	NC_003029.1	46480	69	1	agATCAATATTAGAATGAATATACTAAATTTGATTAGAGTACaaacaagtattctaaggatatatgtct	TepyoMr50	44750	47433	+	rnl_b_2; rnl_b_2						rRNA	44750	47063	+	large subunit ribosomal RNA
1	12	2	2	Tetrahymena thermophila	NC_003029.1	46865	55	1	TTTAATAAATAAAAGTACGGTTTTTAAGCTAAATTAAACAAGATAATTGCTGAAt	TepyoMr50	44750	47433	+	rnl_b_2; rnl_b_2						rRNA	44750	47063	+	large subunit ribosomal RNA
2	12	99999	999	79	61200
2	12	15	11	Ichthyophthirius multifiliis	NC_015981.1	45737	108	1	taaatgttgcaaaattttaggataaattgtaaTTAGGGGTGAAAGGCTTATCAAacttagttatagctggttttccacgaaacctatttaagtagggtgctatttatt	IMG5_M206992	45404	47681	+	IMG5_M206992; IMG5_M206992						rRNA	45404	47681	+	large subunit ribosomal RNA
2	12	14	9	Ichthyophthirius multifiliis	NC_015981.1	3381	53	1	ccttaacttaatCATAATTAGATCACTTAGCTTCGGGTCTtataaaattagct	IMG5_M206944	1410	3687	-	IMG5_M206944; IMG5_M206944						rRNA	1410	3687	-	large subunit ribosomal RNA
2	12	14	9	Ichthyophthirius multifiliis	NC_015981.1	45658	53	1	agctaatTTTATAAGACCCGAAGCTAAGTGATCTAAttatgattaagttaagg	IMG5_M206992	45404	47681	+	IMG5_M206992; IMG5_M206992						rRNA	45404	47681	+	large subunit ribosomal RNA
2	12	11	9	Ichthyophthirius multifiliis	NC_015981.1	3250	105	1	aaatagcaccctacttaaataggtttcgtggaaaaccagctataactaagtTTGATAAGCCTTTCACCCCTAAttacaatttatcctaaaattttgcaacattta	IMG5_M206944	1410	3687	-	IMG5_M206944; IMG5_M206944						rRNA	1410	3687	-	large subunit ribosomal RNA
2	12	8	6	Ichthyophthirius multifiliis	NC_015981.1	3247	108	1	aataaatagcaccctacttaaataggTTTCGTGGAAAACCAGCTATaactaagtttgataagcctttcacccctaattacaatttatcctaaaattttgcaacattta	IMG5_M206944	1410	3687	-	IMG5_M206944; IMG5_M206944						rRNA	1410	3687	-	large subunit ribosomal RNA
2	12	3	3	Ichthyophthirius multifiliis	NC_015981.1	3307	48	1	agcctttcacccctaattacaatTTATCCTAAAATTTTGCAACATTTA	IMG5_M206944	1410	3687	-	IMG5_M206944; IMG5_M206944						rRNA	1410	3687	-	large subunit ribosomal RNA
2	12	3	3	Ichthyophthirius multifiliis	NC_015981.1	45780	44	1	aggcttatcaaacttagttATAGCTGGTTTTCCACGAAAcctat	IMG5_M206992	45404	47681	+	IMG5_M206992; IMG5_M206992						rRNA	45404	47681	+	large subunit ribosomal RNA
2	12	2	2	Ichthyophthirius multifiliis	NC_015981.1	45724	30	1	aggacTGAACCTGTAAATGTTGCAAAATTt	IMG5_M206992	45404	47681	+	IMG5_M206992; IMG5_M206992						rRNA	45404	47681	+	large subunit ribosomal RNA
2	12	14	8	Moneuplotes crassus	GQ903131.1	7786	209	1	gtttttttcgtaatttatgaattacaaaataaccataccccgtcctgtctaataaaggtagtacttaaatacatttcacggagaactagttatcactaaccTTGATTGGCCTTTCACCCCTAATaataaatcatcccaggattttgcaacatccacgggttcggtctaaaacctgttcattattagatcggctagcttcgagtctaata											rRNA	6064	8296	-	large subunit ribosomal RNA
2	12	2	2	Moneuplotes crassus	GQ903131.1	7913	30	1	AAATCATCCCAGGATTTTGCAACATccacg											rRNA	6064	8296	-	large subunit ribosomal RNA
2	12	14	9	Moneuplotes minuta	GQ903130.1	7813	166	1	cctatctaataaaggtagtacttaaatacatttcacggagaactagctatcactaaccTTGATTGGCCTTTCACCCCTAATaataaatcatcccaggattttgcaacatccacgggttcggtctaacacctgttcattattagatcggctagcttcgagtctaata											rRNA	6043	8272	-	large subunit ribosomal RNA
2	12	3	3	Moneuplotes minuta	GQ903130.1	7770	169	1	gtttttttcgtaatttatgaattacaaaataaccataccccgccctatctaataaaggtagtacttaaatacatttcacgGAGAACTAGCTATCACTAACCTTGATTggcctttcacccctaataataaatcatcccaggattttgcaacatccacgggttcggtctaa											rRNA	6043	8272	-	large subunit ribosomal RNA
2	12	2	2	Moneuplotes minuta	GQ903130.1	7897	30	1	AAATCATCCCAGGATTTTGCAACATccacg											rRNA	6043	8272	-	large subunit ribosomal RNA
2	12	15	9	Nyctotherus ovalis	GU057832.1	1138	35	1	attattatACCCGAAGCTAAGTGATCTAAccatga
2	12	15	9	Nyctotherus ovalis	GU057832.1	1243	51	1	acttgtggTTAGGGGTGATAGGCTAATCAAACTTagtgatagctggttctc
2	12	13	8	Nyctotherus ovalis	GU057832.1	1262	39	1	aggctAATCAAACTTAGTGATAGCTGGTTctccacgaaa
2	12	8	5	Nyctotherus ovalis	GU057832.1	1223	38	1	TGTTGCAAAATTGTGGGATGACTTGTggttaggggtga
2	12	16	10	Oxytricha trifallax	JN383843.1	61662	55	1	gatgatttgtaaTTAGGGGTGAAAGGCTAATCAAgattagtgatagctggttctc
2	12	13	7	Oxytricha trifallax	JN383843.1	61577	35	1	tttattAGACCCGAAGCTAATCGATCTAAttatga
2	12	9	5	Oxytricha trifallax	JN383843.1	61629	32	1	aggactGAACTCGTGAATGTTGCAAAATTctg
2	12	5	4	Oxytricha trifallax	JN383843.1	61640	50	1	cgtgaaTGTTGCAAAATTCTGAGATGATTTgtaattaggggtgaaaggct
2	12	16	10	Paramecium aurelia	NC_001324.1	2535	36	1	cAAGTTTGATTAGCCTTTCACCCCTAATcacagctt	PaauoMr47	625	2903	-	rnl_b; rnl_b						rRNA	625	2903	-	large subunit ribosomal RNA
2	12	13	7	Paramecium aurelia	NC_001324.1	2616	43	1	catgaTTAGATCACTTGACTTCGGGTcttataaaattaactat	PaauoMr47	625	2903	-	rnl_b; rnl_b						rRNA	625	2903	-	large subunit ribosomal RNA
2	12	10	6	Paramecium aurelia	NC_001324.1	2569	36	1	ttcTCCCGAAATTTTGCAACATTTAtgggttcgatc	PaauoMr47	625	2903	-	rnl_b; rnl_b						rRNA	625	2903	-	large subunit ribosomal RNA
2	12	10	5	Paramecium aurelia	NC_001324.1	2507	25	1	ATAGATTTCGCGAAAAACCAGCTAT	PaauoMr47	625	2903	-	rnl_b; rnl_b						rRNA	625	2903	-	large subunit ribosomal RNA
2	12	3	3	Paramecium aurelia	NC_001324.1	2572	85	1	tcccgAAATTTTGCAACATTTATGGGTTCGatcttctacctagccatgattagatcacttgacttcgggtcttataaaattaact	PaauoMr47	625	2903	-	rnl_b; rnl_b						rRNA	625	2903	-	large subunit ribosomal RNA
2	12	2	2	Paramecium aurelia	NC_001324.1	2491	116	1	aaaatactctacgtagatagatttcgcgaaaAACCAGCTATCGTCAAGTTTGATTAGCCTttcacccctaatcacagcttctcccgaaattttgcaacatttatgggttcgatctt	PaauoMr47	625	2903	-	rnl_b; rnl_b						rRNA	625	2903	-	large subunit ribosomal RNA
2	12	19	10	Paramecium caudatum	NC_014262.1	2217	59	1	caagtttgattAGCCTTTCACCCCTAATCACAacttatcccaaaattttgcaacattta	PaCaOm_r01	316	2655	-	rnl_b; rnl_b						rRNA	316	2655	-	large subunit ribosomal RNA
2	12	14	8	Paramecium caudatum	NC_014262.1	2254	85	1	tcccaaaattttgcaacatttatgggttcgatcttatacctagtcatgaTTAGATCACTTGACTTCGGGTcttataaaattaact	PaCaOm_r01	316	2655	-	rnl_b; rnl_b						rRNA	316	2655	-	large subunit ribosomal RNA
2	12	11	6	Paramecium caudatum	NC_014262.1	2245	44	1	cacaacTTATCCCAAAATTTTGCAACAtttatgggttcgatctt	PaCaOm_r01	316	2655	-	rnl_b; rnl_b						rRNA	316	2655	-	large subunit ribosomal RNA
2	12	10	5	Paramecium caudatum	NC_014262.1	2189	25	1	ATAGATTTCGCGAAAAACCAGCTAT	PaCaOm_r01	316	2655	-	rnl_b; rnl_b						rRNA	316	2655	-	large subunit ribosomal RNA
2	12	2	2	Paramecium caudatum	NC_014262.1	2173	116	1	aaaatactctacgtagatagatttcgcgaaaAACCAGCTATCGTCAAGTTTGATTAGCCTttcacccctaatcacaacttatcccaaaattttgcaacatttatgggttcgatctt	PaCaOm_r01	316	2655	-	rnl_b; rnl_b						rRNA	316	2655	-	large subunit ribosomal RNA
2	12	9	7	Tetrahymena malaccensis	NC_008337.1	44975	126	1	attacgaatcgatagaaaaatagttaattatataAGACCCGAAGCTAAGTGATCTAATtatgattagattaagggtatttatacctaaggatcgaactcttaaatgttgcaaaattttgggataaa	TemaoMr05	44741	47054	+	rnl_b_2; rnl_b_2						rRNA	44741	47054	+	large subunit ribosomal RNA
2	12	8	7	Tetrahymena malaccensis	NC_008337.1	45075	107	1	taaatgttgcaaaattttgggataaattgtaaTTAGGGGTGAAAGGCTTATCAAacttagttatagctggttttccacgaaacctatttaagtagggtgttattttt	TemaoMr05	44741	47054	+	rnl_b_2; rnl_b_2						rRNA	44741	47054	+	large subunit ribosomal RNA
2	12	7	7	Tetrahymena malaccensis	NC_008337.1	2445	98	1	accctacttaaataggtttcgtggaaaaccagctataactaagtTTGATAAGCCTTTCACCCCTAAttacaatttatcccaaaattttgcaacattta	TemaoMr02	563	2876	-	rnl_b_1; rnl_b_1						rRNA	563	2876	-	large subunit ribosomal RNA
2	12	8	6	Tetrahymena malaccensis	NC_008337.1	2569	55	1	ccttaatctaatcataATTAGATCACTTAGCTTCGGGTCTtatataattaactat	TemaoMr02	563	2876	-	rnl_b_1; rnl_b_1						rRNA	563	2876	-	large subunit ribosomal RNA
2	12	6	5	Tetrahymena malaccensis	NC_008337.1	2436	107	1	aaaaataacaccctacttaaataggTTTCGTGGAAAACCAGCTATaactaagtttgataagcctttcacccctaattacaatttatcccaaaattttgcaacattta	TemaoMr02	563	2876	-	rnl_b_1; rnl_b_1						rRNA	563	2876	-	large subunit ribosomal RNA
2	12	5	4	Tetrahymena malaccensis	NC_008337.1	45062	44	1	aggatcGAACTCTTAAATGTTGCAAAATTTTGggataaattgta	TemaoMr05	44741	47054	+	rnl_b_2; rnl_b_2						rRNA	44741	47054	+	large subunit ribosomal RNA
2	12	4	3	Tetrahymena malaccensis	NC_008337.1	2512	44	1	tACAATTTATCCCAAAATTTTGCAACAtttaagagttcgatcct	TemaoMr02	563	2876	-	rnl_b_1; rnl_b_1						rRNA	563	2876	-	large subunit ribosomal RNA
2	12	3	3	Tetrahymena malaccensis	NC_008337.1	2517	126	1	tttatccCAAAATTTTGCAACATTTAAGAGTTCgatccttaggtataaatacccttaatctaatcataattagatcacttagcttcgggtcttatataattaactatttttctatcgattcgtaat	TemaoMr02	563	2876	-	rnl_b_1; rnl_b_1						rRNA	563	2876	-	large subunit ribosomal RNA
2	12	3	3	Tetrahymena malaccensis	NC_008337.1	45075	75	1	taaaTGTTGCAAAATTTTGGGATAAATTGTaattaggggtgaaaggcttatcaaacttagttatagctggttttc	TemaoMr05	44741	47054	+	rnl_b_2; rnl_b_2						rRNA	44741	47054	+	large subunit ribosomal RNA
2	12	3	3	Tetrahymena malaccensis	NC_008337.1	45118	44	1	aggcttatcaaacttagttATAGCTGGTTTTCCACGAAAcctat	TemaoMr05	44741	47054	+	rnl_b_2; rnl_b_2						rRNA	44741	47054	+	large subunit ribosomal RNA
2	12	19	9	Tetrahymena paravorax	NC_008338.1	44808	103	1	taaatgttgcaaaattttgggatgaattgtaGTTAGGGGTGAAAGGCTTATCAAacttagttatagctggttttctacgaaacctatttaagtagggtaatat	TepaoMr05	44476	46770	+	rnl_b_2; rnl_b_2						rRNA	44476	46770	+	large subunit ribosomal RNA
2	12	13	9	Tetrahymena paravorax	NC_008338.1	3017	53	1	ttaatctgatcatagTTAGATCACTTAGCTTCGGGTCTtatatatttaactaa	TepaoMr02	1027	3321	-	rnl_b_1; rnl_b_1						rRNA	1027	3321	-	large subunit ribosomal RNA
2	12	13	9	Tetrahymena paravorax	NC_008338.1	44728	53	1	ttagttaaatatataAGACCCGAAGCTAAGTGATCTAActatgatcagattaa	TepaoMr05	44476	46770	+	rnl_b_2; rnl_b_2						rRNA	44476	46770	+	large subunit ribosomal RNA
2	12	8	6	Tetrahymena paravorax	NC_008338.1	2942	63	1	agcctttcacccctaactacaatTCATCTCAAAATTTTGCAACAtttatgagttcgatcctca	TepaoMr02	1027	3321	-	rnl_b_1; rnl_b_1						rRNA	1027	3321	-	large subunit ribosomal RNA
2	12	5	5	Tetrahymena paravorax	NC_008338.1	2915	75	1	gaaaaccagctataactAAGTTTGATAAGCCTTTCACCCCTAACtacaattcatctcaaaattttgcaacattta	TepaoMr02	1027	3321	-	rnl_b_1; rnl_b_1						rRNA	1027	3321	-	large subunit ribosomal RNA
2	12	6	4	Tetrahymena paravorax	NC_008338.1	2887	83	1	atattaccctacttaaataggTTTCGTAGAAAACCAGCTATAACTAAgtttgataagcctttcacccctaactacaattcatc	TepaoMr02	1027	3321	-	rnl_b_1; rnl_b_1						rRNA	1027	3321	-	large subunit ribosomal RNA
2	12	6	4	Tetrahymena paravorax	NC_008338.1	44785	54	1	tttatacttgAGGATCGAACCCATAAATGTTGCAAAATTTTGGGAtgaattgta	TepaoMr05	44476	46770	+	rnl_b_2; rnl_b_2						rRNA	44476	46770	+	large subunit ribosomal RNA
2	12	4	4	Tetrahymena paravorax	NC_008338.1	44810	40	1	aaTGTTGCAAAATTTTGGGATGAATTgtagttaggggtga	TepaoMr05	44476	46770	+	rnl_b_2; rnl_b_2						rRNA	44476	46770	+	large subunit ribosomal RNA
2	12	5	3	Tetrahymena paravorax	NC_008338.1	2968	45	1	tctCAAAATTTTGCAACATTTATGAGTTCGATCctcaagtataaa	TepaoMr02	1027	3321	-	rnl_b_1; rnl_b_1						rRNA	1027	3321	-	large subunit ribosomal RNA
2	12	9	8	Tetrahymena pigmentosa	NC_008339.1	2442	105	1	aaatatcaccctacttaaataggtttcgtggaaaaccagctataactaagtTTGATAAGCCTTTCACCCCTAAttacagtttatcccaaaattttgcaacattta	TepioMr02	567	2881	-	rnl_b_1; rnl_b_1						rRNA	567	2881	-	large subunit ribosomal RNA
2	12	8	6	Tetrahymena pigmentosa	NC_008339.1	2575	53	1	ttaatctaaccataaTTAGATCACTTAGCTTCGGGTCTTATAtaattaactat	TepioMr02	567	2881	-	rnl_b_1; rnl_b_1						rRNA	567	2881	-	large subunit ribosomal RNA
2	12	8	6	Tetrahymena pigmentosa	NC_008339.1	44409	53	1	atagttaattaTATAAGACCCGAAGCTAAGTGATCTAAttatggttagattaa	TepioMr05	44155	46469	+	rnl_b_2; rnl_b_2						rRNA	44155	46469	+	large subunit ribosomal RNA
2	12	7	6	Tetrahymena pigmentosa	NC_008339.1	44490	105	1	taaatgttgcaaaattttgggataaactgtaaTTAGGGGTGAAAGGCTTATCAAacttagttatagctggttttccacgaaacctatttaagtagggtgatattt	TepioMr05	44155	46469	+	rnl_b_2; rnl_b_2						rRNA	44155	46469	+	large subunit ribosomal RNA
2	12	5	4	Tetrahymena pigmentosa	NC_008339.1	2444	76	1	atatcaccctacttaaataggTTTCGTGGAAAACCAGCTATaactaagtttgataagcctttcacccctaattaca	TepioMr02	567	2881	-	rnl_b_1; rnl_b_1						rRNA	567	2881	-	large subunit ribosomal RNA
2	12	5	4	Tetrahymena pigmentosa	NC_008339.1	44517	76	1	tgtaattaggggtgaaaggcttatcaaacttagttATAGCTGGTTTTCCACGAAAcctatttaagtagggtgatat	TepioMr05	44155	46469	+	rnl_b_2; rnl_b_2						rRNA	44155	46469	+	large subunit ribosomal RNA
2	12	4	4	Tetrahymena pigmentosa	NC_008339.1	2521	49	1	tttatccCAAAATTTTGCAACATTTAAGAGTTCgatccttaggtataaa	TepioMr02	567	2881	-	rnl_b_1; rnl_b_1						rRNA	567	2881	-	large subunit ribosomal RNA
2	12	4	4	Tetrahymena pigmentosa	NC_008339.1	44467	49	1	tttatacctaaggatcGAACTCTTAAATGTTGCAAAATTTTGggataaa	TepioMr05	44155	46469	+	rnl_b_2; rnl_b_2						rRNA	44155	46469	+	large subunit ribosomal RNA
2	12	3	3	Tetrahymena pigmentosa	NC_008339.1	44490	75	1	taaatgttgcaaaattttgggatAAACTGTAATTAGGGGTGAAAGGCTtatcaaacttagttatagctggttttc	TepioMr05	44155	46469	+	rnl_b_2; rnl_b_2						rRNA	44155	46469	+	large subunit ribosomal RNA
2	12	9	8	Tetrahymena pyriformis	NC_000862.1	2454	105	1	aaatatcaccctacttaaataggtttcgtggaaaaccagctataactaagtTTGATAAGCCTTTCACCCCTAAttacagtttatcccaaaattttgcaacattta	TethoMr46	578	2892	-	rnl_b_1; rnl_b_1						rRNA	578	2892	-	large subunit ribosomal RNA
2	12	10	7	Tetrahymena pyriformis	NC_000862.1	44664	126	1	attacgaatcgatagaaaattagttaattatataAGACCTGAAGCTAAGTGATCTAAttatggttagattaagggtatttatacctaaggatcgaactcttaaatgttgcaaaattttgggataaa	TethoMr49	44430	46744	+	rnl_b_2; rnl_b_2						rRNA	44430	46744	+	large subunit ribosomal RNA
2	12	8	6	Tetrahymena pyriformis	NC_000862.1	2593	47	1	taaccataaTTAGATCACTTAGCTTCGGGTCTTATAtaattaactaa	TethoMr46	578	2892	-	rnl_b_1; rnl_b_1						rRNA	578	2892	-	large subunit ribosomal RNA
2	12	7	6	Tetrahymena pyriformis	NC_000862.1	44764	105	1	taaatgttgcaaaattttgggataaactgtaaTTAGGGGTGAAAGGCTTATCAAacttagttatagctggttttccacgaaacctatttaagtagggtgatattt	TethoMr49	44430	46744	+	rnl_b_2; rnl_b_2						rRNA	44430	46744	+	large subunit ribosomal RNA
2	12	6	5	Tetrahymena pyriformis	NC_000862.1	44704	159	1	gaagctaagtgatctaattatggttagattaagggtatttatacctaaggatcGAACTCTTAAATGTTGCAAAATTTTGggataaactgtaattaggggtgaaaggcttatcaaacttagttatagctggttttccacgaaacctatttaagtagggtg	TethoMr49	44430	46744	+	rnl_b_2; rnl_b_2						rRNA	44430	46744	+	large subunit ribosomal RNA
2	12	5	4	Tetrahymena pyriformis	NC_000862.1	2456	76	1	atatcaccctacttaaataggTTTCGTGGAAAACCAGCTATaactaagtttgataagcctttcacccctaattaca	TethoMr46	578	2892	-	rnl_b_1; rnl_b_1						rRNA	578	2892	-	large subunit ribosomal RNA
2	12	5	4	Tetrahymena pyriformis	NC_000862.1	44791	76	1	tgtaattaggggtgaaaggcttatcaaacttagttATAGCTGGTTTTCCACGAAAcctatttaagtagggtgatat	TethoMr49	44430	46744	+	rnl_b_2; rnl_b_2						rRNA	44430	46744	+	large subunit ribosomal RNA
2	12	4	4	Tetrahymena pyriformis	NC_000862.1	2533	49	1	tttatccCAAAATTTTGCAACATTTAAGAGTTCgatccttaggtataaa	TethoMr46	578	2892	-	rnl_b_1; rnl_b_1						rRNA	578	2892	-	large subunit ribosomal RNA
2	12	3	3	Tetrahymena pyriformis	NC_000862.1	44764	75	1	taaatgttgcaaaattttgggatAAACTGTAATTAGGGGTGAAAGGCTtatcaaacttagttatagctggttttc	TethoMr49	44430	46744	+	rnl_b_2; rnl_b_2						rRNA	44430	46744	+	large subunit ribosomal RNA
2	12	8	8	Tetrahymena thermophila	NC_003029.1	2410	159	1	caccctacttaaataggtttcgtggaaaaccagctataactaagtTTGATAAGCCTTTCACCCCTAAttacaatttatcccaaaattttgcaacatttaagagttcgatcctcaggtataaatacccttaatctaatcataattagatcacttagcttc	TepyoMr47	531	2844	-	rnl_b_1; rnl_b_1						rRNA	531	2844	-	large subunit ribosomal RNA
2	12	9	7	Tetrahymena thermophila	NC_003029.1	45005	107	1	atagttaattatataAGACCCGAAGCTAAGTGATCTAATtatgattagattaagggtatttatacctgaggatcgaactcttaaatgttgcaaaattttgggataaa	TepyoMr50	44750	47433	+	rnl_b_2; rnl_b_2						rRNA	44750	47063	+	large subunit ribosomal RNA
2	12	8	7	Tetrahymena thermophila	NC_003029.1	45086	108	1	taaatgttgcaaaattttgggataaattgtaaTTAGGGGTGAAAGGCTTATCAAacttagttatagctggttttccacgaaacctatttaagtagggtgttatttttt	TepyoMr50	44750	47433	+	rnl_b_2; rnl_b_2						rRNA	44750	47063	+	large subunit ribosomal RNA
2	12	8	6	Tetrahymena thermophila	NC_003029.1	2535	55	1	ccttaatctaatcataATTAGATCACTTAGCTTCGGGTCTtatataattaactat	TepyoMr47	531	2844	-	rnl_b_1; rnl_b_1						rRNA	531	2844	-	large subunit ribosomal RNA
2	12	6	5	Tetrahymena thermophila	NC_003029.1	2401	108	1	aaaaaataacaccctacttaaataggTTTCGTGGAAAACCAGCTATaactaagtttgataagcctttcacccctaattacaatttatcccaaaattttgcaacattta	TepyoMr47	531	2844	-	rnl_b_1; rnl_b_1						rRNA	531	2844	-	large subunit ribosomal RNA
2	12	5	4	Tetrahymena thermophila	NC_003029.1	45063	54	1	tttatacctgaggatcGAACTCTTAAATGTTGCAAAATTTTGggataaattgta	TepyoMr50	44750	47433	+	rnl_b_2; rnl_b_2						rRNA	44750	47063	+	large subunit ribosomal RNA
2	12	4	4	Tetrahymena thermophila	NC_003029.1	2483	106	1	tttatccCAAAATTTTGCAACATTTAAGAGTTCgatcctcaggtataaatacccttaatctaatcataattagatcacttagcttcgggtcttatataattaacta	TepyoMr47	531	2844	-	rnl_b_1; rnl_b_1						rRNA	531	2844	-	large subunit ribosomal RNA
2	12	4	4	Tetrahymena thermophila	NC_003029.1	45026	159	1	gaagctaagtgatctaattatgattagattaagggtatttatacctgaggatcgaactcttaaaTGTTGCAAAATTTTGGGATAAATTGTaattaggggtgaaaggcttatcaaacttagttatagctggttttccacgaaacctatttaagtagggtg	TepyoMr50	44750	47433	+	rnl_b_2; rnl_b_2						rRNA	44750	47063	+	large subunit ribosomal RNA
2	12	3	3	Tetrahymena thermophila	NC_003029.1	2478	46	1	tACAATTTATCCCAAAATTTTGCAACAtttaagagttcgatcctca	TepyoMr47	531	2844	-	rnl_b_1; rnl_b_1						rRNA	531	2844	-	large subunit ribosomal RNA
2	12	3	3	Tetrahymena thermophila	NC_003029.1	45129	44	1	aggcttatcaaacttagttATAGCTGGTTTTCCACGAAAcctat	TepyoMr50	44750	47433	+	rnl_b_2; rnl_b_2						rRNA	44750	47063	+	large subunit ribosomal RNA
3	12	99999	999	64	61200
3	12	16	11	Ichthyophthirius multifiliis	NC_015981.1	2167	59	1	aatattaattattgattatAGTAAAGGTGCATAGGGTCTTCCCGTctaactgtaaaatt	IMG5_M206944	1410	3687	-	IMG5_M206944; IMG5_M206944						rRNA	1410	3687	-	large subunit ribosomal RNA
3	12	16	11	Ichthyophthirius multifiliis	NC_015981.1	46866	59	1	aattttacagttagACGGGAAGACCCTATGCACCTTTACTataatcaataattaatatt	IMG5_M206992	45404	47681	+	IMG5_M206992; IMG5_M206992						rRNA	45404	47681	+	large subunit ribosomal RNA
3	12	11	6	Ichthyophthirius multifiliis	NC_015981.1	2223	38	1	attatcGCATCTTCACGACAAATTCAATTTCataaagc	IMG5_M206944	1410	3687	-	IMG5_M206944; IMG5_M206944						rRNA	1410	3687	-	large subunit ribosomal RNA
3	12	11	6	Ichthyophthirius multifiliis	NC_015981.1	46831	38	1	gctttatGAAATTGAATTTGTCGTGAAGATGCgataat	IMG5_M206992	45404	47681	+	IMG5_M206992; IMG5_M206992						rRNA	45404	47681	+	large subunit ribosomal RNA
3	12	6	3	Ichthyophthirius multifiliis	NC_015981.1	2100	38	1	ttaaaaatAATTCAAGTAGTTTTCCATTTTcagtaaaa	IMG5_M206944	1410	3687	-	IMG5_M206944; IMG5_M206944						rRNA	1410	3687	-	large subunit ribosomal RNA
3	12	6	3	Ichthyophthirius multifiliis	NC_015981.1	2133	27	1	taAAACTTACTACTTATCTAGTTAAAT	IMG5_M206944	1410	3687	-	IMG5_M206944; IMG5_M206944						rRNA	1410	3687	-	large subunit ribosomal RNA
3	12	6	3	Ichthyophthirius multifiliis	NC_015981.1	46927	32	1	ttttaATTTAACTAGATAAGTAGTAAgtttta	IMG5_M206992	45404	47681	+	IMG5_M206992; IMG5_M206992						rRNA	45404	47681	+	large subunit ribosomal RNA
3	12	6	3	Ichthyophthirius multifiliis	NC_015981.1	46953	30	1	gTTTTACTGAAAATGGAAAACTACTTgaat	IMG5_M206992	45404	47681	+	IMG5_M206992; IMG5_M206992						rRNA	45404	47681	+	large subunit ribosomal RNA
3	12	16	10	Moneuplotes crassus	GQ903131.1	6771	42	1	atatggttctAGTAAAGGTGCATAGGGTCTTTCCGTCccgtt											rRNA	6064	8296	-	large subunit ribosomal RNA
3	12	16	10	Moneuplotes minuta	GQ903130.1	6749	42	1	atatggttctAGTAAAGGTGCATAGGGTCTTTCCGTCccgtt											rRNA	6043	8272	-	large subunit ribosomal RNA
3	12	17	11	Nyctotherus ovalis	GU057832.1	2415	37	1	cagtACGGAAAGACCCCATGCACCTTTACTgttatat
3	12	17	11	Oxytricha trifallax	JN383843.1	62839	40	1	cggGACGGAGAGACCCTATGCACCTTTACTagaatcttat
3	12	6	3	Oxytricha trifallax	JN383843.1	62801	25	1	GAAATTGAATTTTAGGTGAAAATGC
3	12	17	11	Paramecium aurelia	NC_001324.1	1421	75	1	gcatcAGTAAAGGTGCATAGGGTCTTTCCGTCtagttgtaaaaagctgcatcttcacagcaaattcaatttcata	PaauoMr47	625	2903	-	rnl_b; rnl_b						rRNA	625	2903	-	large subunit ribosomal RNA
3	12	11	6	Paramecium aurelia	NC_001324.1	1468	33	1	GCATCTTCACAGCAAATTCAATTTCatagagct	PaauoMr47	625	2903	-	rnl_b; rnl_b						rRNA	625	2903	-	large subunit ribosomal RNA
3	12	17	11	Paramecium caudatum	NC_014262.1	1102	75	1	gcatcAGTAAAGGTGCATAGGGTCTTTCCGTCtagttgtaaaaaactgcatcttcacaggaatttcaatttcata	PaCaOm_r01	316	2655	-	rnl_b; rnl_b						rRNA	316	2655	-	large subunit ribosomal RNA
3	12	10	5	Paramecium caudatum	NC_014262.1	1149	28	1	GCATCTTCACAGGAATTTCAATTTCata	PaCaOm_r01	316	2655	-	rnl_b; rnl_b						rRNA	316	2655	-	large subunit ribosomal RNA
3	12	12	9	Tetrahymena malaccensis	NC_008337.1	46204	94	1	tttccgtgaagatgcggcaatattacaactagACGGGAAGACCCTATGCACCTTTACTgttatctgtaataaatttttttttatatttaactag	TemaoMr05	44741	47054	+	rnl_b_2; rnl_b_2						rRNA	44741	47054	+	large subunit ribosomal RNA
3	12	10	8	Tetrahymena malaccensis	NC_008337.1	1320	94	1	ctagttaaatataaaaaaaaatttattacagataacAGTAAAGGTGCATAGGGTCTTCCCGTctagttgtaatattgccgcatcttcacggaaa	TemaoMr02	563	2876	-	rnl_b_1; rnl_b_1						rRNA	563	2876	-	large subunit ribosomal RNA
3	12	10	5	Tetrahymena malaccensis	NC_008337.1	1255	65	1	aatttatttttaattttttaatatATTCAAGTAGTTTTCCATTTTTAgtataaacctcctacttg	TemaoMr02	563	2876	-	rnl_b_1; rnl_b_1						rRNA	563	2876	-	large subunit ribosomal RNA
3	12	8	4	Tetrahymena malaccensis	NC_008337.1	46297	65	1	gcaagtaggaggtTTATACTAAAAATGGAAAACTACTTgaatatattaaaaaattaaaaataaat	TemaoMr05	44741	47054	+	rnl_b_2; rnl_b_2						rRNA	44741	47054	+	large subunit ribosomal RNA
3	12	5	4	Tetrahymena malaccensis	NC_008337.1	1398	33	1	cGCATCTTCACGGAAAATTCAATTTCgtagagc	TemaoMr02	563	2876	-	rnl_b_1; rnl_b_1						rRNA	563	2876	-	large subunit ribosomal RNA
3	12	5	4	Tetrahymena malaccensis	NC_008337.1	46187	33	1	gctctacGAAATTGAATTTTCCGTGAAGATGCg	TemaoMr05	44741	47054	+	rnl_b_2; rnl_b_2						rRNA	44741	47054	+	large subunit ribosomal RNA
3	12	4	2	Tetrahymena malaccensis	NC_008337.1	1320	77	1	CTAGTTAAATATAAAAAAAAATTTATTAcagataacagtaaaggtgcatagggtcttcccgtctagttgtaatattg	TemaoMr02	563	2876	-	rnl_b_1; rnl_b_1						rRNA	563	2876	-	large subunit ribosomal RNA
3	12	4	2	Tetrahymena malaccensis	NC_008337.1	46316	47	1	TAAAAATGGAAAACTACTTGAATATATTAAAAAAttaaaaataaatt	TemaoMr05	44741	47054	+	rnl_b_2; rnl_b_2						rRNA	44741	47054	+	large subunit ribosomal RNA
3	12	10	8	Tetrahymena paravorax	NC_008338.1	1794	94	1	aaaattaattatagataaTAGTAAAGGTGCATAGGGTCTTCCCGTctagttgtaatattgtcgcatcttcacggaaaattcaatttcgtagagc	TepaoMr02	1027	3321	-	rnl_b_1; rnl_b_1						rRNA	1027	3321	-	large subunit ribosomal RNA
3	12	8	7	Tetrahymena paravorax	NC_008338.1	45949	55	1	ttacaactagACGGGAAGACCCTATGCACCTTTACTAttatctataattaatttt	TepaoMr05	44476	46770	+	rnl_b_2; rnl_b_2						rRNA	44476	46770	+	large subunit ribosomal RNA
3	12	9	5	Tetrahymena paravorax	NC_008338.1	1713	77	1	tttatttttaattttaaAATATATTCAAGTAGTTTTCCATTTTtagtttaaacctcctacttatctagttaaatata	TepaoMr02	1027	3321	-	rnl_b_1; rnl_b_1						rRNA	1027	3321	-	large subunit ribosomal RNA
3	12	7	5	Tetrahymena paravorax	NC_008338.1	45908	89	1	ttgctctacGAAATTGAATTTTCCGTGAAGATGCgacaatattacaactagacgggaagaccctatgcacctttactattatctataat	TepaoMr05	44476	46770	+	rnl_b_2; rnl_b_2						rRNA	44476	46770	+	large subunit ribosomal RNA
3	12	7	4	Tetrahymena paravorax	NC_008338.1	46023	62	1	aagtaggaggtttaaactaAAAATGGAAAACTACTTGAATATATTttaaaattaaaaataaa	TepaoMr05	44476	46770	+	rnl_b_2; rnl_b_2						rRNA	44476	46770	+	large subunit ribosomal RNA
3	12	5	4	Tetrahymena paravorax	NC_008338.1	1850	38	1	attgtcGCATCTTCACGGAAAATTCAATTTCgtagagc	TepaoMr02	1027	3321	-	rnl_b_1; rnl_b_1						rRNA	1027	3321	-	large subunit ribosomal RNA
3	12	5	3	Tetrahymena paravorax	NC_008338.1	45993	36	1	taattAATTTTTTAATATATTTAACTAGataagtag	TepaoMr05	44476	46770	+	rnl_b_2; rnl_b_2						rRNA	44476	46770	+	large subunit ribosomal RNA
3	12	4	2	Tetrahymena paravorax	NC_008338.1	1760	38	1	ttaaaccTCCTACTTATCTAGTTAAATatattaaaaaa	TepaoMr02	1027	3321	-	rnl_b_1; rnl_b_1						rRNA	1027	3321	-	large subunit ribosomal RNA
3	12	4	2	Tetrahymena paravorax	NC_008338.1	46007	61	1	atatATTTAACTAGATAAGTAGGAGGTTTAAactaaaaatggaaaactacttgaatatatt	TepaoMr05	44476	46770	+	rnl_b_2; rnl_b_2						rRNA	44476	46770	+	large subunit ribosomal RNA
3	12	3	2	Tetrahymena paravorax	NC_008338.1	1776	29	1	tCTAGTTAAATATATTAAAAAATTAatta	TepaoMr02	1027	3321	-	rnl_b_1; rnl_b_1						rRNA	1027	3321	-	large subunit ribosomal RNA
3	12	12	9	Tetrahymena pigmentosa	NC_008339.1	1325	113	1	ctagttaaatataaaaaaaaaattattatagataaTAGTAAAGGTGCATAGGGTCTTCCCGTctagttgtaatattgccgcatcttcacggaaatttcaatttcgtagagcta	TepioMr02	567	2881	-	rnl_b_1; rnl_b_1						rRNA	567	2881	-	large subunit ribosomal RNA
3	12	10	8	Tetrahymena pigmentosa	NC_008339.1	45618	94	1	tttccgtgaagatgcggcaatattacaactagACGGGAAGACCCTATGCACCTTTACTAttatctataataattttttttttatatttaactag	TepioMr05	44155	46469	+	rnl_b_2; rnl_b_2						rRNA	44155	46469	+	large subunit ribosomal RNA
3	12	6	4	Tetrahymena pigmentosa	NC_008339.1	45599	91	1	tagctctacGAAATTGAAATTTCCGTGAAGATGCggcaatattacaactagacgggaagaccctatgcacctttactattatctataataa	TepioMr05	44155	46469	+	rnl_b_2; rnl_b_2						rRNA	44155	46469	+	large subunit ribosomal RNA
3	12	6	3	Tetrahymena pigmentosa	NC_008339.1	1272	34	1	ttttttAAAATATTTAGGTAGTTTTCCATTTTTA	TepioMr02	567	2881	-	rnl_b_1; rnl_b_1						rRNA	567	2881	-	large subunit ribosomal RNA
3	12	6	3	Tetrahymena pigmentosa	NC_008339.1	45731	34	1	TAAAAATGGAAAACTACCTAAATATTTTaaaaaa	TepioMr05	44155	46469	+	rnl_b_2; rnl_b_2						rRNA	44155	46469	+	large subunit ribosomal RNA
3	12	5	3	Tetrahymena pigmentosa	NC_008339.1	1289	57	1	gtagttttccatttttaatataaattTTCTACTTATCTAGTTAAATataaaaaaaaa	TepioMr02	567	2881	-	rnl_b_1; rnl_b_1						rRNA	567	2881	-	large subunit ribosomal RNA
3	12	4	3	Tetrahymena pigmentosa	NC_008339.1	1403	29	1	cGCATCTTCACGGAAATTTCAATTTCgta	TepioMr02	567	2881	-	rnl_b_1; rnl_b_1						rRNA	567	2881	-	large subunit ribosomal RNA
3	12	4	2	Tetrahymena pigmentosa	NC_008339.1	45691	57	1	tttttttttatATTTAACTAGATAAGTAGAAAatttatattaaaaatggaaaactac	TepioMr05	44155	46469	+	rnl_b_2; rnl_b_2						rRNA	44155	46469	+	large subunit ribosomal RNA
3	12	3	2	Tetrahymena pigmentosa	NC_008339.1	45677	45	1	ttatctataataatTTTTTTTTTATATTTAACTAGAtaagtagaa	TepioMr05	44155	46469	+	rnl_b_2; rnl_b_2						rRNA	44155	46469	+	large subunit ribosomal RNA
3	12	2	2	Tetrahymena pigmentosa	NC_008339.1	1317	36	1	CTACTTATCTAGTTAAATATAAAAAAAAAATtatta	TepioMr02	567	2881	-	rnl_b_1; rnl_b_1						rRNA	567	2881	-	large subunit ribosomal RNA
3	12	12	9	Tetrahymena pyriformis	NC_000862.1	45889	104	1	tttccgtgaagatgcgacaatattacaactagACGGGAAGACCCTATGCACCTTTACTgttatctgtaaataatttttttttataattaactagacaagtagga	TethoMr49	44430	46744	+	rnl_b_2; rnl_b_2						rRNA	44430	46744	+	large subunit ribosomal RNA
3	12	8	7	Tetrahymena pyriformis	NC_000862.1	1369	47	1	agataacAGTAAAGGTGCATAGGGTCTTCCCGTctagttgtaatatt	TethoMr46	578	2892	-	rnl_b_1; rnl_b_1						rRNA	578	2892	-	large subunit ribosomal RNA
3	12	6	4	Tetrahymena pyriformis	NC_000862.1	1302	59	1	aaGTAGTTTTCCATTTTTAATATAAatttcctacttgtctagttaattataaaaaaaaa	TethoMr46	578	2892	-	rnl_b_1; rnl_b_1						rRNA	578	2892	-	large subunit ribosomal RNA
3	12	5	4	Tetrahymena pyriformis	NC_000862.1	1413	39	1	attgtcGCATCTTCACGGAAAATTCAATTTCgtagagct	TethoMr46	578	2892	-	rnl_b_1; rnl_b_1						rRNA	578	2892	-	large subunit ribosomal RNA
3	12	6	3	Tetrahymena pyriformis	NC_000862.1	1330	104	1	tcctacttgtCTAGTTAATTATAAAAAAAAATTAtttacagataacagtaaaggtgcatagggtcttcccgtctagttgtaatattgtcgcatcttcacggaaa	TethoMr46	578	2892	-	rnl_b_1; rnl_b_1						rRNA	578	2892	-	large subunit ribosomal RNA
3	12	4	3	Tetrahymena pyriformis	NC_000862.1	45879	31	1	GAAATTGAATTTTCCGTGAAGATGCgacaat	TethoMr49	44430	46744	+	rnl_b_2; rnl_b_2						rRNA	44430	46744	+	large subunit ribosomal RNA
3	12	4	3	Tetrahymena pyriformis	NC_000862.1	45975	46	1	ttaactagacaagtaggaaatTTATATTAAAAATGGAAAACTACTT	TethoMr49	44430	46744	+	rnl_b_2; rnl_b_2						rRNA	44430	46744	+	large subunit ribosomal RNA
3	12	4	2	Tetrahymena pyriformis	NC_000862.1	1274	47	1	aaTTTATTTTTAATTTTTAAATATAATTAAGTAGTTTTCCATTTTTA	TethoMr46	578	2892	-	rnl_b_1; rnl_b_1						rRNA	578	2892	-	large subunit ribosomal RNA
3	12	4	2	Tetrahymena pyriformis	NC_000862.1	45959	60	1	taaTTTTTTTTTATAATTAACTAGAcaagtaggaaatttatattaaaaatggaaaactac	TethoMr49	44430	46744	+	rnl_b_2; rnl_b_2						rRNA	44430	46744	+	large subunit ribosomal RNA
3	12	4	2	Tetrahymena pyriformis	NC_000862.1	46002	47	1	TAAAAATGGAAAACTACTTAATTATATTTAAAAATTAAAAATAAAtt	TethoMr49	44430	46744	+	rnl_b_2; rnl_b_2						rRNA	44430	46744	+	large subunit ribosomal RNA
3	12	10	8	Tetrahymena thermophila	NC_003029.1	46213	104	1	tttccgtgaagatgcggcaatattacaactagACGGGAAGACCCTATGCACCTTTACTgttatctgtaattaatttttttttatatttaactagacaagtagga	TepyoMr50	44750	47433	+	rnl_b_2; rnl_b_2						rRNA	44750	47063	+	large subunit ribosomal RNA
3	12	8	7	Tetrahymena thermophila	NC_003029.1	1317	47	1	agataacAGTAAAGGTGCATAGGGTCTTCCCGTctagttgtaatatt	TepyoMr47	531	2844	-	rnl_b_1; rnl_b_1						rRNA	531	2844	-	large subunit ribosomal RNA
3	12	8	4	Tetrahymena thermophila	NC_003029.1	1222	80	1	tatttatatgtaattttttaatatATTCAAGTAGTTTTCCATTTTTAgtataaacctcctacttgtctagttaaatataa	TepyoMr47	531	2844	-	rnl_b_1; rnl_b_1						rRNA	531	2844	-	large subunit ribosomal RNA
3	12	6	3	Tetrahymena thermophila	NC_003029.1	46293	62	1	ttatatTTAACTAGACAAGTAGGAGGTTTatactaaaaatggaaaactacttgaatatatta	TepyoMr50	44750	47433	+	rnl_b_2; rnl_b_2						rRNA	44750	47063	+	large subunit ribosomal RNA
3	12	6	3	Tetrahymena thermophila	NC_003029.1	46307	66	1	acaagtaggaggtttatacTAAAAATGGAAAACTACTTGAATatattaaaaaattacatataaata	TepyoMr50	44750	47433	+	rnl_b_2; rnl_b_2						rRNA	44750	47063	+	large subunit ribosomal RNA
3	12	4	3	Tetrahymena thermophila	NC_003029.1	1366	26	1	cGCATCTTCACGGAAAGTTCAATTTC	TepyoMr47	531	2844	-	rnl_b_1; rnl_b_1						rRNA	531	2844	-	large subunit ribosomal RNA
3	12	4	3	Tetrahymena thermophila	NC_003029.1	46203	26	1	GAAATTGAACTTTCCGTGAAGATGCg	TepyoMr50	44750	47433	+	rnl_b_2; rnl_b_2						rRNA	44750	47063	+	large subunit ribosomal RNA
3	12	4	2	Tetrahymena thermophila	NC_003029.1	1250	48	1	aagtagttttccatttttagtatAAACCTCCTACTTGTCTAGTTAAat	TepyoMr47	531	2844	-	rnl_b_1; rnl_b_1						rRNA	531	2844	-	large subunit ribosomal RNA
3	12	4	2	Tetrahymena thermophila	NC_003029.1	1278	104	1	tcctacttgTCTAGTTAAATATAAAAAAAAATTAattacagataacagtaaaggtgcatagggtcttcccgtctagttgtaatattgccgcatcttcacggaaa	TepyoMr47	531	2844	-	rnl_b_1; rnl_b_1						rRNA	531	2844	-	large subunit ribosomal RNA
4	12	99999	999	57	61200
4	12	10	6	Ichthyophthirius multifiliis	NC_015981.1	45567	62	1	ttttaacGTACCTTTTGCATAATGGACTAGCGAGTTTATAAaattagcaagtaatttatttt	IMG5_M206992	45404	47681	+	IMG5_M206992; IMG5_M206992						rRNA	45404	47681	+	large subunit ribosomal RNA
4	12	10	5	Ichthyophthirius multifiliis	NC_015981.1	3532	40	1	ctTTAACTGTATTACGCATTAAATTTCAGagtcatttaaa	IMG5_M206944	1410	3687	-	IMG5_M206944; IMG5_M206944						rRNA	1410	3687	-	large subunit ribosomal RNA
4	12	10	5	Ichthyophthirius multifiliis	NC_015981.1	45519	41	1	atttaaatgactCTGAAATTTAATGCGTAATACAGTTAAag	IMG5_M206992	45404	47681	+	IMG5_M206992; IMG5_M206992						rRNA	45404	47681	+	large subunit ribosomal RNA
4	12	9	5	Ichthyophthirius multifiliis	NC_015981.1	3463	62	1	aaaaTAAATTACTTGCTAATTTTATAaactcgctagtccattatgcaaaaggtacgttaaaa	IMG5_M206944	1410	3687	-	IMG5_M206944; IMG5_M206944						rRNA	1410	3687	-	large subunit ribosomal RNA
4	12	5	5	Ichthyophthirius multifiliis	NC_015981.1	3483	45	1	tttataaactcgctaGTCCATTATGCAAAAGGTACgttaaaataa	IMG5_M206944	1410	3687	-	IMG5_M206944; IMG5_M206944						rRNA	1410	3687	-	large subunit ribosomal RNA
4	12	5	5	Ichthyophthirius multifiliis	NC_015981.1	45562	47	1	tattatTTTAACGTACCTTTTGCATAATGGactagcgagtttataaa	IMG5_M206992	45404	47681	+	IMG5_M206992; IMG5_M206992						rRNA	45404	47681	+	large subunit ribosomal RNA
4	12	15	9	Moneuplotes crassus	GQ903131.1	8050	31	1	cagtCCATTATACAAAAGGTACCTTAacgca											rRNA	6064	8296	-	large subunit ribosomal RNA
4	12	8	5	Moneuplotes crassus	GQ903131.1	8119	35	1	tttaaaaaTCTTTTCACCGTTCACTCACGttactt											rRNA	6064	8296	-	large subunit ribosomal RNA
4	12	15	9	Moneuplotes minuta	GQ903130.1	8034	31	1	cagtCCATTATACAAAAGGTACCTTAacgca											rRNA	6043	8272	-	large subunit ribosomal RNA
4	12	8	5	Moneuplotes minuta	GQ903130.1	8103	35	1	tttaaaaaTCTTTTCACCGTTCACTCACGttactt											rRNA	6043	8272	-	large subunit ribosomal RNA
4	12	13	7	Nyctotherus ovalis	GU057832.1	1047	36	1	atGTACCTTTTGCATAATGGTCTAGCAAGTTAATAa
4	12	17	11	Oxytricha trifallax	JN383843.1	61479	47	1	ttaagctataACGTACCTTTTGCATAATGGGCtagcgagttaataaa
4	12	16	10	Paramecium aurelia	NC_001324.1	2685	73	1	gctcgctaattttataaactagttggcCCATTATACAAAAGGTACGTTAAAACaacacgctttaactgtttca	PaauoMr47	625	2903	-	rnl_b; rnl_b						rRNA	625	2903	-	large subunit ribosomal RNA
4	12	13	8	Paramecium aurelia	NC_001324.1	2767	103	1	atttcagaatcttttaaacattctacaaattTCTTTTCACCTTTCCCTCACGGTACTtattttctatcaaaatttggttttattagcttttttttttgaaaaa	PaauoMr47	625	2903	-	rnl_b; rnl_b						rRNA	625	2903	-	large subunit ribosomal RNA
4	12	2	2	Paramecium aurelia	NC_001324.1	2746	93	1	ttaactgtttcactGCACTAGATTTCAGAATCTTTTAAAcattctacaaatttcttttcacctttccctcacggtacttattttctatcaaaa	PaauoMr47	625	2903	-	rnl_b; rnl_b						rRNA	625	2903	-	large subunit ribosomal RNA
4	12	15	10	Paramecium caudatum	NC_014262.1	2367	73	1	gctcgctaactttataaactagttggcCCATTATACAAAAGGTACGTTAagacaacacgccttaactgtttca	PaCaOm_r01	316	2655	-	rnl_b; rnl_b						rRNA	316	2655	-	large subunit ribosomal RNA
4	12	13	8	Paramecium caudatum	NC_014262.1	2449	103	1	atttcagaatcttttaagcattctacaaattTCTTTTCACCTTTCCCTCACGGTACTtattttctatcaaaacttggttttattagctttttttattgaaaaa	PaCaOm_r01	316	2655	-	rnl_b; rnl_b						rRNA	316	2655	-	large subunit ribosomal RNA
4	12	8	5	Paramecium caudatum	NC_014262.1	2428	93	1	ttaactgtttcaatGCACTAAATTTCAGAATCTTTTAAgcattctacaaatttcttttcacctttccctcacggtacttattttctatcaaaa	PaCaOm_r01	316	2655	-	rnl_b; rnl_b						rRNA	316	2655	-	large subunit ribosomal RNA
4	12	13	10	Tetrahymena malaccensis	NC_008337.1	2651	68	1	aaattaaattactcgctaattatataaactcgctaGCCCATTATGCAAAAGGTACgttaaaccaaaaa	TemaoMr02	563	2876	-	rnl_b_1; rnl_b_1						rRNA	563	2876	-	large subunit ribosomal RNA
4	12	11	9	Tetrahymena malaccensis	NC_008337.1	44896	73	1	gcatttttgttttaacGTACCTTTTGCATAATGGGCTagcgagtttatataattagcgagtaatttaatttta	TemaoMr05	44741	47054	+	rnl_b_2; rnl_b_2						rRNA	44741	47054	+	large subunit ribosomal RNA
4	12	10	6	Tetrahymena malaccensis	NC_008337.1	44815	88	1	gtaaaAGTACCGCGAGGGAAAGGTGAAAAGATTTTTtaatatcttaaaagaacctgaaatttagtgctaaatacagttaaggcatttt	TemaoMr05	44741	47054	+	rnl_b_2; rnl_b_2						rRNA	44741	47054	+	large subunit ribosomal RNA
4	12	7	4	Tetrahymena malaccensis	NC_008337.1	2714	87	1	aaaaatgccttaactgtatttagcacTAAATTTCAGGTTCTTTTAAGatattaaaaaatcttttcacctttccctcgcggtactttt	TemaoMr02	563	2876	-	rnl_b_1; rnl_b_1						rRNA	563	2876	-	large subunit ribosomal RNA
4	12	5	3	Tetrahymena malaccensis	NC_008337.1	2717	54	1	aatgccTTAACTGTATTTAGCACTAAATTTCAGgttcttttaagatattaaaaa	TemaoMr02	563	2876	-	rnl_b_1; rnl_b_1						rRNA	563	2876	-	large subunit ribosomal RNA
4	12	5	3	Tetrahymena malaccensis	NC_008337.1	44851	113	1	taatatcttaaaagaacCTGAAATTTAGTGCTAAATACAGTTAAggcatttttgttttaacgtaccttttgcataatgggctagcgagtttatataattagcgagtaatttaa	TemaoMr05	44741	47054	+	rnl_b_2; rnl_b_2						rRNA	44741	47054	+	large subunit ribosomal RNA
4	12	4	3	Tetrahymena malaccensis	NC_008337.1	2763	38	1	attaAAAAATCTTTTCACCTTTCCCTCGCGGTACTTtt	TemaoMr02	563	2876	-	rnl_b_1; rnl_b_1						rRNA	563	2876	-	large subunit ribosomal RNA
4	12	3	2	Tetrahymena malaccensis	NC_008337.1	44847	54	1	tttttaatatCTTAAAAGAACCTGAAATTTAGTGCTaaatacagttaaggcatt	TemaoMr05	44741	47054	+	rnl_b_2; rnl_b_2						rRNA	44741	47054	+	large subunit ribosomal RNA
4	12	16	11	Tetrahymena paravorax	NC_008338.1	3093	67	1	taaaaataaattactcgctaaatatataaactcgctaGTCCATTATGCAAAAGGTACgttaatacat	TepaoMr02	1027	3321	-	rnl_b_1; rnl_b_1						rRNA	1027	3321	-	large subunit ribosomal RNA
4	12	16	11	Tetrahymena paravorax	NC_008338.1	44638	67	1	atgtattaacGTACCTTTTGCATAATGGACtagcgagtttatatatttagcgagtaatttattttta	TepaoMr05	44476	46770	+	rnl_b_2; rnl_b_2						rRNA	44476	46770	+	large subunit ribosomal RNA
4	12	16	8	Tetrahymena paravorax	NC_008338.1	44536	83	1	aatttaaattcaacagtaaatagtacCGCGAGGGAAAGGTGAAAAGATTTTtaaatattttaaaagaatctgaaatttaatgc	TepaoMr05	44476	46770	+	rnl_b_2; rnl_b_2						rRNA	44476	46770	+	large subunit ribosomal RNA
4	12	12	7	Tetrahymena paravorax	NC_008338.1	3194	68	1	ttcttttaaaatatttaAAAATCTTTTCACCTTTCCCTCGCGgtactatttactgttgaatttaaatt	TepaoMr02	1027	3321	-	rnl_b_1; rnl_b_1						rRNA	1027	3321	-	large subunit ribosomal RNA
4	12	9	6	Tetrahymena paravorax	NC_008338.1	44589	44	1	aatattTTAAAAGAATCTGAAATTTAATGCgtaatacagttaat	TepaoMr05	44476	46770	+	rnl_b_2; rnl_b_2						rRNA	44476	46770	+	large subunit ribosomal RNA
4	12	6	3	Tetrahymena paravorax	NC_008338.1	44605	27	1	CTGAAATTTAATGCGTAATACAGTTAA	TepaoMr05	44476	46770	+	rnl_b_2; rnl_b_2						rRNA	44476	46770	+	large subunit ribosomal RNA
4	12	4	3	Tetrahymena paravorax	NC_008338.1	3180	61	1	catTAAATTTCAGATTCTTTTAAAATATTtaaaaatcttttcacctttccctcgcggtact	TepaoMr02	1027	3321	-	rnl_b_1; rnl_b_1						rRNA	1027	3321	-	large subunit ribosomal RNA
4	12	3	2	Tetrahymena paravorax	NC_008338.1	3166	38	1	TTAACTGTATTACACATTAAATTTCAGattcttttaaa	TepaoMr02	1027	3321	-	rnl_b_1; rnl_b_1						rRNA	1027	3321	-	large subunit ribosomal RNA
4	12	14	10	Tetrahymena pigmentosa	NC_008339.1	2654	120	1	gatattaaattactcgctaattatataaactcgctAGCCCATTATGCAAAAGGTACgttaaaacataatgccttaactgtatttagcattaaatttcaggttcttttaagatattaaaaa	TepioMr02	567	2881	-	rnl_b_1; rnl_b_1						rRNA	567	2881	-	large subunit ribosomal RNA
4	12	12	9	Tetrahymena pigmentosa	NC_008339.1	44315	70	1	ttatgttttaacGTACCTTTTGCATAATGGGCTagcgagtttatataattagcgagtaatttaatattaa	TepioMr05	44155	46469	+	rnl_b_2; rnl_b_2						rRNA	44155	46469	+	large subunit ribosomal RNA
4	12	12	5	Tetrahymena pigmentosa	NC_008339.1	44217	103	1	tttaaattctatagtaaaaAGTACCGCGAGGGAAAGGTGAAAAGATTTTttaatatcttaaaagaacctgaaatttaatgctaaatacagttaaggcattatg	TepioMr05	44155	46469	+	rnl_b_2; rnl_b_2						rRNA	44155	46469	+	large subunit ribosomal RNA
4	12	6	4	Tetrahymena pigmentosa	NC_008339.1	2717	88	1	cataatgccttaactgtatttagCATTAAATTTCAGGTTCTTTTAAGatattaaaaaatcttttcacctttccctcgcggtacttttt	TepioMr02	567	2881	-	rnl_b_1; rnl_b_1						rRNA	567	2881	-	large subunit ribosomal RNA
4	12	6	4	Tetrahymena pigmentosa	NC_008339.1	2770	50	1	aAAAATCTTTTCACCTTTCCCTCGCGGTACTTtttactatagaatttaaa	TepioMr02	567	2881	-	rnl_b_1; rnl_b_1						rRNA	567	2881	-	large subunit ribosomal RNA
4	12	5	3	Tetrahymena pigmentosa	NC_008339.1	44262	116	1	ttttttaatatcttaaaagaacCTGAAATTTAATGCTAAATACAGTTAAggcattatgttttaacgtaccttttgcataatgggctagcgagtttatataattagcgagtaattta	TepioMr05	44155	46469	+	rnl_b_2; rnl_b_2						rRNA	44155	46469	+	large subunit ribosomal RNA
4	12	3	2	Tetrahymena pigmentosa	NC_008339.1	2724	39	1	ccTTAACTGTATTTAGCATTAAATTTCAGgttcttttaa	TepioMr02	567	2881	-	rnl_b_1; rnl_b_1						rRNA	567	2881	-	large subunit ribosomal RNA
4	12	2	2	Tetrahymena pigmentosa	NC_008339.1	44273	38	1	cTTAAAAGAACCTGAAATTTAATGCtaaatacagttaa	TepioMr05	44155	46469	+	rnl_b_2; rnl_b_2						rRNA	44155	46469	+	large subunit ribosomal RNA
4	12	16	11	Tetrahymena pyriformis	NC_000862.1	2669	118	1	tataaattactcgctaattatataaactcgctAGCCCATTATGCAAAAGGTACgttaaaacataaagccttaactgtatttagcattaaattttaggttcttttaagatattaaaaat	TethoMr46	578	2892	-	rnl_b_1; rnl_b_1						rRNA	578	2892	-	large subunit ribosomal RNA
4	12	14	10	Tetrahymena pyriformis	NC_000862.1	44585	69	1	ggctttatgttttaacGTACCTTTTGCATAATGGGCTagcgagtttatataattagcgagtaatttata	TethoMr49	44430	46744	+	rnl_b_2; rnl_b_2						rRNA	44430	46744	+	large subunit ribosomal RNA
4	12	10	7	Tetrahymena pyriformis	NC_000862.1	2777	56	1	tattaAAAATCTTTTCACCTTTCCCTCGCGgtactttttactatagaatttaaatt	TethoMr46	578	2892	-	rnl_b_1; rnl_b_1						rRNA	578	2892	-	large subunit ribosomal RNA
4	12	10	7	Tetrahymena pyriformis	NC_000862.1	44490	56	1	aatttaaattctatagtaaaaagtacCGCGAGGGAAAGGTGAAAAGATTTTtaata	TethoMr49	44430	46744	+	rnl_b_2; rnl_b_2						rRNA	44430	46744	+	large subunit ribosomal RNA
4	12	7	4	Tetrahymena pyriformis	NC_000862.1	2730	56	1	ataaagccTTAACTGTATTTAGCATTAAATTTTAGgttcttttaagatattaaaaa	TethoMr46	578	2892	-	rnl_b_1; rnl_b_1						rRNA	578	2892	-	large subunit ribosomal RNA
4	12	6	3	Tetrahymena pyriformis	NC_000862.1	44537	56	1	tttttAATATCTTAAAAGAACCTAAAATTTAATGctaaatacagttaaggctttat	TethoMr49	44430	46744	+	rnl_b_2; rnl_b_2						rRNA	44430	46744	+	large subunit ribosomal RNA
4	12	5	3	Tetrahymena pyriformis	NC_000862.1	44536	117	1	atttttaatatcttaaaagaacCTAAAATTTAATGCTAAATACAGTTAAggctttatgttttaacgtaccttttgcataatgggctagcgagtttatataattagcgagtaatttat	TethoMr49	44430	46744	+	rnl_b_2; rnl_b_2						rRNA	44430	46744	+	large subunit ribosomal RNA
4	12	16	11	Tetrahymena thermophila	NC_003029.1	2614	119	1	taaaatttaaattactcgctaattatataaactcgctAGCCCATTATGCAAAAGGTACgttaaaacaataaagctttaactgtatttagcactaaatttcaggttcttttaagatatta	TepyoMr47	531	2844	-	rnl_b_1; rnl_b_1						rRNA	531	2844	-	large subunit ribosomal RNA
4	12	15	11	Tetrahymena thermophila	NC_003029.1	44910	71	1	ttattgttttaacGTACCTTTTGCATAATGGGCTagcgagtttatataattagcgagtaatttaaatttta	TepyoMr50	44750	47433	+	rnl_b_2; rnl_b_2						rRNA	44750	47063	+	large subunit ribosomal RNA
4	12	16	8	Tetrahymena thermophila	NC_003029.1	44812	100	1	tttaaattcaatagaaaacagtacCGCGAGGGAAAGGTGAAAAGAttttataatatcttaaaagaacctgaaatttagtgctaaatacagttaaagcttt	TepyoMr50	44750	47433	+	rnl_b_2; rnl_b_2						rRNA	44750	47063	+	large subunit ribosomal RNA
4	12	12	7	Tetrahymena thermophila	NC_003029.1	2717	66	1	ttcttttaagatattataaaaTCTTTTCACCTTTCCCTCGCGgtactgttttctattgaatttaaa	TepyoMr47	531	2844	-	rnl_b_1; rnl_b_1						rRNA	531	2844	-	large subunit ribosomal RNA
4	12	6	4	Tetrahymena thermophila	NC_003029.1	2683	85	1	aaagctttaactgtatttagCACTAAATTTCAGGTTCTTTTAAGatattataaaatcttttcacctttccctcgcggtactgttt	TepyoMr47	531	2844	-	rnl_b_1; rnl_b_1						rRNA	531	2844	-	large subunit ribosomal RNA
4	12	5	3	Tetrahymena thermophila	NC_003029.1	2681	52	1	ataaagctTTAACTGTATTTAGCACTAAATTTCAGgttcttttaagatatta	TepyoMr47	531	2844	-	rnl_b_1; rnl_b_1						rRNA	531	2844	-	large subunit ribosomal RNA
4	12	4	3	Tetrahymena thermophila	NC_003029.1	44862	52	1	taatatCTTAAAAGAACCTGAAATTTAGTGctaaatacagttaaagctttat	TepyoMr50	44750	47433	+	rnl_b_2; rnl_b_2						rRNA	44750	47063	+	large subunit ribosomal RNA
4	12	4	3	Tetrahymena thermophila	NC_003029.1	44862	113	1	taatatcttaaaagaacCTGAAATTTAGTGCTAAATACAGTTAAagctttattgttttaacgtaccttttgcataatgggctagcgagtttatataattagcgagtaatttaa	TepyoMr50	44750	47433	+	rnl_b_2; rnl_b_2						rRNA	44750	47063	+	large subunit ribosomal RNA
5	12	99999	999	54	61200
5	12	14	9	Ichthyophthirius multifiliis	NC_015981.1	46719	106	1	cccagtaaacggcggccataacCCTGATGGTCCTAAGGTAGCAAAATTCCTTGtcgggtaagttccgtcctgcatgaatggtgtaacgactgctctgctgtctcca	IMG5_M206992	45404	47681	+	IMG5_M206992; IMG5_M206992						rRNA	45404	47681	+	large subunit ribosomal RNA
5	12	17	8	Ichthyophthirius multifiliis	NC_015981.1	2258	115	1	agcaaatactggagacagcagagcagtcgttacaccattcaTGCAGGACGGAACTTACCCGACAAGGaattttgctaccttaggaccatcagggttatggccgccgtttactggg	IMG5_M206944	1410	3687	-	IMG5_M206944; IMG5_M206944						rRNA	1410	3687	-	large subunit ribosomal RNA
5	12	7	6	Ichthyophthirius multifiliis	NC_015981.1	46737	97	1	taaccctgatggtcctaaggtagcaaaattccttgtcgggtaagttcCGTCCTGCATGAATGGTGTAACGACTGCtctgctgtctccagtatttgct	IMG5_M206992	45404	47681	+	IMG5_M206992; IMG5_M206992						rRNA	45404	47681	+	large subunit ribosomal RNA
5	12	4	3	Ichthyophthirius multifiliis	NC_015981.1	46773	77	1	cgggtaagttccgtcctgcatGAATGGTGTAACGACTGCTCTGCTGTCTCCAgtatttgctttatgaaattgaattt	IMG5_M206992	45404	47681	+	IMG5_M206992; IMG5_M206992						rRNA	45404	47681	+	large subunit ribosomal RNA
5	12	3	3	Ichthyophthirius multifiliis	NC_015981.1	2265	43	1	acTGGAGACAGCAGAGCAGTCGTTACACCATTCatgcaggacg	IMG5_M206944	1410	3687	-	IMG5_M206944; IMG5_M206944						rRNA	1410	3687	-	large subunit ribosomal RNA
5	12	2	2	Ichthyophthirius multifiliis	NC_015981.1	2320	32	1	CAAGGAATTTTGCTACCTTAGGACCATCAGGg	IMG5_M206944	1410	3687	-	IMG5_M206944; IMG5_M206944						rRNA	1410	3687	-	large subunit ribosomal RNA
5	12	2	2	Ichthyophthirius multifiliis	NC_015981.1	2340	45	1	ggaccatcagggttatgGCCGCCGTTTACTGGGATTTAtaaaatc	IMG5_M206944	1410	3687	-	IMG5_M206944; IMG5_M206944						rRNA	1410	3687	-	large subunit ribosomal RNA
5	12	2	2	Ichthyophthirius multifiliis	NC_015981.1	46707	45	1	gattttaTAAATCCCAGTAAACGGCGGCcataaccctgatggtcc	IMG5_M206992	45404	47681	+	IMG5_M206992; IMG5_M206992						rRNA	45404	47681	+	large subunit ribosomal RNA
5	12	16	10	Moneuplotes crassus	GQ903131.1	6912	61	1	cgccaatgaatttCGCTACCTTAGGACCGTCAGggatacagccgccgtttactggggttta											rRNA	6064	8296	-	large subunit ribosomal RNA
5	12	15	9	Moneuplotes crassus	GQ903131.1	6860	43	1	acTGGAGACAGTGGGGCAGTCGTTACACCATTCATGCAGGACG											rRNA	6064	8296	-	large subunit ribosomal RNA
5	12	15	9	Moneuplotes minuta	GQ903130.1	6838	43	1	acTGGAGACAGTGGGGCAGTCGTTACACCATTCATGCAGGACG											rRNA	6043	8272	-	large subunit ribosomal RNA
5	12	12	6	Moneuplotes minuta	GQ903130.1	6904	54	1	gctaccttaggaccgtcaggaatacaGCCGCCGTTTACTGGGGTTTAtagagtc											rRNA	6043	8272	-	large subunit ribosomal RNA
5	12	6	5	Moneuplotes minuta	GQ903130.1	6893	53	1	caatgaatttCGCTACCTTAGGACCGTCAGgaatacagccgccgtttactggg											rRNA	6043	8272	-	large subunit ribosomal RNA
5	12	13	8	Nyctotherus ovalis	GU057832.1	2267	34	1	cggcggccGTATACCTGACGGTCCAAAGGTAGCg
5	12	14	8	Oxytricha trifallax	JN383843.1	62699	77	1	gtaaccctgacggtccgaaggtagcgaaattCCTTGGCGGGTAAGTTCCGTCCTGCAtgaatggcgtaacgactgcc
5	12	11	6	Oxytricha trifallax	JN383843.1	62682	81	1	cccagtaaacggcggctGTAACCCTGACGGTCCGAAGGTAGCGaaattccttggcgggtaagttccgtcctgcatgaatgg
5	12	4	4	Oxytricha trifallax	JN383843.1	62747	43	1	cgtcctgcatGAATGGCGTAACGACTGCCTCACTGTCTCCAAT
5	12	4	3	Oxytricha trifallax	JN383843.1	62677	61	1	taaatCCCAGTAAACGGCGGCTGTAACCCTGACGGTCCgaaggtagcgaaattccttggcg
5	12	27	8	Paramecium aurelia	NC_001324.1	1466	168	1	ctgcatcttcacagcaaattcaatttcatagagctgatattggagacagtagggcagtcgttactccattcgTGCAGGACGGAACTTACCCGTCAAGGgattttgctaccttaggaccatcagagttatggccgccgtttattgctgcttgttatcaacagcgctaac	PaauoMr47	625	2903	-	rnl_b; rnl_b						rRNA	625	2903	-	large subunit ribosomal RNA
5	12	13	8	Paramecium aurelia	NC_001324.1	1502	45	1	atatTGGAGACAGTAGGGCAGTCGTTACTCCATTCgtgcaggacg	PaauoMr47	625	2903	-	rnl_b; rnl_b						rRNA	625	2903	-	large subunit ribosomal RNA
5	12	12	7	Paramecium aurelia	NC_001324.1	1563	44	1	ggATTTTGCTACCTTAGGACCATCAGagttatggccgccgttta	PaauoMr47	625	2903	-	rnl_b; rnl_b						rRNA	625	2903	-	large subunit ribosomal RNA
5	12	14	9	Paramecium caudatum	NC_014262.1	1183	45	1	atatTGGAGACAGTAGGGCAGTCGTTACTCCATTCgtgcaggacg	PaCaOm_r01	316	2655	-	rnl_b; rnl_b						rRNA	316	2655	-	large subunit ribosomal RNA
5	12	27	8	Paramecium caudatum	NC_014262.1	1147	168	1	ctgcatcttcacaggaatttcaatttcataaagctgatattggagacagtagggcagtcgttactccattcgTGCAGGACGGAACTTACCCGTCAAGGgattttgctaccttaggaccatcagagttatggccgccgtttattgctgcttattattaatagcgctaac	PaCaOm_r01	316	2655	-	rnl_b; rnl_b						rRNA	316	2655	-	large subunit ribosomal RNA
5	12	12	7	Paramecium caudatum	NC_014262.1	1244	44	1	ggATTTTGCTACCTTAGGACCATCAGagttatggccgccgttta	PaCaOm_r01	316	2655	-	rnl_b; rnl_b						rRNA	316	2655	-	large subunit ribosomal RNA
5	12	8	7	Tetrahymena malaccensis	NC_008337.1	46070	111	1	taaaccccagtaaaCGGCGGCCGTAACCCTGACGGTCCTAAGGTAGCaaaattccttggcgggtaagttccgtcctgcatgaatggtgtaacgactgctctgctgtctcca	TemaoMr05	44741	47054	+	rnl_b_2; rnl_b_2						rRNA	44741	47054	+	large subunit ribosomal RNA
5	12	10	5	Tetrahymena malaccensis	NC_008337.1	1398	166	1	cgcatcttcacggaaaattcaatttcgtagagcaagtattggagacagcagagcagtcgttacaCCATTCATGCAGGACGGAACTTACCCGCCAAGGaattttgctaccttaggaccgtcagggttacggccgccgtttactggggtttaatatttcagcgttaac	TemaoMr02	563	2876	-	rnl_b_1; rnl_b_1						rRNA	563	2876	-	large subunit ribosomal RNA
5	12	5	5	Tetrahymena malaccensis	NC_008337.1	1494	54	1	gaattttGCTACCTTAGGACCGTCAGGGTTACGGCCGCCGtttactggggttta	TemaoMr02	563	2876	-	rnl_b_1; rnl_b_1						rRNA	563	2876	-	large subunit ribosomal RNA
5	12	7	4	Tetrahymena malaccensis	NC_008337.1	46054	166	1	gttaacgctgaaatattaaaccccagtaaacggcggccgtaaccctgacggtcctaaggtagcaaaattCCTTGGCGGGTAAGTTCCGTCCTGCATGAATGGtgtaacgactgctctgctgtctccaatacttgctctacgaaattgaattttccgtgaagatgcg	TemaoMr05	44741	47054	+	rnl_b_2; rnl_b_2						rRNA	44741	47054	+	large subunit ribosomal RNA
5	12	4	4	Tetrahymena malaccensis	NC_008337.1	1434	44	1	tatTGGAGACAGCAGAGCAGTCGTTACACCATTCatgcaggacg	TemaoMr02	563	2876	-	rnl_b_1; rnl_b_1						rRNA	563	2876	-	large subunit ribosomal RNA
5	12	4	4	Tetrahymena malaccensis	NC_008337.1	46140	44	1	cgtcctgcatGAATGGTGTAACGACTGCTCTGCTGTCTCCAata	TemaoMr05	44741	47054	+	rnl_b_2; rnl_b_2						rRNA	44741	47054	+	large subunit ribosomal RNA
5	12	10	8	Tetrahymena paravorax	NC_008338.1	45777	149	1	gttaacgctagaatattaaaccccagtaaaCGGCGGCCGTAACCCTGACGGTCCTAAGGTAGCaaaattccttggcgggtaagttccgtcctgcatgaatggtgtaacgactgctctgctgtctccaatatttgctctacgaaattgaa	TepaoMr05	44476	46770	+	rnl_b_2; rnl_b_2						rRNA	44476	46770	+	large subunit ribosomal RNA
5	12	16	7	Tetrahymena paravorax	NC_008338.1	1855	166	1	cgcatcttcacggaaaattcaatttcgtagagcaaatattggagacagcagagcagtcgttacaCCATTCATGCAGGACGGAACTTACCCGCCAAGGaattttgctaccttaggaccgtcagggttacggccgccgtttactggggtttaatattctagcgttaac	TepaoMr02	1027	3321	-	rnl_b_1; rnl_b_1						rRNA	1027	3321	-	large subunit ribosomal RNA
5	12	11	6	Tetrahymena paravorax	NC_008338.1	45777	166	1	gttaacgctagaatattaaaccccagtaaacggcggccgtaaccctgacggtcctaaggtagcaaaattCCTTGGCGGGTAAGTTCCGTCCTGCATGAATGGtgtaacgactgctctgctgtctccaatatttgctctacgaaattgaattttccgtgaagatgcg	TepaoMr05	44476	46770	+	rnl_b_2; rnl_b_2						rRNA	44476	46770	+	large subunit ribosomal RNA
5	12	5	5	Tetrahymena paravorax	NC_008338.1	1869	77	1	aaattcaatttcgtagagcaaatatTGGAGACAGCAGAGCAGTCGTTACACCATTCatgcaggacggaacttacccg	TepaoMr02	1027	3321	-	rnl_b_1; rnl_b_1						rRNA	1027	3321	-	large subunit ribosomal RNA
5	12	5	5	Tetrahymena paravorax	NC_008338.1	1951	54	1	gaattttGCTACCTTAGGACCGTCAGGGTTACGGCCGCCGtttactggggttta	TepaoMr02	1027	3321	-	rnl_b_1; rnl_b_1						rRNA	1027	3321	-	large subunit ribosomal RNA
5	12	5	5	Tetrahymena paravorax	NC_008338.1	45852	77	1	cgggtaagttccgtcctgcatGAATGGTGTAACGACTGCTCTGCTGTCTCCAatatttgctctacgaaattgaattt	TepaoMr05	44476	46770	+	rnl_b_2; rnl_b_2						rRNA	44476	46770	+	large subunit ribosomal RNA
5	12	8	7	Tetrahymena pigmentosa	NC_008339.1	45484	111	1	taaaccccagtaaaCGGCGGCCGTAACCCTGACGGTCCTAAGGTAGCaaaattccttggcgggtaagttccgtcctgcatgaatggtgtaacgactgctctgctgtctcca	TepioMr05	44155	46469	+	rnl_b_2; rnl_b_2						rRNA	44155	46469	+	large subunit ribosomal RNA
5	12	10	5	Tetrahymena pigmentosa	NC_008339.1	1403	151	1	cgcatcttcacggaaatttcaatttcgtagagctagtattggagacagcagagcagtcgttacaCCATTCATGCAGGACGGAACTTACCCGCCAAGGaattttgctaccttaggaccgtcagggttacggccgccgtttactggggtttaa	TepioMr02	567	2881	-	rnl_b_1; rnl_b_1						rRNA	567	2881	-	large subunit ribosomal RNA
5	12	5	5	Tetrahymena pigmentosa	NC_008339.1	1499	54	1	gaattttGCTACCTTAGGACCGTCAGGGTTACGGCCGCCGtttactggggttta	TepioMr02	567	2881	-	rnl_b_1; rnl_b_1						rRNA	567	2881	-	large subunit ribosomal RNA
5	12	7	4	Tetrahymena pigmentosa	NC_008339.1	45483	151	1	ttaaaccccagtaaacggcggccgtaaccctgacggtcctaaggtagcaaaattCCTTGGCGGGTAAGTTCCGTCCTGCATGAATGGtgtaacgactgctctgctgtctccaatactagctctacgaaattgaaatttccgtgaagatgcg	TepioMr05	44155	46469	+	rnl_b_2; rnl_b_2						rRNA	44155	46469	+	large subunit ribosomal RNA
5	12	4	4	Tetrahymena pigmentosa	NC_008339.1	1439	44	1	tatTGGAGACAGCAGAGCAGTCGTTACACCATTCatgcaggacg	TepioMr02	567	2881	-	rnl_b_1; rnl_b_1						rRNA	567	2881	-	large subunit ribosomal RNA
5	12	4	4	Tetrahymena pigmentosa	NC_008339.1	45554	44	1	cgtcctgcatGAATGGTGTAACGACTGCTCTGCTGTCTCCAata	TepioMr05	44155	46469	+	rnl_b_2; rnl_b_2						rRNA	44155	46469	+	large subunit ribosomal RNA
5	12	8	7	Tetrahymena pyriformis	NC_000862.1	45755	111	1	taaaccccagtaaaCGGCGGCCGTAACCCTGACGGTCCTAAGGTAGCaaaattccttggcgggtaagttccgtcctgcatgaatggtgtaacgactgctctgctgtctcca	TethoMr49	44430	46744	+	rnl_b_2; rnl_b_2						rRNA	44430	46744	+	large subunit ribosomal RNA
5	12	5	5	Tetrahymena pyriformis	NC_000862.1	1514	54	1	gaattttGCTACCTTAGGACCGTCAGGGTTACGGCCGCCGtttactggggttta	TethoMr46	578	2892	-	rnl_b_1; rnl_b_1						rRNA	578	2892	-	large subunit ribosomal RNA
5	12	8	4	Tetrahymena pyriformis	NC_000862.1	1457	106	1	tggagacagcagagcagtcgttacaCCATTCATGCAGGACGGAACTTACCCGCCAAGGaattttgctaccttaggaccgtcagggttacggccgccgtttactggg	TethoMr46	578	2892	-	rnl_b_1; rnl_b_1						rRNA	578	2892	-	large subunit ribosomal RNA
5	12	5	3	Tetrahymena pyriformis	NC_000862.1	45777	76	1	gtaaccctgacggtcctaaggtagcaaaattCCTTGGCGGGTAAGTTCCGTCCTGCATGAATGGtgtaacgactgc	TethoMr49	44430	46744	+	rnl_b_2; rnl_b_2						rRNA	44430	46744	+	large subunit ribosomal RNA
5	12	3	3	Tetrahymena pyriformis	NC_000862.1	1454	44	1	tatTGGAGACAGCAGAGCAGTCGTTACACCATTCatgcaggacg	TethoMr46	578	2892	-	rnl_b_1; rnl_b_1						rRNA	578	2892	-	large subunit ribosomal RNA
5	12	3	3	Tetrahymena pyriformis	NC_000862.1	45825	44	1	cgtcctgcatGAATGGTGTAACGACTGCTCTGCTGTCTCCAata	TethoMr49	44430	46744	+	rnl_b_2; rnl_b_2						rRNA	44430	46744	+	large subunit ribosomal RNA
5	12	10	8	Tetrahymena thermophila	NC_003029.1	46063	149	1	gttaacgctgaaatattaaaccccagtaaaCGGCGGCCGTAACCCTGACGGTCCTAAGGTAGCaaaattccttggcgggtaagttccgtcctgcatgaatggtgtaacgactgctctgctgtctccaatacttgctctacgaaattgaa	TepyoMr50	44750	47433	+	rnl_b_2; rnl_b_2						rRNA	44750	47063	+	large subunit ribosomal RNA
5	12	10	5	Tetrahymena thermophila	NC_003029.1	1383	149	1	ttcaatttcgtagagcaagtattggagacagcagagcagtcgttacaCCATTCATGCAGGACGGAACTTACCCGCCAAGGaattttgctaccttaggaccgtcagggttacggccgccgtttactggggtttaatatttcagcgttaac	TepyoMr47	531	2844	-	rnl_b_1; rnl_b_1						rRNA	531	2844	-	large subunit ribosomal RNA
5	12	5	5	Tetrahymena thermophila	NC_003029.1	1462	54	1	gaattttGCTACCTTAGGACCGTCAGGGTTACGGCCGCCGtttactggggttta	TepyoMr47	531	2844	-	rnl_b_1; rnl_b_1						rRNA	531	2844	-	large subunit ribosomal RNA
5	12	4	4	Tetrahymena thermophila	NC_003029.1	1402	44	1	tatTGGAGACAGCAGAGCAGTCGTTACACCATTCatgcaggacg	TepyoMr47	531	2844	-	rnl_b_1; rnl_b_1						rRNA	531	2844	-	large subunit ribosomal RNA
5	12	4	4	Tetrahymena thermophila	NC_003029.1	46149	44	1	cgtcctgcatGAATGGTGTAACGACTGCTCTGCTGTCTCCAata	TepyoMr50	44750	47433	+	rnl_b_2; rnl_b_2						rRNA	44750	47063	+	large subunit ribosomal RNA
5	12	5	3	Tetrahymena thermophila	NC_003029.1	46101	76	1	gtaaccctgacggtcctaaggtagcaaaattCCTTGGCGGGTAAGTTCCGTCCTGCATGAATGGtgtaacgactgc	TepyoMr50	44750	47433	+	rnl_b_2; rnl_b_2						rRNA	44750	47063	+	large subunit ribosomal RNA
6	12	99999	999	41	61200
6	12	15	10	Ichthyophthirius multifiliis	NC_015981.1	2448	56	1	tttcgatttagcaaaaTCTTATGTTTTTATTAAACAGTCGCtactctctctttata	IMG5_M206944	1410	3687	-	IMG5_M206944; IMG5_M206944						rRNA	1410	3687	-	large subunit ribosomal RNA
6	12	15	10	Ichthyophthirius multifiliis	NC_015981.1	46588	56	1	tataaagagagaGTAGCGACTGTTTAATAAAAACAtaagattttgctaaatcgaaa	IMG5_M206992	45404	47681	+	IMG5_M206992; IMG5_M206992						rRNA	45404	47681	+	large subunit ribosomal RNA
6	12	14	9	Ichthyophthirius multifiliis	NC_015981.1	2400	57	1	tttttttatcttGCAGCACCGGGCAGGTGTCAGAttttatacatcatctttcgattt	IMG5_M206944	1410	3687	-	IMG5_M206944; IMG5_M206944						rRNA	1410	3687	-	large subunit ribosomal RNA
6	12	14	9	Ichthyophthirius multifiliis	NC_015981.1	46635	55	1	aaatcgaaagatgatgtataaAATCTGACACCTGCCCGGTGctgcaagataaaaa	IMG5_M206992	45404	47681	+	IMG5_M206992; IMG5_M206992						rRNA	45404	47681	+	large subunit ribosomal RNA
6	12	13	8	Moneuplotes crassus	GQ903131.1	7040	42	1	tttagcagagTCCTGTGTTTTTAGTAAACAGTCGccaccccc											rRNA	6064	8296	-	large subunit ribosomal RNA
6	12	13	7	Moneuplotes crassus	GQ903131.1	6990	36	1	tttcacCTTACAGCACTGGGCAGGTGTCAGActcta											rRNA	6064	8296	-	large subunit ribosomal RNA
6	12	3	3	Moneuplotes crassus	GQ903131.1	7053	35	1	tgTGTTTTTAGTAAACAGTCGCCACCCccaatttt											rRNA	6064	8296	-	large subunit ribosomal RNA
6	12	13	8	Moneuplotes minuta	GQ903130.1	7018	42	1	tttagcagagTCCTGTGTTTTTAGTAAACAGTCGccaccccc											rRNA	6043	8272	-	large subunit ribosomal RNA
6	12	13	7	Moneuplotes minuta	GQ903130.1	6968	36	1	tttcacCTTACAGCACTGGGCAGGTGTCAGActcta											rRNA	6043	8272	-	large subunit ribosomal RNA
6	12	3	3	Moneuplotes minuta	GQ903130.1	7031	35	1	tgTGTTTTTAGTAAACAGTCGCCACCCccaatttt											rRNA	6043	8272	-	large subunit ribosomal RNA
6	12	2	2	Nyctotherus ovalis	GU057832.1	2128	30	1	CGACTGTTTAGCAAAAACACAGGACCCTGC
6	12	16	10	Oxytricha trifallax	JN383843.1	62554	48	1	aaaagaggaggtAGCGACTGTTTACTAAAAACAcaggactctgcgaaa
6	12	2	2	Oxytricha trifallax	JN383843.1	62613	40	1	tgtaTAGAGTCTGACGCCTGCCCAGtgctgtaagataaaa
6	12	15	7	Paramecium aurelia	NC_001324.1	1643	110	1	tttgcatgacaacaccgggcaggagtcagattttatacatcataattaaATTTTGCAAAATCTTATGTTTTTAgtaaacagtcgctaccccccatttttttgtttgctga	PaauoMr47	625	2903	-	rnl_b; rnl_b						rRNA	625	2903	-	large subunit ribosomal RNA
6	12	8	4	Paramecium aurelia	NC_001324.1	1651	65	1	acaaCACCGGGCAGGAGTCAGATTTTATACATCataattaaattttgcaaaatcttatgttttta	PaauoMr47	625	2903	-	rnl_b; rnl_b						rRNA	625	2903	-	large subunit ribosomal RNA
6	12	3	3	Paramecium aurelia	NC_001324.1	1706	35	1	taTGTTTTTAGTAAACAGTCGCTACCCCCCATTTT	PaauoMr47	625	2903	-	rnl_b; rnl_b						rRNA	625	2903	-	large subunit ribosomal RNA
6	12	15	7	Paramecium caudatum	NC_014262.1	1324	110	1	tttgcatgacaacaccgggcaggagtcagattttatacatcataattaaATTTTGCAAAATCTTATGTTTTTAgtaaacagtcgctaccctccatttttttatttgctta	PaCaOm_r01	316	2655	-	rnl_b; rnl_b						rRNA	316	2655	-	large subunit ribosomal RNA
6	12	8	4	Paramecium caudatum	NC_014262.1	1332	65	1	acaaCACCGGGCAGGAGTCAGATTTTATACATCataattaaattttgcaaaatcttatgttttta	PaCaOm_r01	316	2655	-	rnl_b; rnl_b						rRNA	316	2655	-	large subunit ribosomal RNA
6	12	3	3	Paramecium caudatum	NC_014262.1	1382	40	1	aatcttaTGTTTTTAGTAAACAGTCGCTACCctccatttt	PaCaOm_r01	316	2655	-	rnl_b; rnl_b						rRNA	316	2655	-	large subunit ribosomal RNA
6	12	15	9	Tetrahymena malaccensis	NC_008337.1	45934	111	1	ttttaagcaactgaaaagagagagtaGCGACTGTTTAATAAAAACATAAGAttttgcaaaatttaaatatgatgtataaaatctgacacctgcccggtgctgcaaggtgaa	TemaoMr05	44741	47054	+	rnl_b_2; rnl_b_2						rRNA	44741	47054	+	large subunit ribosomal RNA
6	12	12	8	Tetrahymena malaccensis	NC_008337.1	1572	111	1	attcaccttgcagCACCGGGCAGGTGTCAGATTttatacatcatatttaaattttgcaaaatcttatgtttttattaaacagtcgctactctctcttttcagttgcttaaa	TemaoMr02	563	2876	-	rnl_b_1; rnl_b_1						rRNA	563	2876	-	large subunit ribosomal RNA
6	12	7	5	Tetrahymena malaccensis	NC_008337.1	1612	71	1	tcatatttaaattttgcaaaaTCTTATGTTTTTATTAAACAGTCGCtactctctcttttcagttgcttaaa	TemaoMr02	563	2876	-	rnl_b_1; rnl_b_1						rRNA	563	2876	-	large subunit ribosomal RNA
6	12	4	3	Tetrahymena malaccensis	NC_008337.1	45992	53	1	aaatttaaatatgatgtataaAATCTGACACCTGCCCGGTGCTGCAAGgtgaa	TemaoMr05	44741	47054	+	rnl_b_2; rnl_b_2						rRNA	44741	47054	+	large subunit ribosomal RNA
6	12	15	10	Tetrahymena paravorax	NC_008338.1	45667	101	1	ctaaaaagagagagcaGCGACTGTTTAATAAAAACATAAGAttttgctaaatttaaatatgaagtataaaatctgacacctgcccggtgctgcaaggtaaa	TepaoMr05	44476	46770	+	rnl_b_2; rnl_b_2						rRNA	44476	46770	+	large subunit ribosomal RNA
6	12	12	6	Tetrahymena paravorax	NC_008338.1	2030	101	1	tttaccttgcagcaccgggcaggtGTCAGATTTTATACTTCATATTTAAATTTagcaaaatcttatgtttttattaaacagtcgctgctctctctttttag	TepaoMr02	1027	3321	-	rnl_b_1; rnl_b_1						rRNA	1027	3321	-	large subunit ribosomal RNA
6	12	7	6	Tetrahymena paravorax	NC_008338.1	2069	58	1	tcatatttaaatttagcaaaaTCTTATGTTTTTATTAAACAGTCGCtgctctctcttt	TepaoMr02	1027	3321	-	rnl_b_1; rnl_b_1						rRNA	1027	3321	-	large subunit ribosomal RNA
6	12	6	3	Tetrahymena paravorax	NC_008338.1	45695	75	1	taaaaacataagattttgctaaatttAAATATGAAGTATAAAATCTGACacctgcccggtgctgcaaggtaaaaa	TepaoMr05	44476	46770	+	rnl_b_2; rnl_b_2						rRNA	44476	46770	+	large subunit ribosomal RNA
6	12	4	3	Tetrahymena paravorax	NC_008338.1	2028	49	1	tTTTTACCTTGCAGCACCGGGCAGGTGTCAGAttttatacttcatattt	TepaoMr02	1027	3321	-	rnl_b_1; rnl_b_1						rRNA	1027	3321	-	large subunit ribosomal RNA
6	12	2	2	Tetrahymena paravorax	NC_008338.1	45738	31	1	TCTGACACCTGCCCGGTGCTGCAAGGTAAAA	TepaoMr05	44476	46770	+	rnl_b_2; rnl_b_2						rRNA	44476	46770	+	large subunit ribosomal RNA
6	12	13	9	Tetrahymena pigmentosa	NC_008339.1	45348	112	1	ctttaagcaactaaaaagagagagtaGCGACTGTTTAATAAAAACATAAGAttttgcaaaatttaaatatgaagtataaaatctgacacctgcccggtgctgcaaggtgaac	TepioMr05	44155	46469	+	rnl_b_2; rnl_b_2						rRNA	44155	46469	+	large subunit ribosomal RNA
6	12	11	8	Tetrahymena pigmentosa	NC_008339.1	1577	111	1	gttcaccttgcagCACCGGGCAGGTGTCAGATTttatacttcatatttaaattttgcaaaatcttatgtttttattaaacagtcgctactctctctttttagttgcttaaa	TepioMr02	567	2881	-	rnl_b_1; rnl_b_1						rRNA	567	2881	-	large subunit ribosomal RNA
6	12	8	7	Tetrahymena pigmentosa	NC_008339.1	1578	111	1	ttcaccttgcagcaccgggcaggtgtcagattttatacttcatatttaaattttgcaaaaTCTTATGTTTTTATTAAACAGTCGCtactctctctttttagttgcttaaag	TepioMr02	567	2881	-	rnl_b_1; rnl_b_1						rRNA	567	2881	-	large subunit ribosomal RNA
6	12	6	5	Tetrahymena pigmentosa	NC_008339.1	45386	73	1	taaaaacataagattttgcaaaatttaaatatgaagtataaAATCTGACACCTGCCCGGTGctgcaaggtgaa	TepioMr05	44155	46469	+	rnl_b_2; rnl_b_2						rRNA	44155	46469	+	large subunit ribosomal RNA
6	12	17	9	Tetrahymena pyriformis	NC_000862.1	45620	110	1	tttaagcaactaaaaagagagagtaGCGACTGTTTAATAAAAACATAAGAttttgctaaatttaaatacgaagtataaaatctgacacctgcccggtgctgcaaggtgaa	TethoMr49	44430	46744	+	rnl_b_2; rnl_b_2						rRNA	44430	46744	+	large subunit ribosomal RNA
6	12	12	8	Tetrahymena pyriformis	NC_000862.1	1589	105	1	tttgttcaccttgCAGCACCGGGCAGGTGTCAGATTttatacttcgtatttaaatttagcaaaatcttatgtttttattaaacagtcgctactctctctttttag	TethoMr46	578	2892	-	rnl_b_1; rnl_b_1						rRNA	578	2892	-	large subunit ribosomal RNA
6	12	11	8	Tetrahymena pyriformis	NC_000862.1	1632	71	1	tcgtatttaaatttagcaaaaTCTTATGTTTTTATTAAACAGTCGCtactctctctttttagttgcttaaa	TethoMr46	578	2892	-	rnl_b_1; rnl_b_1						rRNA	578	2892	-	large subunit ribosomal RNA
6	12	6	5	Tetrahymena pyriformis	NC_000862.1	45683	51	1	aaatacgaagtataaAATCTGACACCTGCCCGGTGCTGcaaggtgaacaaa	TethoMr49	44430	46744	+	rnl_b_2; rnl_b_2						rRNA	44430	46744	+	large subunit ribosomal RNA
6	12	15	9	Tetrahymena thermophila	NC_003029.1	45943	112	1	ttttaagcaactgaaaagagagagtaGCGACTGTTTAATAAAAACATAAGAttttgcaaaatttaaatatgatgtataaaatctgacacctgcccggtgctgcaaggtgaat	TepyoMr50	44750	47433	+	rnl_b_2; rnl_b_2						rRNA	44750	47063	+	large subunit ribosomal RNA
6	12	12	8	Tetrahymena thermophila	NC_003029.1	1540	112	1	attcaccttgcagCACCGGGCAGGTGTCAGATTttatacatcatatttaaattttgcaaaatcttatgtttttattaaacagtcgctactctctcttttcagttgcttaaaa	TepyoMr47	531	2844	-	rnl_b_1; rnl_b_1						rRNA	531	2844	-	large subunit ribosomal RNA
6	12	7	5	Tetrahymena thermophila	NC_003029.1	1580	71	1	tcatatttaaattttgcaaaaTCTTATGTTTTTATTAAACAGTCGCtactctctcttttcagttgcttaaa	TepyoMr47	531	2844	-	rnl_b_1; rnl_b_1						rRNA	531	2844	-	large subunit ribosomal RNA
6	12	4	3	Tetrahymena thermophila	NC_003029.1	46001	53	1	aaatttaaatatgatgtataaAATCTGACACCTGCCCGGTGCTGCAAGgtgaa	TepyoMr50	44750	47433	+	rnl_b_2; rnl_b_2						rRNA	44750	47063	+	large subunit ribosomal RNA
7	12	99999	999	41	61200
7	12	9	9	Ichthyophthirius multifiliis	NC_015981.1	35005	44	1	agtcaaatTTTGCACACACTGCCCATCACGCTCGaagagtttta	IMG5_M206978	33783	35202	+	IMG5_M206978; IMG5_M206978						rRNA	33783	35202	+	small subunit ribosomal RNA
7	12	5	5	Ichthyophthirius multifiliis	NC_015981.1	34907	52	1	ctttAAAAATTATCCTAGTCCAGATTGTTTcatgaaactctgaaacatgaag	IMG5_M206978	33783	35202	+	IMG5_M206978; IMG5_M206978						rRNA	33783	35202	+	small subunit ribosomal RNA
7	12	4	4	Ichthyophthirius multifiliis	NC_015981.1	34945	55	1	tctgaaacatgaagtTGAAATCATCAGTAATTGTAAATTAttatgttacagtgaa	IMG5_M206978	33783	35202	+	IMG5_M206978; IMG5_M206978						rRNA	33783	35202	+	small subunit ribosomal RNA
7	12	4	4	Ichthyophthirius multifiliis	NC_015981.1	34968	56	1	tcAGTAATTGTAAATTATTATGTTACAGTGAAtaaaaagtcaaattttgcacacac	IMG5_M206978	33783	35202	+	IMG5_M206978; IMG5_M206978						rRNA	33783	35202	+	small subunit ribosomal RNA
7	12	2	2	Ichthyophthirius multifiliis	NC_015981.1	34923	36	1	agtcCAGATTGTTTCATGAAACTCTGAaacatgaag	IMG5_M206978	33783	35202	+	IMG5_M206978; IMG5_M206978						rRNA	33783	35202	+	small subunit ribosomal RNA
7	12	2	2	Ichthyophthirius multifiliis	NC_015981.1	34987	51	1	atgttacagtgaataAAAAGTCAAATTTTGCACACACtgcccatcacgctc	IMG5_M206978	33783	35202	+	IMG5_M206978; IMG5_M206978						rRNA	33783	35202	+	small subunit ribosomal RNA
7	12	8	8	Moneuplotes crassus	GQ903131.1	19675	161	1	aaaccgcgacaactcttcgAATATGATGGGCGGTGTGTGCAAAgtatataaagattcatcgcagcgatcttatttgcgattactaatgattcctacttcacgttcctcaatttcaaagaacgattcgaaccgagctaatttttagaaaataaccgctttaa											rRNA	19241	21568	-	small subunit ribosomal RNA
7	12	2	2	Moneuplotes crassus	GQ903131.1	19743	32	1	cttATTTGCGATTACTAATGATTCCTACTTCA											rRNA	19241	21568	-	small subunit ribosomal RNA
7	12	8	8	Moneuplotes minuta	GQ903130.1	20168	161	1	aaaccgcgacaactcttcgAATATGATGGGCGGTGTGTGCAAAgtgtataaagattcatcgcagcgatcttatttgcgattactaatgattcctacttcacgctcctcaatttcaaagaacgattcgaaccgagctaatttttagaaaataactgctttaa											rRNA	19737	21993	-	small subunit ribosomal RNA
7	12	2	2	Moneuplotes minuta	GQ903130.1	20236	32	1	cttATTTGCGATTACTAATGATTCCTACTTCA											rRNA	19737	21993	-	small subunit ribosomal RNA
7	12	10	10	Nyctotherus ovalis	GU057832.1	28228	33	1	gcTTTGCACACACCGCCCATCACGCTggcggag
7	12	11	11	Oxytricha trifallax	JN383843.1	45510	44	1	tatcaaacttTGCACACACCGCCCATCACGCTCGAAGAGtcttg
7	12	8	8	Oxytricha trifallax	JN383843.1	45456	34	1	gcaTGAAGATGGAATCATTAGTAATCGtaaatta
7	12	9	9	Paramecium aurelia	NC_001324.1	14587	56	1	cttatttgCGATTACTAACGATTTCTTCTTCAtgcttccaagtttcagaaaacaat	PaauoMr50	14505	15981	-	rns_a; rns_a						rRNA	14505	15981	-	small subunit ribosomal RNA
7	12	8	8	Paramecium aurelia	NC_001324.1	14525	56	1	taaaactcTTTGAGCGTGATGGGCAGTGTGTGCAggacttgacttatatttcaccg	PaauoMr50	14505	15981	-	rns_a; rns_a						rRNA	14505	15981	-	small subunit ribosomal RNA
7	12	10	9	Paramecium caudatum	NC_014262.1	14351	56	1	caaaactctttgAGCGTGATGGGCAGTGTGTGCAgggtttgacttttatttcaccg	PaCaOm_r04	14332	15779	-	rns_a; rns_a						rRNA	14332	15779	-	small subunit ribosomal RNA
7	12	4	4	Paramecium caudatum	NC_014262.1	14396	43	1	ttatTTCACCGTAGCATAATAATTTACgattactaacgatttc	PaCaOm_r04	14332	15779	-	rns_a; rns_a						rRNA	14332	15779	-	small subunit ribosomal RNA
7	12	4	4	Paramecium caudatum	NC_014262.1	14414	56	1	aTAATTTACGATTACTAACGATTTCTGCTTCATGcttccaagtttcagaaaacaat	PaCaOm_r04	14332	15779	-	rns_a; rns_a						rRNA	14332	15779	-	small subunit ribosomal RNA
7	12	3	3	Paramecium caudatum	NC_014262.1	14462	27	1	aAAACAATCTGTACTTTGATAATTTTT	PaCaOm_r04	14332	15779	-	rns_a; rns_a						rRNA	14332	15779	-	small subunit ribosomal RNA
7	12	9	9	Tetrahymena malaccensis	NC_008337.1	34022	82	1	atgttacagtgaaacaatagtcaaatttTGCACACACCGCCCATCACGCTCGgaaagtcaataatagcggaagatttgaaaa	TemaoMr04	32860	34257	+	rns_b; rns_b						rRNA	32860	34257	+	small subunit ribosomal RNA
7	12	7	7	Tetrahymena malaccensis	NC_008337.1	33955	119	1	cttagttcagattgttttatgaaattctaaaacatgaagatGAAATCGTTAGTAATTGTAAATtattatgttacagtgaaacaatagtcaaattttgcacacaccgcccatcacgctcg	TemaoMr04	32860	34257	+	rns_b; rns_b						rRNA	32860	34257	+	small subunit ribosomal RNA
7	12	3	3	Tetrahymena malaccensis	NC_008337.1	33945	75	1	taaaaattaccttagttcagattgttttATGAAATTCTAAAACATGAAGatgaaatcgttagtaattgtaaatta	TemaoMr04	32860	34257	+	rns_b; rns_b						rRNA	32860	34257	+	small subunit ribosomal RNA
7	12	2	2	Tetrahymena malaccensis	NC_008337.1	33942	41	1	cttTAAAAATTACCTTAGTTCAGATTGTTTtatgaaattct	TemaoMr04	32860	34257	+	rns_b; rns_b						rRNA	32860	34257	+	small subunit ribosomal RNA
7	12	2	2	Tetrahymena malaccensis	NC_008337.1	34005	71	1	agtaattgtaaattattATGTTACAGTGAAACAATAGTCAAATTTTGCACACACcgcccatcacgctcgga	TemaoMr04	32860	34257	+	rns_b; rns_b						rRNA	32860	34257	+	small subunit ribosomal RNA
7	12	9	8	Tetrahymena paravorax	NC_008338.1	33749	118	1	agttcagattgtttcatgaaattctgaaaCATGAAGATGAAATCGTTAGTAATTGTAAATtaaaatgttacagtgaattaattgtcaaattttgcacacaccgcccatcacgctcgga	TepaoMr04	32666	34032	+	rns_b; rns_b						rRNA	32666	34032	+	small subunit ribosomal RNA
7	12	7	7	Tetrahymena paravorax	NC_008338.1	33831	41	1	tgtcaaatttTGCACACACCGCCCATCACGCTCGgagagtc	TepaoMr04	32666	34032	+	rns_b; rns_b						rRNA	32666	34032	+	small subunit ribosomal RNA
7	12	6	6	Tetrahymena paravorax	NC_008338.1	33726	100	1	agcaaatctctAAAAATTATCTTAGTTCAGATTGTTTcatgaaattctgaaacatgaagatgaaatcgttagtaattgtaaattaaaatgttacagtgaa	TepaoMr04	32666	34032	+	rns_b; rns_b						rRNA	32666	34032	+	small subunit ribosomal RNA
7	12	3	3	Tetrahymena paravorax	NC_008338.1	33813	54	1	ATGTTACAGTGAATTAATTGTCAAATTTTGCACACACcgcccatcacgctcgga	TepaoMr04	32666	34032	+	rns_b; rns_b						rRNA	32666	34032	+	small subunit ribosomal RNA
7	12	10	10	Tetrahymena pigmentosa	NC_008339.1	33446	65	1	tgtcaaatttTGCACACACCGCCCATCACGCTCGaaaagtcgatattagcggaagattttaaaat	TepioMr04	32260	33663	+	rns_b; rns_b						rRNA	32260	33663	+	small subunit ribosomal RNA
7	12	7	7	Tetrahymena pigmentosa	NC_008339.1	33361	119	1	cttagttcagattgttttatgaaattctaaaacatgaagaTGAAATCGTTAGTAATTGTAAATtataatgttacagtgaaataattgtcaaattttgcacacaccgcccatcacgctcg	TepioMr04	32260	33663	+	rns_b; rns_b						rRNA	32260	33663	+	small subunit ribosomal RNA
7	12	4	4	Tetrahymena pigmentosa	NC_008339.1	33341	100	1	agcaaatctctAAAAATTATCTTAGTTCAGATTGTtttatgaaattctaaaacatgaagatgaaatcgttagtaattgtaaattataatgttacagtgaa	TepioMr04	32260	33663	+	rns_b; rns_b						rRNA	32260	33663	+	small subunit ribosomal RNA
7	12	2	2	Tetrahymena pigmentosa	NC_008339.1	33393	87	1	catgaagatgaaatcgttagtaattGTAAATTATAATGTTACAGTGAAATAAttgtcaaattttgcacacaccgcccatcacgctcg	TepioMr04	32260	33663	+	rns_b; rns_b						rRNA	32260	33663	+	small subunit ribosomal RNA
7	12	10	10	Tetrahymena pyriformis	NC_000862.1	33756	83	1	atgttacagtgaaatattagtcaaatttTGCACACACCGCCCATCACGCTCGgaaagtcaatattagcggaagatttgaaaat	TethoMr48	32587	33993	+	rns_b; rns_b						rRNA	32587	33993	+	small subunit ribosomal RNA
7	12	10	8	Tetrahymena pyriformis	NC_000862.1	33692	80	1	agttcagattgtctcatgaaattctgaggCATGAAGATGAAATCGTTAGTAATTGTAAATtaaaatgttacagtgaaata	TethoMr48	32587	33993	+	rns_b; rns_b						rRNA	32587	33993	+	small subunit ribosomal RNA
7	12	4	4	Tetrahymena pyriformis	NC_000862.1	33669	50	1	agcaaaactcTAAAAATTACCTCAGTTCAGATTGTctcatgaaattctga	TethoMr48	32587	33993	+	rns_b; rns_b						rRNA	32587	33993	+	small subunit ribosomal RNA
7	12	3	3	Tetrahymena pyriformis	NC_000862.1	33721	89	1	catgaagatgaaatcgTTAGTAATTGTAAATTAAAATGTTACAGTGAAatattagtcaaattttgcacacaccgcccatcacgctcgga	TethoMr48	32587	33993	+	rns_b; rns_b						rRNA	32587	33993	+	small subunit ribosomal RNA
7	12	9	9	Tetrahymena thermophila	NC_003029.1	34053	82	1	atgttacagtgaaacaatagtcaaatttTGCACACACCGCCCATCACGCTCGgaaagtcaataatagcggaagatttgaaaa	TepyoMr49	32895	34289	+	rns_b; rns_b						rRNA	32895	34289	+	small subunit ribosomal RNA
7	12	7	7	Tetrahymena thermophila	NC_003029.1	33986	119	1	cttagttcagattgttttatgaaattctaaaacatgaagatGAAATCGTTAGTAATTGTAAATtattatgttacagtgaaacaatagtcaaattttgcacacaccgcccatcacgctcg	TepyoMr49	32895	34289	+	rns_b; rns_b						rRNA	32895	34289	+	small subunit ribosomal RNA
7	12	3	3	Tetrahymena thermophila	NC_003029.1	33976	75	1	taaaaattaccttagttcagattgttttATGAAATTCTAAAACATGAAGatgaaatcgttagtaattgtaaatta	TepyoMr49	32895	34289	+	rns_b; rns_b						rRNA	32895	34289	+	small subunit ribosomal RNA
7	12	2	2	Tetrahymena thermophila	NC_003029.1	33973	41	1	cttTAAAAATTACCTTAGTTCAGATTGTTTtatgaaattct	TepyoMr49	32895	34289	+	rns_b; rns_b						rRNA	32895	34289	+	small subunit ribosomal RNA
7	12	2	2	Tetrahymena thermophila	NC_003029.1	34036	71	1	agtaattgtaaattattATGTTACAGTGAAACAATAGTCAAATTTTGCACACACcgcccatcacgctcgga	TepyoMr49	32895	34289	+	rns_b; rns_b						rRNA	32895	34289	+	small subunit ribosomal RNA
8	12	99999	999	32	61200
8	12	11	6	Ichthyophthirius multifiliis	NC_015981.1	3109	62	1	tAATCTGAGCTGTTTCTCTCTTGACTAAaaaccttagcgctaatagtctgattgttatttta	IMG5_M206944	1410	3687	-	IMG5_M206944; IMG5_M206944						rRNA	1410	3687	-	large subunit ribosomal RNA
8	12	11	6	Ichthyophthirius multifiliis	NC_015981.1	45921	62	1	taaaataacaatcagactattagcgctaaggtttTTAGTCAAGAGAGAAACAGCTCAGATTa	IMG5_M206992	45404	47681	+	IMG5_M206992; IMG5_M206992						rRNA	45404	47681	+	large subunit ribosomal RNA
8	12	7	6	Moneuplotes crassus	GQ903131.1	7710	53	1	agTCTGGGCTGTTTCCCTTTCGACTtagcgccttaacacgcaaagtctggctc											rRNA	6064	8296	-	large subunit ribosomal RNA
8	12	5	4	Moneuplotes minuta	GQ903130.1	7693	54	1	gggTCTGGGCTGTTTCCCTCTCGACTccgcgccttaacacgcaaagtctggctc											rRNA	6043	8272	-	large subunit ribosomal RNA
8	12	2	2	Moneuplotes minuta	GQ903130.1	7656	62	1	ctcatttaatttaacctaatttaacaaccttaattTCGGGTCTGGGCTGTTTCCCTctcgac											rRNA	6043	8272	-	large subunit ribosomal RNA
8	12	7	6	Nyctotherus ovalis	GU057832.1	1414	37	1	atgtGTCGAGAGGGAAACAGCCCAGAtcgtgagataa
8	12	17	11	Oxytricha trifallax	JN383843.1	61862	32	1	ggtgAGTCAAGAGGGAAACAGCCCAGAttgaa
8	12	7	6	Paramecium aurelia	NC_001324.1	2319	92	1	ttcgcattgtttatgcactttatcgtacggTCTGGGCTGTTTCCCTCTCGACcaagaatctttgcactctcagtccgttttatttattattt	PaauoMr47	625	2903	-	rnl_b; rnl_b						rRNA	625	2903	-	large subunit ribosomal RNA
8	12	7	6	Paramecium caudatum	NC_014262.1	2001	92	1	ttcgcattgtttacgcactttatcgttcgaTCTGGGCTGTTTCCCTCTCGACcaagaacctttgcgctctcaggccgttttatttattattt	PaCaOm_r01	316	2655	-	rnl_b; rnl_b						rRNA	316	2655	-	large subunit ribosomal RNA
8	12	6	4	Tetrahymena malaccensis	NC_008337.1	45252	123	1	agttattattagataataaccagactattagcgctaaggtttatAGTCAAGAGAGAAACAGCTCAGATTAAAcaataaggtctttaaaaataaataattatgaagattatttttgttaatact	TemaoMr05	44741	47054	+	rnl_b_2; rnl_b_2						rRNA	44741	47054	+	large subunit ribosomal RNA
8	12	5	3	Tetrahymena malaccensis	NC_008337.1	2243	123	1	agtattaacaaaaataatcttcatAATTATTTATTTTTAAAGACCTTATTGTTTAATCTGagctgtttctctcttgactataaaccttagcgctaatagtctggttattatctaataataact	TemaoMr02	563	2876	-	rnl_b_1; rnl_b_1						rRNA	563	2876	-	large subunit ribosomal RNA
8	12	5	3	Tetrahymena malaccensis	NC_008337.1	2267	87	1	aattatttatttttaaagaccttattgttTAATCTGAGCTGTTTCTCTCTTGACTataaaccttagcgctaatagtctggttattat	TemaoMr02	563	2876	-	rnl_b_1; rnl_b_1						rRNA	563	2876	-	large subunit ribosomal RNA
8	12	4	2	Tetrahymena malaccensis	NC_008337.1	45264	58	1	ataaTAACCAGACTATTAGCGCTAAGGTTTATAGTCAAGAGAGAAACAGCtcagatta	TemaoMr05	44741	47054	+	rnl_b_2; rnl_b_2						rRNA	44741	47054	+	large subunit ribosomal RNA
8	12	7	6	Tetrahymena paravorax	NC_008338.1	2732	61	1	accttatcgtttaaTCTGGGCTGTTTCCCTCTCGACtaaaaaccttagcgctaatagtctg	TepaoMr02	1027	3321	-	rnl_b_1; rnl_b_1						rRNA	1027	3321	-	large subunit ribosomal RNA
8	12	6	6	Tetrahymena paravorax	NC_008338.1	45020	46	1	aaggtttttaGTCGAGAGGGAAACAGCCCAGAttaaacgataaggt	TepaoMr05	44476	46770	+	rnl_b_2; rnl_b_2						rRNA	44476	46770	+	large subunit ribosomal RNA
8	12	6	5	Tetrahymena paravorax	NC_008338.1	44996	59	1	aatattaaccagactattAGCGCTAAGGTTTTTAGTCGAGAGggaaacagcccagatta	TepaoMr05	44476	46770	+	rnl_b_2; rnl_b_2						rRNA	44476	46770	+	large subunit ribosomal RNA
8	12	6	4	Tetrahymena paravorax	NC_008338.1	2704	60	1	taatcttcataattatttattattaTAGACCTTATCGTTTAATCTGggctgtttccctct	TepaoMr02	1027	3321	-	rnl_b_1; rnl_b_1						rRNA	1027	3321	-	large subunit ribosomal RNA
8	12	6	4	Tetrahymena paravorax	NC_008338.1	45034	60	1	agagggaaacagccCAGATTAAACGATAAGGTCTAtaataataaataattatgaagatta	TepaoMr05	44476	46770	+	rnl_b_2; rnl_b_2						rRNA	44476	46770	+	large subunit ribosomal RNA
8	12	5	4	Tetrahymena paravorax	NC_008338.1	2751	46	1	GCTGTTTCCCTCTCGACTAAAAACCTTAGCGCTAATAGTCTGgtta	TepaoMr02	1027	3321	-	rnl_b_1; rnl_b_1						rRNA	1027	3321	-	large subunit ribosomal RNA
8	12	7	4	Tetrahymena pigmentosa	NC_008339.1	2256	98	1	aaaaataatctccaaaattatttacttttatagaccttattgTTTAATCTGAGCTGTTTCTCTCTtgactataaaccttagcgctaatagtctgatta	TepioMr02	567	2881	-	rnl_b_1; rnl_b_1						rRNA	567	2881	-	large subunit ribosomal RNA
8	12	7	4	Tetrahymena pigmentosa	NC_008339.1	44683	98	1	taatcagactattagcgctaaggtttatagtcaAGAGAGAAACAGCTCAGATTAAAcaataaggtctataaaagtaaataattttggagattattttt	TepioMr05	44155	46469	+	rnl_b_2; rnl_b_2						rRNA	44155	46469	+	large subunit ribosomal RNA
8	12	3	2	Tetrahymena pigmentosa	NC_008339.1	2300	60	1	taatctgagctgtttctCTCTTGACTATAAACCTTAGCGCTAATAGTCTGattaatattt	TepioMr02	567	2881	-	rnl_b_1; rnl_b_1						rRNA	567	2881	-	large subunit ribosomal RNA
8	12	3	2	Tetrahymena pigmentosa	NC_008339.1	44677	60	1	aaatattaatCAGACTATTAGCGCTAAGGTTTATAGTCAAGAGagaaacagctcagatta	TepioMr05	44155	46469	+	rnl_b_2; rnl_b_2						rRNA	44155	46469	+	large subunit ribosomal RNA
8	12	7	4	Tetrahymena pyriformis	NC_000862.1	2283	83	1	aattatttacttttgtagaccttattgTTTAATCTGAGCTGTTTCTCTCTtgactataaaccttagcgctaatagtctgatta	TethoMr46	578	2892	-	rnl_b_1; rnl_b_1						rRNA	578	2892	-	large subunit ribosomal RNA
8	12	7	4	Tetrahymena pyriformis	NC_000862.1	44957	83	1	taatcagactattagcgctaaggtttatagtcaAGAGAGAAACAGCTCAGATTAAAcaataaggtctacaaaagtaaataatt	TethoMr49	44430	46744	+	rnl_b_2; rnl_b_2						rRNA	44430	46744	+	large subunit ribosomal RNA
8	12	3	2	Tetrahymena pyriformis	NC_000862.1	2312	58	1	taatctgaGCTGTTTCTCTCTTGACTATAAACCTTAGCGCTAATAGTCTGattaatat	TethoMr46	578	2892	-	rnl_b_1; rnl_b_1						rRNA	578	2892	-	large subunit ribosomal RNA
8	12	3	2	Tetrahymena pyriformis	NC_000862.1	44951	60	1	aaatattaatCAGACTATTAGCGCTAAGGTTTATAGTCAAGAGagaaacagctcagatta	TethoMr49	44430	46744	+	rnl_b_2; rnl_b_2						rRNA	44430	46744	+	large subunit ribosomal RNA
8	12	6	3	Tetrahymena thermophila	NC_003029.1	2209	123	1	agtattaacaaaaataatctcCATAATTATTTATTTTTAAAGACCTTATTGTTTAATCTGagctgtttctctcttgactataaaccttagcgctaatagtctgattattatttaataataact	TepyoMr47	531	2844	-	rnl_b_1; rnl_b_1						rRNA	531	2844	-	large subunit ribosomal RNA
8	12	5	3	Tetrahymena thermophila	NC_003029.1	45283	94	1	cagactattagcgctaaggtttatAGTCAAGAGAGAAACAGCTCAGATTAAAcaataaggtctttaaaaataaataattatggagattattttt	TepyoMr50	44750	47433	+	rnl_b_2; rnl_b_2						rRNA	44750	47063	+	large subunit ribosomal RNA
8	12	3	2	Tetrahymena thermophila	NC_003029.1	2233	83	1	aattatttatttttaaagaccttattgTTTAATCTGAGCTGTTTCTCTCTTGACTataaaccttagcgctaatagtctgatta	TepyoMr47	531	2844	-	rnl_b_1; rnl_b_1						rRNA	531	2844	-	large subunit ribosomal RNA
8	12	3	2	Tetrahymena thermophila	NC_003029.1	2262	62	1	taatctgaGCTGTTTCTCTCTTGACTATAAACCTTAGCGCTAATAGTCTGattattatttaa	TepyoMr47	531	2844	-	rnl_b_1; rnl_b_1						rRNA	531	2844	-	large subunit ribosomal RNA
8	12	3	2	Tetrahymena thermophila	NC_003029.1	45275	58	1	ataaTAACCAGACTATTAGCGCTAAGGTTTATAGTCAAGAGAGAAACAGCtcagatta	TepyoMr50	44750	47433	+	rnl_b_2; rnl_b_2						rRNA	44750	47063	+	large subunit ribosomal RNA
9	12	99999	999	14	61200
9	12	9	9	Ichthyophthirius multifiliis	NC_015981.1	34523	58	1	taatggtggaatATGTGGTTTAATGCGATAATCCACGcaaaaccttaccaacatttta	IMG5_M206978	33783	35202	+	IMG5_M206978; IMG5_M206978						rRNA	33783	35202	+	small subunit ribosomal RNA
9	12	9	9	Moneuplotes crassus	GQ903131.1	20142	39	1	cgcggattaTCGAATTAAACCACATATTCCACCatttat											rRNA	19241	21568	-	small subunit ribosomal RNA
9	12	9	9	Moneuplotes minuta	GQ903130.1	20634	39	1	cgcggattaTCGAATTAAACCACATATTCCACCatttat											rRNA	19737	21993	-	small subunit ribosomal RNA
9	12	2	2	Nyctotherus ovalis	GU057832.1	27762	32	1	ttaattCGACAATACACGTAAAACCTTAccag
9	12	4	4	Oxytricha trifallax	JN383843.1	44960	36	1	gtttgtatAAATGGTGGAGCGTGTGGTTTAATtcga
9	12	9	9	Paramecium aurelia	NC_001324.1	14955	75	1	ttttacgtggattaTCGCATTAAACCACATGCTCCACCgtttgaacaagtccccgccaattctgttaagtttctg	PaauoMr50	14505	15981	-	rns_a; rns_a						rRNA	14505	15981	-	small subunit ribosomal RNA
9	12	3	3	Paramecium aurelia	NC_001324.1	14932	71	1	aaaaaaatttaacgctgcTAAGGTTTTACGTGGATTATCGCATTAAaccacatgctccaccgtttgaacaa	PaauoMr50	14505	15981	-	rns_a; rns_a						rRNA	14505	15981	-	small subunit ribosomal RNA
9	12	8	8	Paramecium caudatum	NC_014262.1	14752	71	1	aaaaaaatttaacgCTGGTAAGATTTTACGTGGATTATCGcattaaaccacatgctccaccgtttgtacaa	PaCaOm_r04	14332	15779	-	rns_a; rns_a						rRNA	14332	15779	-	small subunit ribosomal RNA
9	12	4	4	Paramecium caudatum	NC_014262.1	14775	75	1	ttttacgtggattatcgcATTAAACCACATGCTCCACCgtttgtacaaacccccgccaattctgttaagtttctg	PaCaOm_r04	14332	15779	-	rns_a; rns_a						rRNA	14332	15779	-	small subunit ribosomal RNA
9	12	5	5	Tetrahymena malaccensis	NC_008337.1	33557	62	1	ttgttcgaacGGTGGAACATGTGGTTTAATGCGATAATCCACGcaaaatcttaccaacgttt	TemaoMr04	32860	34257	+	rns_b; rns_b						rRNA	32860	34257	+	small subunit ribosomal RNA
9	12	5	5	Tetrahymena paravorax	NC_008338.1	33347	62	1	ttgttcgaacGGTGGAACATGTGGTTTAATGCGATAATCCACGcaaaatcttaccaacattt	TepaoMr04	32666	34032	+	rns_b; rns_b						rRNA	32666	34032	+	small subunit ribosomal RNA
9	12	5	5	Tetrahymena pigmentosa	NC_008339.1	32962	64	1	ttgttcgaacGGTGGAACATGTGGTTTAATGCGATAATCCACGcaaaatcttaccaacgtttta	TepioMr04	32260	33663	+	rns_b; rns_b						rRNA	32260	33663	+	small subunit ribosomal RNA
9	12	5	5	Tetrahymena pyriformis	NC_000862.1	33289	64	1	ttgttcgaacGGTGGAACATGTGGTTTAATGCGATAATCCACGcaaaatcttaccaacgtttta	TethoMr48	32587	33993	+	rns_b; rns_b						rRNA	32587	33993	+	small subunit ribosomal RNA
9	12	5	5	Tetrahymena thermophila	NC_003029.1	33588	62	1	ttgttcgaacGGTGGAACATGTGGTTTAATGCGATAATCCACGcaaaatcttaccaacgttt	TepyoMr49	32895	34289	+	rns_b; rns_b						rRNA	32895	34289	+	small subunit ribosomal RNA
10	12	99999	999	12	61200
10	12	8	8	Ichthyophthirius multifiliis	NC_015981.1	34099	70	1	taagctgtggctaatacATGTGCCAGCAGCCGCGGTAATACATgagcagctagcgttattcacattgact	IMG5_M206978	33783	35202	+	IMG5_M206978; IMG5_M206978						rRNA	33783	35202	+	small subunit ribosomal RNA
10	12	11	11	Moneuplotes crassus	GQ903131.1	20494	108	1	gaataacttagcagcctagctgtttttacacccaatcacgacggataacgcttctccgtcaACGTCTTACCGCGGCTGCTGGCACGTtgttggcccggagttctcctc											rRNA	19241	21568	-	small subunit ribosomal RNA
10	12	3	3	Moneuplotes minuta	GQ903130.1	20986	108	1	gaatagcttagcggcctagctgtttttacacccaatcacgacggataacgcttctccGTCAACGTCTTACCGCAGCTGCTGGCACGTTGTTGGCCcggagttctcctc											rRNA	19737	21993	-	small subunit ribosomal RNA
10	12	3	3	Nyctotherus ovalis	GU057832.1	27314	39	1	tGTCTAACAACGTGCCAGCAGCTGCGGTAAGACGTTGAt
10	12	3	3	Oxytricha trifallax	JN383843.1	44531	64	1	gaagagaaccccGGGCCAACAACGTGCCAGCAGCTGCGGTAAGACGTTGAcggggaagcgttat
10	12	8	8	Paramecium aurelia	NC_001324.1	15315	98	1	ctcactctgtacgctcaataaggacgattaacgctagctactcATGTATTACCGCGGCTGCTGGCACATgtattggccatcgcttctaacaaaactta	PaauoMr50	14505	15981	-	rns_a; rns_a						rRNA	14505	15981	-	small subunit ribosomal RNA
10	12	8	8	Paramecium caudatum	NC_014262.1	15135	98	1	ctcactctgtacgctcaataaagacgattaatgctagctactcATGTATTACCGCGGCTGCTGGCACATgtattggccatagcttctaacaaaactta	PaCaOm_r04	14332	15779	-	rns_a; rns_a						rRNA	14332	15779	-	small subunit ribosomal RNA
10	12	8	8	Tetrahymena malaccensis	NC_008337.1	33122	144	1	atgagtaaattctaagagaagctctggctaatacATGTGCCAGCAGCCGCGGTAATACATgaggagcaagcgttacccatattgactgggtgtattaaatacataggtgattacaattactactctaaaagtcaattaaaaacc	TemaoMr04	32860	34257	+	rns_b; rns_b						rRNA	32860	34257	+	small subunit ribosomal RNA
10	12	8	8	Tetrahymena paravorax	NC_008338.1	32923	96	1	attaagagaagctctggctaatacATGTGCCAGCAGCCGCGGTAATACATgaggagctagcgttatctatattgactgagtgtattaaatacgtag	TepaoMr04	32666	34032	+	rns_b; rns_b						rRNA	32666	34032	+	small subunit ribosomal RNA
10	12	7	7	Tetrahymena pigmentosa	NC_008339.1	32524	88	1	ttgagtaaattttaagagaagctctggctaatacATGTGCCAGCAGCCGCGGTAATACATgaggagtaagcgttattcacattgactg	TepioMr04	32260	33663	+	rns_b; rns_b						rRNA	32260	33663	+	small subunit ribosomal RNA
10	12	7	7	Tetrahymena pyriformis	NC_000862.1	32855	105	1	tgagtatattctaggagaagctctggctaatacATGTGCCAGCAGCCGCGGTAATACATgaggagcgagcgttatccatattgactgagtgtattaaatacgtag	TethoMr48	32587	33993	+	rns_b; rns_b						rRNA	32587	33993	+	small subunit ribosomal RNA
10	12	8	8	Tetrahymena thermophila	NC_003029.1	33154	143	1	tgagtaaattctaggagaagctctggctaatacATGTGCCAGCAGCCGCGGTAATACATgaggagcaagcgttacccacattgactgggtgtattaaatacataggtgattacaaatactactttaaaagtcaattaaaaacc	TepyoMr49	32895	34289	+	rns_b; rns_b						rRNA	32895	34289	+	small subunit ribosomal RNA
11	12	99999	999	12	61200
11	12	7	7	Ichthyophthirius multifiliis	NC_015981.1	35137	46	1	aagtgattTGAGTGAAGTTGACACAAGGTActagtagaggaatctg	IMG5_M206978	33783	35202	+	IMG5_M206978; IMG5_M206978						rRNA	33783	35202	+	small subunit ribosomal RNA
11	12	9	9	Moneuplotes crassus	GQ903131.1	19542	88	1	taataattattgagtactccaacaacagGTTCCCCTACCATTACCTTGTTTCAACTTcatccaaatcgccaccacgtttttagataaa											rRNA	19241	21568	-	small subunit ribosomal RNA
11	12	9	9	Moneuplotes minuta	GQ903130.1	20035	88	1	taataataattaagtactccaacaacagGTTCCCCTACCATTACCTTGTTTCAACTTcatccaaatcgccaccacgtttttaggtaaa											rRNA	19737	21993	-	small subunit ribosomal RNA
11	12	10	10	Nyctotherus ovalis	GU057832.1	28351	40	1	AAGTTGACACAAGGTAACGGTAGGGGAACctgctgttgga
11	12	11	11	Oxytricha trifallax	JN383843.1	45700	57	1	ggcaatttgagtgAAGTTGAAACAAGGTAATGGTAggggaacctgttgttggagtac
11	12	8	8	Paramecium aurelia	NC_001324.1	14337	66	1	tccaccggcaagttcccaTACCGGTACCTTGTGTCAACTTcactccgatcatttcaaatggtttcg	PaauoMr49	14294	14497	-	rns_b; rns_b						rRNA	14294	14497	-	small subunit ribosomal RNA
11	12	11	11	Paramecium caudatum	NC_014262.1	14161	66	1	tccaccggcaagttcccaTACCAGTACCTTGTGTCAACTTcactccgatcatttcaagtggttttg	PaCaOm_r03	14120	14324	-	rns_b; rns_b						rRNA	14120	14324	-	small subunit ribosomal RNA
11	12	11	11	Tetrahymena malaccensis	NC_008337.1	34146	119	1	ttgtattattttttaatggcatggttgaaaagtagtatccaatctagtattggtaatttgagtgAAGTTGACACAAGGTACTGGTAGGGGAACCTGttggtggaatatattttttataa	TemaoMr04	32860	34257	+	rns_b; rns_b						rRNA	32860	34257	+	small subunit ribosomal RNA
11	12	11	11	Tetrahymena paravorax	NC_008338.1	33958	74	1	aatctattactggtaatttgagtgAAGTTGACACAAGGTACTGGTAGGGGAACCTGttggtggaatatattata	TepaoMr04	32666	34032	+	rns_b; rns_b						rRNA	32666	34032	+	small subunit ribosomal RNA
11	12	11	11	Tetrahymena pigmentosa	NC_008339.1	33576	82	1	taagtagtatctaatctaatattggtgatttgagtgAAGTTGACACAAGGTACTGGTAGGGGAACctgttggtggaatatat	TepioMr04	32260	33663	+	rns_b; rns_b						rRNA	32260	33663	+	small subunit ribosomal RNA
11	12	11	11	Tetrahymena pyriformis	NC_000862.1	33906	85	1	aaagtagtatctaatctaatattggtaatctgagtgAAGTTGACACAAGGTACTGGTAGGGGAACctgttggtggaatatattat	TethoMr48	32587	33993	+	rns_b; rns_b						rRNA	32587	33993	+	small subunit ribosomal RNA
11	12	11	11	Tetrahymena thermophila	NC_003029.1	34175	119	1	ttatattattttttaatggcatggttgaaaagtagtatccaatctagtattggtaatttgagtgAAGTTGACACAAGGTACTGGTAGGGGAACCTGttggtggaatatattttatttaa	TepyoMr49	32895	34289	+	rns_b; rns_b						rRNA	32895	34289	+	small subunit ribosomal RNA
12	11	99999	999	55	51100
12	11	5	5	Ichthyophthirius multifiliis	NC_015981.1	9645	50	1	gaataatgataaTAACCACCTCCATTAGCACAacttcccattgataaaac	IMG5_M206953	9455	9961	-	IMG5_M206953; IMG5_M206953	IMG5_M206953.p01	9455	9961	-	NADH dehydrogenase subunit 10
12	11	4	4	Ichthyophthirius multifiliis	NC_015981.1	9630	50	1	ctaacaactgaaTATGAATAATGATAATAACCACCtccattagcacaact	IMG5_M206953	9455	9961	-	IMG5_M206953; IMG5_M206953	IMG5_M206953.p01	9455	9961	-	NADH dehydrogenase subunit 10
12	11	4	4	Ichthyophthirius multifiliis	NC_015981.1	9681	56	1	cccattgataaaaccCATTTAGGATCTAATGTTTGTTCATAtaatctccttaaacc	IMG5_M206953	9455	9961	-	IMG5_M206953; IMG5_M206953	IMG5_M206953.p01	9455	9961	-	NADH dehydrogenase subunit 10
12	11	4	4	Ichthyophthirius multifiliis	NC_015981.1	9705	50	1	tctaatGTTTGTTCATATAATCTCCTTAAACCAGGagccattttattagt	IMG5_M206953	9455	9961	-	IMG5_M206953; IMG5_M206953	IMG5_M206953.p01	9455	9961	-	NADH dehydrogenase subunit 10
12	11	3	3	Ichthyophthirius multifiliis	NC_015981.1	9612	35	1	attATTCTATTGCAACCTCTAACAACTGAatatga	IMG5_M206953	9455	9961	-	IMG5_M206953; IMG5_M206953	IMG5_M206953.p01	9455	9961	-	NADH dehydrogenase subunit 10
12	11	3	3	Ichthyophthirius multifiliis	NC_015981.1	9609	62	1	ggtattattctattgcaacctCTAACAACTGAATATGAATAatgataataaccacctccatt	IMG5_M206953	9455	9961	-	IMG5_M206953; IMG5_M206953	IMG5_M206953.p01	9455	9961	-	NADH dehydrogenase subunit 10
12	11	2	2	Ichthyophthirius multifiliis	NC_015981.1	9666	59	1	ccattagcacaacttCCCATTGATAAAACCCATTTAGGatctaatgtttgttcatataa	IMG5_M206953	9455	9961	-	IMG5_M206953; IMG5_M206953	IMG5_M206953.p01	9455	9961	-	NADH dehydrogenase subunit 10
12	11	2	2	Ichthyophthirius multifiliis	NC_015981.1	9736	31	1	caggaGCCATTTTATTAGTAAGTGTACCAGC	IMG5_M206953	9455	9961	-	IMG5_M206953; IMG5_M206953	IMG5_M206953.p01	9455	9961	-	NADH dehydrogenase subunit 10
12	11	7	7	Moneuplotes crassus	GQ903131.1	28013	35	1	tagctGGTACCTTAACCAATAAAATGGCtccaaca	NAD10	27820	28311	+	NAD10; NAD10	NAD10.p01	27820	28311	+	NADH dehydrogenase subunit 10
12	11	6	6	Moneuplotes crassus	GQ903131.1	28069	68	1	atgcaagaacctaaatttatcctctctATGGGTAGTTGCGCTAATGGaggtggctattaccactattc	NAD10	27820	28311	+	NAD10; NAD10	NAD10.p01	27820	28311	+	NADH dehydrogenase subunit 10
12	11	3	3	Moneuplotes crassus	GQ903131.1	28105	36	1	tgcgctAATGGAGGTGGCTATTACCACTAttcgtac	NAD10	27820	28311	+	NAD10; NAD10	NAD10.p01	27820	28311	+	NADH dehydrogenase subunit 10
12	11	7	7	Moneuplotes minuta	GQ903130.1	29773	35	1	tagcaGGAACCTTAACAAATAAAATGGCaccaaca	NAD10	29568	30071	+	NAD10; NAD10	NAD10.p01	29568	30071	+	NADH dehydrogenase subunit 10
12	11	7	7	Moneuplotes minuta	GQ903130.1	29829	68	1	atgcaagaacctaaatttatactttctATGGGTAGTTGTGCTAATGGtggtggctactaccactattc	NAD10	29568	30071	+	NAD10; NAD10	NAD10.p01	29568	30071	+	NADH dehydrogenase subunit 10
12	11	8	8	Oxytricha trifallax	JN383843.1	36478	38	1	ccacctccgTTAGCACAGCTACCCATAGAtaaaattca	nad10	36288	36779	-	nad10; nad10	nad10.p01	36288	36779	-	nad10
12	11	7	7	Oxytricha trifallax	JN383843.1	36554	36	1	caggaGCCATTTTATTAGTTAAAGTtccggcaacta	nad10	36288	36779	-	nad10; nad10	nad10.p01	36288	36779	-	nad10
12	11	4	4	Oxytricha trifallax	JN383843.1	36459	36	1	gtaagaatagTGGTAATACCCACCTCCGTTagcaca	nad10	36288	36779	-	nad10; nad10	nad10.p01	36288	36779	-	nad10
12	11	3	3	Oxytricha trifallax	JN383843.1	36441	36	1	aCAACCTCTAACAACGGAGTAAGAATAgtggtaata	nad10	36288	36779	-	nad10; nad10	nad10.p01	36288	36779	-	nad10
12	11	2	2	Paramecium aurelia	NC_001324.1	25701	29	1	TAGTGGTAGTAGCCCCCTCCGTTAGCgca	PaauoMp23	25550	26014	-	nad10; nad10	PaauoMp23.p01	25550	26014	-	NADH dehydrogenase subunit 10
12	11	7	7	Paramecium caudatum	NC_014262.1	26025	60	1	taatgataataaccacccCCGTTAGCACAACTACCCATcgataaaactcatttaggatct	PaCaOm_p21	25874	26338	-	nad10; nad10	PaCaOm_p21.p01	25874	26338	-	NADH dehydrogenase subunit 10
12	11	4	4	Paramecium caudatum	NC_014262.1	26010	53	1	actacagcataaGAATAATGATAATAACCACCcccgttagcacaactacccat	PaCaOm_p21	25874	26338	-	nad10; nad10	PaCaOm_p21.p01	25874	26338	-	NADH dehydrogenase subunit 10
12	11	3	3	Paramecium caudatum	NC_014262.1	26113	31	1	caggaGCCATTTTATTTGTAACAGTaccagc	PaCaOm_p21	25874	26338	-	nad10; nad10	PaCaOm_p21.p01	25874	26338	-	NADH dehydrogenase subunit 10
12	11	2	2	Paramecium caudatum	NC_014262.1	26046	39	1	ttagcacaaCTACCCATCGATAAAACTCATTTAGGATCT	PaCaOm_p21	25874	26338	-	nad10; nad10	PaCaOm_p21.p01	25874	26338	-	NADH dehydrogenase subunit 10
12	11	5	5	Tetrahymena malaccensis	NC_008337.1	9270	50	1	taataaccaccaCCGTTTGCACAACTACCCATAGAtaaaactcatttagg	TemaoMp09	9089	9577	-	nad10; nad10	TemaoMp09.p01	9089	9577	-	NADH dehydrogenase subunit 10
12	11	4	4	Tetrahymena malaccensis	NC_008337.1	9225	56	1	ggaattattctattACAACCTCTAACAACTGAATATGAataatggtaataaccacc	TemaoMp09	9089	9577	-	nad10; nad10	TemaoMp09.p01	9089	9577	-	NADH dehydrogenase subunit 10
12	11	4	4	Tetrahymena malaccensis	NC_008337.1	9270	77	1	taataaccaccaccgtttGCACAACTACCCATAGATAAAACTCATTTAGGgtctaaagtttgttcataaagacgtct	TemaoMp09	9089	9577	-	nad10; nad10	TemaoMp09.p01	9089	9577	-	NADH dehydrogenase subunit 10
12	11	4	4	Tetrahymena malaccensis	NC_008337.1	9344	41	1	tctaagacctGGCGCCATTTTATTAGTTAAggtacctgcta	TemaoMp09	9089	9577	-	nad10; nad10	TemaoMp09.p01	9089	9577	-	NADH dehydrogenase subunit 10
12	11	3	3	Tetrahymena malaccensis	NC_008337.1	9261	47	1	gaataaTGGTAATAACCACCACCGTTtgcacaactacccatagataa	TemaoMp09	9089	9577	-	nad10; nad10	TemaoMp09.p01	9089	9577	-	NADH dehydrogenase subunit 10
12	11	3	3	Tetrahymena malaccensis	NC_008337.1	9357	50	1	gccattttattaGTTAAGGTACCTGCTACTAAaattaaatcagcttgtct	TemaoMp09	9089	9577	-	nad10; nad10	TemaoMp09.p01	9089	9577	-	NADH dehydrogenase subunit 10
12	11	2	2	Tetrahymena malaccensis	NC_008337.1	9246	38	1	ctaacaactgaATATGAATAATGGTAATAACCaccacc	TemaoMp09	9089	9577	-	nad10; nad10	TemaoMp09.p01	9089	9577	-	NADH dehydrogenase subunit 10
12	11	2	2	Tetrahymena malaccensis	NC_008337.1	9303	35	1	gataaaACTCATTTAGGGTCTAAAGTTTGTTCATA	TemaoMp09	9089	9577	-	nad10; nad10	TemaoMp09.p01	9089	9577	-	NADH dehydrogenase subunit 10
12	11	7	7	Tetrahymena paravorax	NC_008338.1	9764	45	1	tggtGCCATTTTATTAGTTAAAGTACCagccactaaaattaaatc	TepaoMp09	9500	9988	-	nad10; nad10	TepaoMp09.p01	9500	9988	-	NADH dehydrogenase subunit 10
12	11	6	5	Tetrahymena paravorax	NC_008338.1	9699	80	1	gcacagctacccatagataaaactcatttaGGATCTAAGGTTTGTTCATAtaatcttcttaaacctggtgccattttatt	TepaoMp09	9500	9988	-	nad10; nad10	TepaoMp09.p01	9500	9988	-	NADH dehydrogenase subunit 10
12	11	4	4	Tetrahymena paravorax	NC_008338.1	9624	53	1	taaatgtccacaggaattATTCTATTACAACCCCTAACtactgagtaagaata	TepaoMp09	9500	9988	-	nad10; nad10	TepaoMp09.p01	9500	9988	-	NADH dehydrogenase subunit 10
12	11	4	4	Tetrahymena paravorax	NC_008338.1	9675	77	1	taatgataataaccgccaCCATTAGCACAGCTACCCATAGAtaaaactcatttaggatctaaggtttgttcatataa	TepaoMp09	9500	9988	-	nad10; nad10	TepaoMp09.p01	9500	9988	-	NADH dehydrogenase subunit 10
12	11	3	3	Tetrahymena paravorax	NC_008338.1	9663	41	1	actgagTAAGAATAATGATAATAACCgccaccattagcaca	TepaoMp09	9500	9988	-	nad10; nad10	TepaoMp09.p01	9500	9988	-	NADH dehydrogenase subunit 10
12	11	3	3	Tetrahymena paravorax	NC_008338.1	9732	59	1	tctaagGTTTGTTCATATAATCTTCTTAAACCTGGTGCCATTTTATTagttaaagtacc	TepaoMp09	9500	9988	-	nad10; nad10	TepaoMp09.p01	9500	9988	-	NADH dehydrogenase subunit 10
12	11	2	2	Tetrahymena paravorax	NC_008338.1	9675	41	1	taatgataaTAACCGCCACCATTAGCACAgctacccataga	TepaoMp09	9500	9988	-	nad10; nad10	TepaoMp09.p01	9500	9988	-	NADH dehydrogenase subunit 10
12	11	7	6	Tetrahymena pigmentosa	NC_008339.1	9287	86	1	gaatatgagtaatgataataaccacccccaTTTGCACAACTACCCATAGAtaaaactcatttagggtctaatgtttgttcatataa	TepioMp09	9121	9609	-	nad10; nad10	TepioMp09.p01	9121	9609	-	NADH dehydrogenase subunit 10
12	11	5	5	Tetrahymena pigmentosa	NC_008339.1	9359	61	1	gtttgttcatataatcttcttagacctGGAGCCATTTTATTTGTTAAtgttccagcaacta	TepioMp09	9121	9609	-	nad10; nad10	TepioMp09.p01	9121	9609	-	NADH dehydrogenase subunit 10
12	11	5	3	Tetrahymena pigmentosa	NC_008339.1	9326	74	1	ctacccatagataaaactcatttagggTCTAATGTTTGTTCATATAATCTtcttagacctggagccattttatt	TepioMp09	9121	9609	-	nad10; nad10	TepioMp09.p01	9121	9609	-	NADH dehydrogenase subunit 10
12	11	3	3	Tetrahymena pigmentosa	NC_008339.1	9257	56	1	ggtataATTCTATTACATCCCCTAACaaccgaatatgagtaatgataataaccacc	TepioMp09	9121	9609	-	nad10; nad10	TepioMp09.p01	9121	9609	-	NADH dehydrogenase subunit 10
12	11	3	2	Tetrahymena pigmentosa	NC_008339.1	9278	50	1	ctaacaaccGAATATGAGTAATGATAATAACCACCcccatttgcacaact	TepioMp09	9121	9609	-	nad10; nad10	TepioMp09.p01	9121	9609	-	NADH dehydrogenase subunit 10
12	11	2	2	Tetrahymena pigmentosa	NC_008339.1	9296	41	1	taatgataaTAACCACCCCCATTTGCACAactacccataga	TepioMp09	9121	9609	-	nad10; nad10	TepioMp09.p01	9121	9609	-	NADH dehydrogenase subunit 10
12	11	5	5	Tetrahymena pyriformis	NC_000862.1	9429	44	1	ggaGCCATTTTATTTGTTAATGTACCtgcaactaatattaaatc	TethoMp09	9164	9652	-	nad10; nad10	TethoMp09.p01	9164	9652	-	NADH dehydrogenase subunit 10
12	11	4	4	Tetrahymena pyriformis	NC_000862.1	9384	59	1	actcatttgGGATCTAAGGTTTGTTCATAtaatcttcttaagcccggagccattttatt	TethoMp09	9164	9652	-	nad10; nad10	TethoMp09.p01	9164	9652	-	NADH dehydrogenase subunit 10
12	11	4	3	Tetrahymena pyriformis	NC_000862.1	9342	50	1	tggtaataaccaccgccgTTTGCGCAGCTACCCATAGATAAtactcattt	TethoMp09	9164	9652	-	nad10; nad10	TethoMp09.p01	9164	9652	-	NADH dehydrogenase subunit 10
12	11	3	3	Tetrahymena pyriformis	NC_000862.1	9306	44	1	attctattACAACCTCTAACTACAGAATAagaatagtggtaata	TethoMp09	9164	9652	-	nad10; nad10	TethoMp09.p01	9164	9652	-	NADH dehydrogenase subunit 10
12	11	3	3	Tetrahymena pyriformis	NC_000862.1	9324	38	1	actacagaataaGAATAGTGGTAATAACCACCgccgtt	TethoMp09	9164	9652	-	nad10; nad10	TethoMp09.p01	9164	9652	-	NADH dehydrogenase subunit 10
12	11	3	3	Tetrahymena pyriformis	NC_000862.1	9363	62	1	gcgcagCTACCCATAGATAATACTCATTTGGGATCTaaggtttgttcatataatcttcttaa	TethoMp09	9164	9652	-	nad10; nad10	TethoMp09.p01	9164	9652	-	NADH dehydrogenase subunit 10
12	11	2	2	Tetrahymena pyriformis	NC_000862.1	9402	50	1	gtttgttcatataaTCTTCTTAAGCCCGGAGCCATTTTATTtgttaatgt	TethoMp09	9164	9652	-	nad10; nad10	TethoMp09.p01	9164	9652	-	NADH dehydrogenase subunit 10
12	11	9	8	Tetrahymena thermophila	NC_003029.1	9219	80	1	ctaacgactgaatatgagtaatgataataaCCACCGCCATTAGCACAACTacccatagataaaactcatttaggatctaa	TepyoMp09	9062	9550	-	nad10; nad10	TepyoMp09.p01	9062	9550	-	NADH dehydrogenase subunit 10
12	11	5	5	Tetrahymena thermophila	NC_003029.1	9327	53	1	ggtGCCATTTTATTAGTTAAAGTACCTGCTActaatattaaatcggcttgtct	TepyoMp09	9062	9550	-	nad10; nad10	TepyoMp09.p01	9062	9550	-	NADH dehydrogenase subunit 10
12	11	4	4	Tetrahymena thermophila	NC_003029.1	9195	59	1	acagggataATTCTATTACAACCCCTAACGACTGAatatgagtaatgataataaccacc	TepyoMp09	9062	9550	-	nad10; nad10	TepyoMp09.p01	9062	9550	-	NADH dehydrogenase subunit 10
12	11	4	4	Tetrahymena thermophila	NC_003029.1	9252	74	1	ccgccattagcacaactaCCCATAGATAAAACTCATTTAGGATCTAAagtttgttcatataaacgtcttaaacc	TepyoMp09	9062	9550	-	nad10; nad10	TepyoMp09.p01	9062	9550	-	NADH dehydrogenase subunit 10
12	11	2	2	Tetrahymena thermophila	NC_003029.1	9300	53	1	GTTTGTTCATATAAACGTCTTAAACCAGGtgccattttattagttaaagtacc	TepyoMp09	9062	9550	-	nad10; nad10	TepyoMp09.p01	9062	9550	-	NADH dehydrogenase subunit 10
13	11	99999	999	45	51100
13	11	6	6	Ichthyophthirius multifiliis	NC_015981.1	40235	83	1	atgtcttataTGGGTTTTTTAGTATGAGGTCATCATATGTAtttagtaggtttagatcatagaagtagaactatgtatagtac	IMG5_M206984	38942	41014	+	IMG5_M206984; IMG5_M206984	IMG5_M206984.p01	38942	41014	+	cytochrome c oxidase subunit 1
13	11	5	5	Ichthyophthirius multifiliis	NC_015981.1	40226	56	1	ataTATGTTATGTCTTATATGGGTTTTttagtatgaggtcatcatatgtatttagt	IMG5_M206984	38942	41014	+	IMG5_M206984; IMG5_M206984	IMG5_M206984.p01	38942	41014	+	cytochrome c oxidase subunit 1
13	11	5	5	Ichthyophthirius multifiliis	NC_015981.1	40252	90	1	tttagtaTGAGGTCATCATATGTATTTAGTAGGTTTAGATCATAGAAGTAGAActatgtatagtaccataactattatgatttctatgcc	IMG5_M206984	38942	41014	+	IMG5_M206984; IMG5_M206984	IMG5_M206984.p01	38942	41014	+	cytochrome c oxidase subunit 1
13	11	4	4	Ichthyophthirius multifiliis	NC_015981.1	40200	38	1	catcaAAACATCATATGATTTGGGCaatatatgttatg	IMG5_M206984	38942	41014	+	IMG5_M206984; IMG5_M206984	IMG5_M206984.p01	38942	41014	+	cytochrome c oxidase subunit 1
13	11	4	4	Ichthyophthirius multifiliis	NC_015981.1	40271	77	1	atgtatttagtaggtttagatCATAGAAGTAGAACTATGTATAGTACcataactattatgatttctatgcctgcaac	IMG5_M206984	38942	41014	+	IMG5_M206984; IMG5_M206984	IMG5_M206984.p01	38942	41014	+	cytochrome c oxidase subunit 1
13	11	2	2	Ichthyophthirius multifiliis	NC_015981.1	40184	38	1	aatactAGACGTGTAGCATCAAAACATCATATGATttg	IMG5_M206984	38942	41014	+	IMG5_M206984; IMG5_M206984	IMG5_M206984.p01	38942	41014	+	cytochrome c oxidase subunit 1
13	11	2	2	Ichthyophthirius multifiliis	NC_015981.1	40211	40	1	catATGATTTGGGCAATATATGTTATGtcttatatgggtt	IMG5_M206984	38942	41014	+	IMG5_M206984; IMG5_M206984	IMG5_M206984.p01	38942	41014	+	cytochrome c oxidase subunit 1
13	11	2	2	Ichthyophthirius multifiliis	NC_015981.1	40306	36	1	tatgtatAGTACCATAACTATTATGATttctatgcc	IMG5_M206984	38942	41014	+	IMG5_M206984; IMG5_M206984	IMG5_M206984.p01	38942	41014	+	cytochrome c oxidase subunit 1
13	11	2	2	Moneuplotes crassus	GQ903131.1	12690	50	1	gtgtgcgcTAAACCCACCATGTACATATGATGTCCccaaacaaaaaaacc	COX1	11912	14857	-	COX1; COX1	COX1.p01	11912	14857	-	cytochrome c oxidase subunit 1
13	11	4	4	Moneuplotes minuta	GQ903130.1	13206	47	1	gtgtgcgctagaccaACCATATACATATGATGTCCtcatacaaaaaa	COX1	11759	15370	-	COX1; COX1	COX1.p01	11759	15370	-	cytochrome c oxidase subunit 1
13	11	2	2	Moneuplotes minuta	GQ903130.1	13224	34	1	atATACATATGATGTCCTCATACAAAAaatccca	COX1	11759	15370	-	COX1; COX1	COX1.p01	11759	15370	-	cytochrome c oxidase subunit 1
13	11	7	7	Oxytricha trifallax	JN383843.1	54011	46	1	tttaggtTTTTTTGTTTGAGGTCATCATATGTAcatggtcggttta	cox1	50823	54818	+	cox1; cox1	cox1.p01	50823	54818	+	cox1
13	11	5	5	Paramecium aurelia	NC_001324.1	9966	59	1	cctcaaacaacaaAACCCATGTAAGCCATAACATAGAcagctcaaatcatgtgatgttt	PaauoMp09	9200	11410	-	cox1; cox1	PaauoMp09.p01	9200	11410	-	cytochrome c oxidase subunit 1
13	11	5	5	Paramecium aurelia	NC_001324.1	9987	47	1	taagccataacatagacaGCTCAAATCATGTGATGTTTTGAagacat	PaauoMp09	9200	11410	-	cox1; cox1	PaauoMp09.p01	9200	11410	-	cytochrome c oxidase subunit 1
13	11	8	7	Paramecium caudatum	NC_014262.1	9778	68	1	cctcaaacaacaaaacccatataagcCATAACATAAACTGCTCAAATCATatgatgttttgaagacat	PaCaOm_p08	9018	11255	-	cox1; cox1	PaCaOm_p08.p01	9018	11255	-	cytochrome c oxidase subunit 1
13	11	6	6	Paramecium caudatum	NC_014262.1	9733	53	1	atatttctacttctgTGATCCAAACCAACTAAATACATatgatgacctcaaac	PaCaOm_p08	9018	11255	-	cox1; cox1	PaCaOm_p08.p01	9018	11255	-	cytochrome c oxidase subunit 1
13	11	5	5	Paramecium caudatum	NC_014262.1	9706	47	1	gatATCATAATAGTAATAGTACTATAAATatttctacttctgtgatc	PaCaOm_p08	9018	11255	-	cox1; cox1	PaCaOm_p08.p01	9018	11255	-	cytochrome c oxidase subunit 1
13	11	4	4	Paramecium caudatum	NC_014262.1	9754	61	1	aaaccaactaaatacatatgaTGACCTCAAACAACAAAACCcatataagccataacataaa	PaCaOm_p08	9018	11255	-	cox1; cox1	PaCaOm_p08.p01	9018	11255	-	cytochrome c oxidase subunit 1
13	11	3	3	Paramecium caudatum	NC_014262.1	9718	35	1	gtaataGTACTATAAATATTTCTACTTCTgtgatc	PaCaOm_p08	9018	11255	-	cox1; cox1	PaCaOm_p08.p01	9018	11255	-	cytochrome c oxidase subunit 1
13	11	2	2	Paramecium caudatum	NC_014262.1	9816	26	1	tGCTCAAATCATATGATGTTTTGAAG	PaCaOm_p08	9018	11255	-	cox1; cox1	PaCaOm_p08.p01	9018	11255	-	cytochrome c oxidase subunit 1
13	11	6	5	Tetrahymena malaccensis	NC_008337.1	39538	71	1	atgtatttagttggtttagaccatagaagtagaactatgTATAGTACAATTACAATTATGATatctatgcc	TemaoMp39	38215	40281	+	cox1; cox1	TemaoMp39.p01	38215	40281	+	cytochrome c oxidase subunit 1
13	11	5	5	Tetrahymena malaccensis	NC_008337.1	39519	81	1	tttagttTGAGGTCATCATATGTATTTAGTTGGTttagaccatagaagtagaactatgtatagtacaattacaattatgat	TemaoMp39	38215	40281	+	cox1; cox1	TemaoMp39.p01	38215	40281	+	cytochrome c oxidase subunit 1
13	11	6	4	Tetrahymena malaccensis	NC_008337.1	39472	86	1	aaacaccacatgatttgagctattTATGTTATGGCTTATATGGGTTatttagtttgaggtcatcatatgtatttagttggtttaga	TemaoMp39	38215	40281	+	cox1; cox1	TemaoMp39.p01	38215	40281	+	cytochrome c oxidase subunit 1
13	11	4	4	Tetrahymena malaccensis	NC_008337.1	39451	68	1	aatactagacgtgttgcaTCAAAACACCACATGATTTGagctatttatgttatggcttatatgggtta	TemaoMp39	38215	40281	+	cox1; cox1	TemaoMp39.p01	38215	40281	+	cytochrome c oxidase subunit 1
13	11	4	4	Tetrahymena malaccensis	NC_008337.1	39481	104	1	atgatttgagctatttatgttatggcttataTGGGTTATTTAGTTTGAGGTCATCATATGTAtttagttggtttagaccatagaagtagaactatgtatagtac	TemaoMp39	38215	40281	+	cox1; cox1	TemaoMp39.p01	38215	40281	+	cytochrome c oxidase subunit 1
13	11	7	6	Tetrahymena paravorax	NC_008338.1	39270	95	1	tgaggtcaccacatgtatttagttggtttaGATCATAGAAGTAGAACTATgtatagtactataacaattatgatttctatgccagctactattaa	TepaoMp38	37959	40022	+	cox1; cox1	TepaoMp38.p01	37959	40022	+	cytochrome c oxidase subunit 1
13	11	5	5	Tetrahymena paravorax	NC_008338.1	39210	59	1	gcttctAAACATCACATGATTTGAGCTatatatgttatggcttatatgggttatttagt	TepaoMp38	37959	40022	+	cox1; cox1	TepaoMp38.p01	37959	40022	+	cytochrome c oxidase subunit 1
13	11	5	5	Tetrahymena paravorax	NC_008338.1	39240	92	1	tatgttatggcttatatgggttatttagtgTGAGGTCACCACATGTATTTAGTtggtttagatcatagaagtagaactatgtatagtactat	TepaoMp38	37959	40022	+	cox1; cox1	TepaoMp38.p01	37959	40022	+	cytochrome c oxidase subunit 1
13	11	5	4	Tetrahymena paravorax	NC_008338.1	39216	80	1	aaacatcacatgatttgagctATATATGTTATGGCTTATATGGGTTatttagtgtgaggtcaccacatgtatttagttgg	TepaoMp38	37959	40022	+	cox1; cox1	TepaoMp38.p01	37959	40022	+	cytochrome c oxidase subunit 1
13	11	2	2	Tetrahymena paravorax	NC_008338.1	39192	47	1	aatAATACTAGAAGAGTCGCTTCTAAACATCAcatgatttgagctat	TepaoMp38	37959	40022	+	cox1; cox1	TepaoMp38.p01	37959	40022	+	cytochrome c oxidase subunit 1
13	11	2	2	Tetrahymena paravorax	NC_008338.1	39303	50	1	catagaagtagaacTATGTATAGTACTATAACAATTATGATttctatgcc	TepaoMp38	37959	40022	+	cox1; cox1	TepaoMp38.p01	37959	40022	+	cytochrome c oxidase subunit 1
13	11	6	5	Tetrahymena pigmentosa	NC_008339.1	38879	98	1	atttatgtcatggcttatatgggttatttagtaTGAGGTCATCATATGTATTTagtaggtttagatcatagaagtagaacaatgtatagtacaattac	TepioMp38	37601	39670	+	cox1; cox1	TepioMp38.p01	37601	39670	+	cytochrome c oxidase subunit 1
13	11	5	5	Tetrahymena pigmentosa	NC_008339.1	38828	83	1	cctcataataatacaagaagagttgcttctAAACATCATATGATTTGAGCaatttatgtcatggcttatatgggttatttagt	TepioMp38	37601	39670	+	cox1; cox1	TepioMp38.p01	37601	39670	+	cytochrome c oxidase subunit 1
13	11	5	4	Tetrahymena pigmentosa	NC_008339.1	38864	71	1	catatgatttgagcaatttatgtcatggcttatatgGGTTATTTAGTATGAGGTCAtcatatgtatttagt	TepioMp38	37601	39670	+	cox1; cox1	TepioMp38.p01	37601	39670	+	cytochrome c oxidase subunit 1
13	11	3	3	Tetrahymena pigmentosa	NC_008339.1	38905	90	1	tttagtatgaggtcatcatatgtatttagtaggtttagatCATAGAAGTAGAACAATGTATAGTACaattactattatgatttctatgcc	TepioMp38	37601	39670	+	cox1; cox1	TepioMp38.p01	37601	39670	+	cytochrome c oxidase subunit 1
13	11	6	5	Tetrahymena pyriformis	NC_000862.1	39171	101	1	catatgatatgagctattTATGTTATGGCTTATATGGGTTacttagtatgaggtcatcatatgtatttagttggtttagatcatagaagtagaactatgta	TethoMp38	37908	39974	+	cox1; cox1	TethoMp38.p01	37908	39974	+	cytochrome c oxidase subunit 1
13	11	5	5	Tetrahymena pyriformis	NC_000862.1	39160	52	1	cttcaAAACATCATATGATATGAGCTATttatgttatggcttatatgggtta	TethoMp38	37908	39974	+	cox1; cox1	TethoMp38.p01	37908	39974	+	cytochrome c oxidase subunit 1
13	11	5	5	Tetrahymena pyriformis	NC_000862.1	39199	94	1	cttatatgggttacttagtaTGAGGTCATCATATGTATTTAGTTGGTttagatcatagaagtagaactatgtacagtactattacaattatgat	TethoMp38	37908	39974	+	cox1; cox1	TethoMp38.p01	37908	39974	+	cytochrome c oxidase subunit 1
13	11	4	4	Tetrahymena pyriformis	NC_000862.1	39228	86	1	catatgtatttagttggtttagatcatAGAAGTAGAACTATGTACAGTACTATTACaattatgatttctatgccagctacaattaa	TethoMp38	37908	39974	+	cox1; cox1	TethoMp38.p01	37908	39974	+	cytochrome c oxidase subunit 1
13	11	3	3	Tetrahymena pyriformis	NC_000862.1	39266	48	1	tatgtacAGTACTATTACAATTATGATttctatgccagctacaattaa	TethoMp38	37908	39974	+	cox1; cox1	TethoMp38.p01	37908	39974	+	cytochrome c oxidase subunit 1
13	11	2	2	Tetrahymena pyriformis	NC_000862.1	39144	35	1	aatacaAGAAGAGTAGCTTCAAAACATCAtatgat	TethoMp38	37908	39974	+	cox1; cox1	TethoMp38.p01	37908	39974	+	cytochrome c oxidase subunit 1
13	11	8	7	Tetrahymena thermophila	NC_003029.1	39495	104	1	atgatttgagctatttatgttatggcttatatgGGTTATTTAGTTTGAGGTCAccatatgtatttagttgggttagatcatagaagtagaactatgtatagtac	TepyoMp39	38229	40295	+	cox1; cox1	TepyoMp39.p01	38229	40295	+	cytochrome c oxidase subunit 1
13	11	6	6	Tetrahymena thermophila	NC_003029.1	39480	68	1	gcttctaaacaccatATGATTTGAGCTATTTATGTTATGgcttatatgggttatttagtttgaggtca	TepyoMp39	38229	40295	+	cox1; cox1	TepyoMp39.p01	38229	40295	+	cytochrome c oxidase subunit 1
13	11	5	5	Tetrahymena thermophila	NC_003029.1	39564	71	1	gggttagatcatagaagtagaactatgtatAGTACTATTACTATTATGATttctatgcccgcaacaattaa	TepyoMp39	38229	40295	+	cox1; cox1	TepyoMp39.p01	38229	40295	+	cytochrome c oxidase subunit 1
13	11	5	4	Tetrahymena thermophila	NC_003029.1	39510	113	1	tatgttatggcttatatgggttatttagtttgaggtcaccatATGTATTTAGTTGGGTTAGATCAtagaagtagaactatgtatagtactattactattatgatttctatgcc	TepyoMp39	38229	40295	+	cox1; cox1	TepyoMp39.p01	38229	40295	+	cytochrome c oxidase subunit 1
14	11	99999	999	41	51100
14	11	6	6	Ichthyophthirius multifiliis	NC_015981.1	9846	41	1	gcaTGCATCATTTCAACTGCACAACATGCcaatccaaaagt	IMG5_M206953	9455	9961	-	IMG5_M206953; IMG5_M206953	IMG5_M206953.p01	9455	9961	-	NADH dehydrogenase subunit 10
14	11	6	5	Ichthyophthirius multifiliis	NC_015981.1	9792	53	1	ggagtagctctaaaaataactCCAAATCTATCAAAATCATAacggctaacagt	IMG5_M206953	9455	9961	-	IMG5_M206953; IMG5_M206953	IMG5_M206953.p01	9455	9961	-	NADH dehydrogenase subunit 10
14	11	4	4	Ichthyophthirius multifiliis	NC_015981.1	9758	36	1	tgtaccaGCAACTAATATTAAATCAGAttgtctagg	IMG5_M206953	9455	9961	-	IMG5_M206953; IMG5_M206953	IMG5_M206953.p01	9455	9961	-	NADH dehydrogenase subunit 10
14	11	4	4	Ichthyophthirius multifiliis	NC_015981.1	9828	41	1	tcataacggCTAACAGTAGCATGCATCATttcaactgcaca	IMG5_M206953	9455	9961	-	IMG5_M206953; IMG5_M206953	IMG5_M206953.p01	9455	9961	-	NADH dehydrogenase subunit 10
14	11	3	3	Ichthyophthirius multifiliis	NC_015981.1	9773	39	1	tATTAAATCAGATTGTCTAGGAGTAGCTCTaaaaataac	IMG5_M206953	9455	9961	-	IMG5_M206953; IMG5_M206953	IMG5_M206953.p01	9455	9961	-	NADH dehydrogenase subunit 10
14	11	2	2	Ichthyophthirius multifiliis	NC_015981.1	9876	38	1	aatCCAAAAGTAAGAGGTCAAAATGAACCTTGtctagc	IMG5_M206953	9455	9961	-	IMG5_M206953; IMG5_M206953	IMG5_M206953.p01	9455	9961	-	NADH dehydrogenase subunit 10
14	11	6	6	Moneuplotes crassus	GQ903131.1	27904	33	1	ctaGCATGTTGTGCGGTTGAGATGATGCActca	NAD10	27820	28311	+	NAD10; NAD10	NAD10.p01	27820	28311	+	NADH dehydrogenase subunit 10
14	11	9	9	Moneuplotes minuta	GQ903130.1	29661	36	1	ggtcttGCTTGTTGTGCAGTTGAAATGATGCAttcg	NAD10	29568	30071	+	NAD10; NAD10	NAD10.p01	29568	30071	+	NADH dehydrogenase subunit 10
14	11	6	6	Oxytricha trifallax	JN383843.1	36664	35	1	gcgTGCATCATCTCAACTGCACAACAggcaagccc	nad10	36288	36779	-	nad10; nad10	nad10.p01	36288	36779	-	nad10
14	11	2	2	Oxytricha trifallax	JN383843.1	36577	26	1	GTTCCGGCAACTATTATTAAATCAGa	nad10	36288	36779	-	nad10; nad10	nad10.p01	36288	36779	-	nad10
14	11	2	2	Oxytricha trifallax	JN383843.1	36696	27	1	cCCAAAAGTTAACGGTCATAAAGAACC	nad10	36288	36779	-	nad10; nad10	nad10.p01	36288	36779	-	nad10
14	11	5	5	Paramecium aurelia	NC_001324.1	25881	34	1	tcgtagcggCTAACAGTTGCATGCATCATctcta	PaauoMp23	25550	26014	-	nad10; nad10	PaauoMp23.p01	25550	26014	-	NADH dehydrogenase subunit 10
14	11	6	5	Paramecium caudatum	NC_014262.1	26162	75	1	ttgtcttggagttGCTCTAAAAATTACACCAAAtctatcaaaatcatatctactaacagttgcgtgcatcatttc	PaCaOm_p21	25874	26338	-	nad10; nad10	PaCaOm_p21.p01	25874	26338	-	NADH dehydrogenase subunit 10
14	11	5	5	Paramecium caudatum	NC_014262.1	26220	56	1	gttgcgTGCATCATTTCTAAAGCACAACAAGCtaaaccaaaagttaaaggtcaaaa	PaCaOm_p21	25874	26338	-	nad10; nad10	PaCaOm_p21.p01	25874	26338	-	NADH dehydrogenase subunit 10
14	11	4	4	Paramecium caudatum	NC_014262.1	26240	62	1	agcacaacaagctaaaCCAAAAGTTAAAGGTCAAAAAGAACCttgcctagctcaagaaatta	PaCaOm_p21	25874	26338	-	nad10; nad10	PaCaOm_p21.p01	25874	26338	-	NADH dehydrogenase subunit 10
14	11	3	3	Paramecium caudatum	NC_014262.1	26142	44	1	gctactatTATTAAATCTGATTGTCTTGGagttgctctaaaaat	PaCaOm_p21	25874	26338	-	nad10; nad10	PaCaOm_p21.p01	25874	26338	-	NADH dehydrogenase subunit 10
14	11	3	3	Paramecium caudatum	NC_014262.1	26204	48	1	atcatatctaCTAACAGTTGCGTGCATCATttctaaagcacaacaagc	PaCaOm_p21	25874	26338	-	nad10; nad10	PaCaOm_p21.p01	25874	26338	-	NADH dehydrogenase subunit 10
14	11	2	2	Paramecium caudatum	NC_014262.1	26190	47	1	ccaaatCTATCAAAATCATATCTACTAACAGTtgcgtgcatcatttc	PaCaOm_p21	25874	26338	-	nad10; nad10	PaCaOm_p21.p01	25874	26338	-	NADH dehydrogenase subunit 10
14	11	7	7	Tetrahymena malaccensis	NC_008337.1	9452	48	1	actaactgttgcgTGCATCATTTCAACAGCACAACAtgctaaaccaaa	TemaoMp09	9089	9577	-	nad10; nad10	TemaoMp09.p01	9089	9577	-	NADH dehydrogenase subunit 10
14	11	5	5	Tetrahymena malaccensis	NC_008337.1	9375	80	1	gtacctgctactaaaATTAAATCAGCTTGTCTAGGTGTTGCTCTAAAaataacaccaaacctatcaaaatcataacgact	TemaoMp09	9089	9577	-	nad10; nad10	TemaoMp09.p01	9089	9577	-	NADH dehydrogenase subunit 10
14	11	4	4	Tetrahymena malaccensis	NC_008337.1	9408	80	1	ggtgttGCTCTAAAAATAACACCAAACCTATCAAAATCATAacgactaactgttgcgtgcatcatttcaacagcacaaca	TemaoMp09	9089	9577	-	nad10; nad10	TemaoMp09.p01	9089	9577	-	NADH dehydrogenase subunit 10
14	11	3	3	Tetrahymena malaccensis	NC_008337.1	9435	56	1	ctatcaaaatcataacgACTAACTGTTGCGTGCATCATTTCaacagcacaacatgc	TemaoMp09	9089	9577	-	nad10; nad10	TemaoMp09.p01	9089	9577	-	NADH dehydrogenase subunit 10
14	11	6	6	Tetrahymena paravorax	NC_008338.1	9870	35	1	gttgcaTGCATCATCTCAACAGCGCAACAagctaa	TepaoMp09	9500	9988	-	nad10; nad10	TepaoMp09.p01	9500	9988	-	NADH dehydrogenase subunit 10
14	11	5	5	Tetrahymena paravorax	NC_008338.1	9795	71	1	actaaaATTAAATCTGCTTGTCTAGGTGTAGCTCTgaaaattacaccaaatctatcaaaatcatatctact	TepaoMp09	9500	9988	-	nad10; nad10	TepaoMp09.p01	9500	9988	-	NADH dehydrogenase subunit 10
14	11	4	4	Tetrahymena paravorax	NC_008338.1	9819	74	1	ggtgtagctctgaaaattACACCAAATCTATCAAAATCATAtctacttacagttgcatgcatcatctcaacagc	TepaoMp09	9500	9988	-	nad10; nad10	TepaoMp09.p01	9500	9988	-	NADH dehydrogenase subunit 10
14	11	3	3	Tetrahymena paravorax	NC_008338.1	9852	38	1	aaatcatatctaCTTACAGTTGCATGCATCATctcaac	TepaoMp09	9500	9988	-	nad10; nad10	TepaoMp09.p01	9500	9988	-	NADH dehydrogenase subunit 10
14	11	2	2	Tetrahymena paravorax	NC_008338.1	9876	59	1	tgcatcatctcaacagcgCAACAAGCTAATCCAAAGGTTAAaggtcaaaaagatccttg	TepaoMp09	9500	9988	-	nad10; nad10	TepaoMp09.p01	9500	9988	-	NADH dehydrogenase subunit 10
14	11	5	4	Tetrahymena pigmentosa	NC_008339.1	9464	68	1	aatctatcaaaatcatatctaCTAACTGTTGCATGCATCATTTCAAcagcacagcaagctaaaccaaa	TepioMp09	9121	9609	-	nad10; nad10	TepioMp09.p01	9121	9609	-	NADH dehydrogenase subunit 10
14	11	4	4	Tetrahymena pigmentosa	NC_008339.1	9413	74	1	gcaactaaaATTAAATCAGCTTGTCTAGGTGTTGCTCTAAAAATtacaccaaatctatcaaaatcatatctact	TepioMp09	9121	9609	-	nad10; nad10	TepioMp09.p01	9121	9609	-	NADH dehydrogenase subunit 10
14	11	4	4	Tetrahymena pigmentosa	NC_008339.1	9440	74	1	ggtgttgctctaaaaATTACACCAAATCTATCAAAATCATAtctactaactgttgcatgcatcatttcaacagc	TepioMp09	9121	9609	-	nad10; nad10	TepioMp09.p01	9121	9609	-	NADH dehydrogenase subunit 10
14	11	4	4	Tetrahymena pigmentosa	NC_008339.1	9491	47	1	gttgcaTGCATCATTTCAACAGCACAGCAAGCTAaaccaaatgttaa	TepioMp09	9121	9609	-	nad10; nad10	TepioMp09.p01	9121	9609	-	NADH dehydrogenase subunit 10
14	11	2	2	Tetrahymena pigmentosa	NC_008339.1	9406	36	1	tGTTCCAGCAACTAAAATTAAATCAGcttgtctagg	TepioMp09	9121	9609	-	nad10; nad10	TepioMp09.p01	9121	9609	-	NADH dehydrogenase subunit 10
14	11	5	5	Tetrahymena pyriformis	NC_000862.1	9507	59	1	aatctatcgaaatcgtatctACTAACTGTTGCATGCATCATttctacagcacaacaagc	TethoMp09	9164	9652	-	nad10; nad10	TethoMp09.p01	9164	9652	-	NADH dehydrogenase subunit 10
14	11	5	5	Tetrahymena pyriformis	NC_000862.1	9534	44	1	gttgcaTGCATCATTTCTACAGCACAACAAGCcaaaccaaaagt	TethoMp09	9164	9652	-	nad10; nad10	TethoMp09.p01	9164	9652	-	NADH dehydrogenase subunit 10
14	11	3	3	Tetrahymena pyriformis	NC_000862.1	9456	50	1	gcaactaatATTAAATCTGCTTGTCTAGGTGTTGCTCTAAAtattacacc	TethoMp09	9164	9652	-	nad10; nad10	TethoMp09.p01	9164	9652	-	NADH dehydrogenase subunit 10
14	11	2	2	Tetrahymena pyriformis	NC_000862.1	9444	53	1	gttaatgtacctgcaACTAATATTAAATCTGCTTGTCTaggtgttgctctaaa	TethoMp09	9164	9652	-	nad10; nad10	TethoMp09.p01	9164	9652	-	NADH dehydrogenase subunit 10
14	11	8	8	Tetrahymena thermophila	NC_003029.1	9434	54	1	cgcgTGCATCATTTCAACAGCACAACAAGCtaatccaaaagttaaaggtcaaaa	TepyoMp09	9062	9550	-	nad10; nad10	TepyoMp09.p01	9062	9550	-	NADH dehydrogenase subunit 10
14	11	4	4	Tetrahymena thermophila	NC_003029.1	9381	80	1	ggtgtagctctaaaaataACACCAAACCTATCAAAATCATAacgacttacagtcgcgtgcatcatttcaacagcacaaca	TepyoMp09	9062	9550	-	nad10; nad10	TepyoMp09.p01	9062	9550	-	NADH dehydrogenase subunit 10
14	11	3	3	Tetrahymena thermophila	NC_003029.1	9342	53	1	gttaaagtacctgctACTAATATTAAATCGGCTTGTCTtggtgtagctctaaa	TepyoMp09	9062	9550	-	nad10; nad10	TepyoMp09.p01	9062	9550	-	NADH dehydrogenase subunit 10
14	11	3	3	Tetrahymena thermophila	NC_003029.1	9363	65	1	attaaatcggcTTGTCTTGGTGTAGCTCTAAAAATaacaccaaacctatcaaaatcataacgact	TepyoMp09	9062	9550	-	nad10; nad10	TepyoMp09.p01	9062	9550	-	NADH dehydrogenase subunit 10
14	11	3	3	Tetrahymena thermophila	NC_003029.1	9452	62	1	agcacaacaagctaatCCAAAAGTTAAAGGTCAAAATGAACCttgcctagctcaagaaacta	TepyoMp09	9062	9550	-	nad10; nad10	TepyoMp09.p01	9062	9550	-	NADH dehydrogenase subunit 10
15	11	99999	999	40	51100
15	11	5	5	Ichthyophthirius multifiliis	NC_015981.1	11327	63	1	tgtcatgcaTTAGATGTAGGTAGTATGTCatcagtattttgagcatttgaagaaagagaaaaa	IMG5_M206956	10922	12214	+	IMG5_M206956; IMG5_M206956	IMG5_M206956.p01	10922	12214	+	NADH dehydrogenase subunit 7
15	11	4	4	Ichthyophthirius multifiliis	NC_015981.1	11363	74	1	ttttgagcaTTTGAAGAAAGAGAAAAAATAATggagttttacgaaagagtttgtggtgcacgtatgcatgctgc	IMG5_M206956	10922	12214	+	IMG5_M206956; IMG5_M206956	IMG5_M206956.p01	10922	12214	+	NADH dehydrogenase subunit 7
15	11	3	3	Ichthyophthirius multifiliis	NC_015981.1	11345	47	1	ggtagtATGTCATCAGTATTTTGAGCATTTGAAGAAAGAGAaaaaat	IMG5_M206956	10922	12214	+	IMG5_M206956; IMG5_M206956	IMG5_M206956.p01	10922	12214	+	NADH dehydrogenase subunit 7
15	11	2	2	Ichthyophthirius multifiliis	NC_015981.1	11297	59	1	agaattttaAATCATCTATTAGCTGTAGCATGTCAtgcattagatgtaggtagtatgtc	IMG5_M206956	10922	12214	+	IMG5_M206956; IMG5_M206956	IMG5_M206956.p01	10922	12214	+	NADH dehydrogenase subunit 7
15	11	2	2	Ichthyophthirius multifiliis	NC_015981.1	11382	76	1	gagaaaaAATAATGGAGTTTTACGAAAGAGTTTgtggtgcacgtatgcatgctgcattttatagacctaatgaagt	IMG5_M206956	10922	12214	+	IMG5_M206956; IMG5_M206956	IMG5_M206956.p01	10922	12214	+	NADH dehydrogenase subunit 7
15	11	3	3	Moneuplotes crassus	GQ903131.1	32818	45	1	gcatTCTTTAGATGTAGGTAATATGTCgcctgctttttgagcttt	NAD7	32303	33688	+	NAD7; NAD7	NAD7.p01	32303	33688	+	NADH dehydrogenase subunit 7
15	11	3	3	Moneuplotes crassus	GQ903131.1	32839	37	1	tatgtcgcctgcTTTTTGAGCTTTTGAGGAGAGggaa	NAD7	32303	33688	+	NAD7; NAD7	NAD7.p01	32303	33688	+	NADH dehydrogenase subunit 7
15	11	2	2	Moneuplotes crassus	GQ903131.1	32879	29	1	ttaATGGAATTTTATGAACGTGTTTccgg	NAD7	32303	33688	+	NAD7; NAD7	NAD7.p01	32303	33688	+	NADH dehydrogenase subunit 7
15	11	2	2	Moneuplotes minuta	GQ903130.1	34601	44	1	cacTCTTTAGATGTAGGTAATATGTCTccggctttttgggcttt	NAD7	34136	35470	+	NAD7; NAD7	NAD7.p01	34136	35470	+	NADH dehydrogenase subunit 7
15	11	4	4	Oxytricha trifallax	JN383843.1	30565	37	1	gttcgcgTTCTTCAAACGCTCAAAAAAgaggagacat	nad7	29723	31036	-	nad7; nad7	nad7.p01	29723	31036	-	nad7
15	11	2	2	Oxytricha trifallax	JN383843.1	30522	38	1	tgcattctagcaCCTGAAACTCGTTCATAAAActccat	nad7	29723	31036	-	nad7; nad7	nad7.p01	29723	31036	-	nad7
15	11	2	2	Paramecium aurelia	NC_001324.1	27437	26	1	TTTTTTGGGCCTTTGAAGAACGAGAa	PaauoMp26	26998	28266	+	nad7; nad7	PaauoMp26.p01	26998	28266	+	NADH dehydrogenase subunit 7
15	11	2	2	Paramecium aurelia	NC_001324.1	27445	35	1	gccTTTGAAGAACGAGAAAAAATCATGGAGTTTTA	PaauoMp26	26998	28266	+	nad7; nad7	PaauoMp26.p01	26998	28266	+	NADH dehydrogenase subunit 7
15	11	7	7	Paramecium caudatum	NC_014262.1	27784	65	1	tcaattTTTTGAGCTTTTGAAGAAAGAGAAaaaattatggaattttatgaaagagtttgtggtgc	PaCaOm_p24	27346	28617	+	nad7; nad7	PaCaOm_p24.p01	27346	28617	+	NADH dehydrogenase subunit 7
15	11	6	6	Paramecium caudatum	NC_014262.1	27799	59	1	tttgaagaaagagaaaaaaTTATGGAATTTTATGAAAGAGTTTGTGGTGCaagaatgca	PaCaOm_p24	27346	28617	+	nad7; nad7	PaCaOm_p24.p01	27346	28617	+	NADH dehydrogenase subunit 7
15	11	3	3	Paramecium caudatum	NC_014262.1	27740	37	1	tgttaggaGTTGCTTGTCATGCATTAGAcataggaag	PaCaOm_p24	27346	28617	+	nad7; nad7	PaCaOm_p24.p01	27346	28617	+	NADH dehydrogenase subunit 7
15	11	3	3	Paramecium caudatum	NC_014262.1	27778	41	1	ATGTCATCAATTTTTTGAGCTTTTGAagaaagagaaaaaat	PaCaOm_p24	27346	28617	+	nad7; nad7	PaCaOm_p24.p01	27346	28617	+	NADH dehydrogenase subunit 7
15	11	6	6	Tetrahymena malaccensis	NC_008337.1	11046	76	1	gagaaaaaTTAATGGAATTTTACGAAAGAGTTTgtggtgcacgtatgcatgctgctttttatagacctaatgaagt	TemaoMp12	10586	11914	+	nad7; nad7	TemaoMp12.p01	10586	11914	+	NADH dehydrogenase subunit 7
15	11	5	5	Tetrahymena malaccensis	NC_008337.1	10956	64	1	taacaagaattttaaatcattTATTAGCAGTTGCTTGTCATGCTttagacgtcggtagtatgtc	TemaoMp12	10586	11914	+	nad7; nad7	TemaoMp12.p01	10586	11914	+	NADH dehydrogenase subunit 7
15	11	4	4	Tetrahymena malaccensis	NC_008337.1	10985	56	1	gttgctTGTCATGCTTTAGACGTCGGTAGTATGTCttcagttttttgagcatttga	TemaoMp12	10586	11914	+	nad7; nad7	TemaoMp12.p01	10586	11914	+	NADH dehydrogenase subunit 7
15	11	4	4	Tetrahymena malaccensis	NC_008337.1	11009	68	1	ggtagtatgtcttcagttTTTTGAGCATTTGAAGAACGAGAAAaattaatggaattttacgaaagagt	TemaoMp12	10586	11914	+	nad7; nad7	TemaoMp12.p01	10586	11914	+	NADH dehydrogenase subunit 7
15	11	3	3	Tetrahymena malaccensis	NC_008337.1	11027	74	1	ttttgagcatttgaagaacGAGAAAAATTAATGGAATTTTAcgaaagagtttgtggtgcacgtatgcatgctgc	TemaoMp12	10586	11914	+	nad7; nad7	TemaoMp12.p01	10586	11914	+	NADH dehydrogenase subunit 7
15	11	6	6	Tetrahymena paravorax	NC_008338.1	11417	77	1	tttgaggaaagagagaaaattatggaatttTATGAAAGAGTTTGTGGTGCtagaatgcatgctgctttttatagacc	TepaoMp12	10967	12298	+	nad7; nad7	TepaoMp12.p01	10967	12298	+	NADH dehydrogenase subunit 7
15	11	5	5	Tetrahymena paravorax	NC_008338.1	11372	59	1	tgtcatgctttagacgtaggtagtATGTCATCAGTATTTTGAGCatttgaggaaagaga	TepaoMp12	10967	12298	+	nad7; nad7	TepaoMp12.p01	10967	12298	+	NADH dehydrogenase subunit 7
15	11	3	3	Tetrahymena paravorax	NC_008338.1	11336	65	1	ttaacaagaatattaAATCATTTATTAGCTGTTGCTTGTCATGCTttagacgtaggtagtatgtc	TepaoMp12	10967	12298	+	nad7; nad7	TepaoMp12.p01	10967	12298	+	NADH dehydrogenase subunit 7
15	11	3	3	Tetrahymena paravorax	NC_008338.1	11408	59	1	TTTTGAGCATTTGAGGAAAGAGAGAAAattatggaattttatgaaagagtttgtggtgc	TepaoMp12	10967	12298	+	nad7; nad7	TepaoMp12.p01	10967	12298	+	NADH dehydrogenase subunit 7
15	11	2	2	Tetrahymena paravorax	NC_008338.1	11366	56	1	GTTGCTTGTCATGCTTTAGACGTAGGTAGtatgtcatcagtattttgagcatttga	TepaoMp12	10967	12298	+	nad7; nad7	TepaoMp12.p01	10967	12298	+	NADH dehydrogenase subunit 7
15	11	6	5	Tetrahymena pigmentosa	NC_008339.1	11050	83	1	atgtcatcagtaTTTTGAGCTTTTGAGGAAAGAGAAaaattaatggaattctatgaaagagtgtgtggtgctcgtatgcatgc	TepioMp12	10621	11946	+	nad7; nad7	TepioMp12.p01	10621	11946	+	NADH dehydrogenase subunit 7
15	11	4	4	Tetrahymena pigmentosa	NC_008339.1	10996	59	1	agaatattaaatcattTATTAGCAGTAGCTTGTCATGCattagatgttggtagtatgtc	TepioMp12	10621	11946	+	nad7; nad7	TepioMp12.p01	10621	11946	+	NADH dehydrogenase subunit 7
15	11	4	4	Tetrahymena pigmentosa	NC_008339.1	11077	71	1	gaaagagaaaaattaatggaattcTATGAAAGAGTGTGTGGTGCtcgtatgcatgctgctttttatagacc	TepioMp12	10621	11946	+	nad7; nad7	TepioMp12.p01	10621	11946	+	NADH dehydrogenase subunit 7
15	11	3	3	Tetrahymena pigmentosa	NC_008339.1	11023	66	1	gcttgtcatgcaTTAGATGTTGGTAGTATGTCatcagtattttgagcttttgaggaaagagaaaaa	TepioMp12	10621	11946	+	nad7; nad7	TepioMp12.p01	10621	11946	+	NADH dehydrogenase subunit 7
15	11	5	5	Tetrahymena pyriformis	NC_000862.1	11021	65	1	ttaacaagaattttaaatCATTTATTAGCTGTAGCTTGTCATGCTTTAGATGTaggtagtatgtc	TethoMp12	10652	11980	+	nad7; nad7	TethoMp12.p01	10652	11980	+	NADH dehydrogenase subunit 7
15	11	5	5	Tetrahymena pyriformis	NC_000862.1	11108	71	1	gagagagaaaaattaATGGAATTTTATGAAAGAGTTTGTGGTGCtcgtatgcatgcggctttttatagacc	TethoMp12	10652	11980	+	nad7; nad7	TethoMp12.p01	10652	11980	+	NADH dehydrogenase subunit 7
15	11	4	4	Tetrahymena pyriformis	NC_000862.1	11054	47	1	gcttgtcatgctTTAGATGTAGGTAGTATGTCttctgttttttgagc	TethoMp12	10652	11980	+	nad7; nad7	TethoMp12.p01	10652	11980	+	NADH dehydrogenase subunit 7
15	11	3	3	Tetrahymena pyriformis	NC_000862.1	11069	44	1	gatgtaggtagtATGTCTTCTGTTTTTTGAGCttttgaggagag	TethoMp12	10652	11980	+	nad7; nad7	TethoMp12.p01	10652	11980	+	NADH dehydrogenase subunit 7
15	11	3	3	Tetrahymena pyriformis	NC_000862.1	11091	73	1	ttTTTTGAGCTTTTGAGGAGAGAGAAAAAttaatggaattttatgaaagagtttgtggtgctcgtatgcatgc	TethoMp12	10652	11980	+	nad7; nad7	TethoMp12.p01	10652	11980	+	NADH dehydrogenase subunit 7
15	11	5	5	Tetrahymena thermophila	NC_003029.1	10947	38	1	aacCATTTATTAGCTGTAGCTTGTCAcgctcttgatgt	TepyoMp12	10563	11891	+	nad7; nad7	TepyoMp12.p01	10563	11891	+	NADH dehydrogenase subunit 7
15	11	5	5	Tetrahymena thermophila	NC_003029.1	10989	65	1	agtatgtcttctgttTTTTGAGCATTTGAAGAAAGAGAgaaattaatggaattttatgaaagagt	TepyoMp12	10563	11891	+	nad7; nad7	TepyoMp12.p01	10563	11891	+	NADH dehydrogenase subunit 7
15	11	5	5	Tetrahymena thermophila	NC_003029.1	11019	71	1	gaaagagagaaattaatggaatttTATGAAAGAGTATGTGGTGCtcgtatgcacgctgcattttatagacc	TepyoMp12	10563	11891	+	nad7; nad7	TepyoMp12.p01	10563	11891	+	NADH dehydrogenase subunit 7
15	11	4	4	Tetrahymena thermophila	NC_003029.1	10980	47	1	gatgttggaagtATGTCTTCTGTTTTTTGAGCATTTGAagaaagaga	TepyoMp12	10563	11891	+	nad7; nad7	TepyoMp12.p01	10563	11891	+	NADH dehydrogenase subunit 7
16	11	99999	999	39	51100
16	11	6	6	Ichthyophthirius multifiliis	NC_015981.1	11159	50	1	CCTTATTTTGATAGAATGGATTATGTatcaatgatggtacaagaacatgc	IMG5_M206956	10922	12214	+	IMG5_M206956; IMG5_M206956	IMG5_M206956.p01	10922	12214	+	NADH dehydrogenase subunit 7
16	11	6	6	Ichthyophthirius multifiliis	NC_015981.1	11175	49	1	tgGATTATGTATCAATGATGGTACAagaacatgcatattgtttaggaat	IMG5_M206956	10922	12214	+	IMG5_M206956; IMG5_M206956	IMG5_M206956.p01	10922	12214	+	NADH dehydrogenase subunit 7
16	11	5	5	Ichthyophthirius multifiliis	NC_015981.1	11093	50	1	catataggtTTATTACATAGGGGTAGTGAAAAATTGATAGAggatagacc	IMG5_M206956	10922	12214	+	IMG5_M206956; IMG5_M206956	IMG5_M206956.p01	10922	12214	+	NADH dehydrogenase subunit 7
16	11	3	3	Ichthyophthirius multifiliis	NC_015981.1	11222	36	1	attgaaaaTTTATTAGGTACTACAAATTATTCatca	IMG5_M206956	10922	12214	+	IMG5_M206956; IMG5_M206956	IMG5_M206956.p01	10922	12214	+	NADH dehydrogenase subunit 7
16	11	2	2	Ichthyophthirius multifiliis	NC_015981.1	11075	38	1	gctGAAAGATTCGATCCGCATATAGGTTTATTACATAG	IMG5_M206956	10922	12214	+	IMG5_M206956; IMG5_M206956	IMG5_M206956.p01	10922	12214	+	NADH dehydrogenase subunit 7
16	11	6	6	Moneuplotes crassus	GQ903131.1	32648	50	1	ccttactttgataggcTTGATTATGTTTCTATGATGtcacaggaacacgc	NAD7	32303	33688	+	NAD7; NAD7	NAD7.p01	32303	33688	+	NADH dehydrogenase subunit 7
16	11	4	4	Moneuplotes crassus	GQ903131.1	32686	31	1	acagGAACACGCCTATTGTTTAGCTATtgaa	NAD7	32303	33688	+	NAD7; NAD7	NAD7.p01	32303	33688	+	NADH dehydrogenase subunit 7
16	11	2	2	Moneuplotes crassus	GQ903131.1	32660	56	1	aggcttgatTATGTTTCTATGATGTCACAGGAACACGCctattgtttagctattga	NAD7	32303	33688	+	NAD7; NAD7	NAD7.p01	32303	33688	+	NADH dehydrogenase subunit 7
16	11	7	7	Moneuplotes minuta	GQ903130.1	34460	38	1	atgatgtcaCAAGAACACGCTTATTGTTTAGctattga	NAD7	34136	35470	+	NAD7; NAD7	NAD7.p01	34136	35470	+	NADH dehydrogenase subunit 7
16	11	5	4	Moneuplotes minuta	GQ903130.1	34430	68	1	ccttactttgacaggcttgatTATGTTTCAATGATGTCACAAGAACAcgcttattgtttagctattga	NAD7	34136	35470	+	NAD7; NAD7	NAD7.p01	34136	35470	+	NADH dehydrogenase subunit 7
16	11	3	3	Oxytricha trifallax	JN383843.1	30720	37	1	aatgatTCAATAGCTATACAAAAAGCgtgttcttgcg	nad7	29723	31036	-	nad7; nad7	nad7.p01	29723	31036	-	nad7
16	11	3	3	Oxytricha trifallax	JN383843.1	30742	31	1	aaGCGTGTTCTTGCGTCATCATAGAAACATA	nad7	29723	31036	-	nad7; nad7	nad7.p01	29723	31036	-	nad7
16	11	2	2	Paramecium aurelia	NC_001324.1	27241	35	1	tttgataggtTGGATTACGTATCGATGATGGTgca	PaauoMp26	26998	28266	+	nad7; nad7	PaauoMp26.p01	26998	28266	+	NADH dehydrogenase subunit 7
16	11	7	7	Paramecium caudatum	NC_014262.1	27584	73	1	ttccttatTTTGATAGATTTGATTACGTATCtatgatggttcaagaacatgcatattgtttagcaattgaatc	PaCaOm_p24	27346	28617	+	nad7; nad7	PaCaOm_p24.p01	27346	28617	+	NADH dehydrogenase subunit 7
16	11	3	3	Paramecium caudatum	NC_014262.1	27518	26	1	tACACATTGGTTTATTACACAGAGGT	PaCaOm_p24	27346	28617	+	nad7; nad7	PaCaOm_p24.p01	27346	28617	+	NADH dehydrogenase subunit 7
16	11	3	3	Paramecium caudatum	NC_014262.1	27610	47	1	gtatctatgatggttCAAGAACATGCATATTGTTTAGcaattgaatc	PaCaOm_p24	27346	28617	+	nad7; nad7	PaCaOm_p24.p01	27346	28617	+	NADH dehydrogenase subunit 7
16	11	8	7	Tetrahymena malaccensis	NC_008337.1	10817	77	1	ggtatgccttattttgatagatttgattatgtttctATGATGGTACAAGAACACGCatattgtttaggtatagaatc	TemaoMp12	10586	11914	+	nad7; nad7	TemaoMp12.p01	10586	11914	+	NADH dehydrogenase subunit 7
16	11	5	5	Tetrahymena malaccensis	NC_008337.1	10799	89	1	gatagaccttatttacagggtatgCCTTATTTTGATAGATTTGATTATGTTTCtatgatggtacaagaacacgcatattgtttaggtat	TemaoMp12	10586	11914	+	nad7; nad7	TemaoMp12.p01	10586	11914	+	NADH dehydrogenase subunit 7
16	11	4	4	Tetrahymena malaccensis	NC_008337.1	10748	122	1	tttgatcctcacattggtTTATTACATAGAGGTAGTGAAAAATTAATAGAAGATAGACCttatttacagggtatgccttattttgatagatttgattatgtttctatgatggtacaagaaca	TemaoMp12	10586	11914	+	nad7; nad7	TemaoMp12.p01	10586	11914	+	NADH dehydrogenase subunit 7
16	11	3	3	Tetrahymena malaccensis	NC_008337.1	10847	56	1	gtttctatgatggtACAAGAACACGCATATTGTTTAGGTATagaatctttattagg	TemaoMp12	10586	11914	+	nad7; nad7	TemaoMp12.p01	10586	11914	+	NADH dehydrogenase subunit 7
16	11	3	3	Tetrahymena malaccensis	NC_008337.1	10862	56	1	caagaacacGCATATTGTTTAGGTATAGAATCTTTATTAGGaacaacaaattattc	TemaoMp12	10586	11914	+	nad7; nad7	TemaoMp12.p01	10586	11914	+	NADH dehydrogenase subunit 7
16	11	7	7	Tetrahymena paravorax	NC_008338.1	11123	164	1	gaaagatttgatcctcatattggtttattacatagaggtagtgaaaaattaatagaggatagaccttatttacaaggtatgccttatTTTGATAGATTTGATTATGTATCTATGATGgttcaagaacatgcttattgtttaggtattgaatcattattaggtac	TepaoMp12	10967	12298	+	nad7; nad7	TepaoMp12.p01	10967	12298	+	NADH dehydrogenase subunit 7
16	11	6	6	Tetrahymena paravorax	NC_008338.1	11222	65	1	gattatgtatctatgatggttcaaGAACATGCTTATTGTTTAGGtattgaatcattattaggtac	TepaoMp12	10967	12298	+	nad7; nad7	TepaoMp12.p01	10967	12298	+	NADH dehydrogenase subunit 7
16	11	6	5	Tetrahymena paravorax	NC_008338.1	11114	116	1	gaaattgctgaaagatttgatcctCATATTGGTTTATTACATAGaggtagtgaaaaattaatagaggatagaccttatttacaaggtatgccttattttgatagatttgattatgt	TepaoMp12	10967	12298	+	nad7; nad7	TepaoMp12.p01	10967	12298	+	NADH dehydrogenase subunit 7
16	11	4	4	Tetrahymena paravorax	NC_008338.1	11243	68	1	caagaacatgctTATTGTTTAGGTATTGAATCATTattaggtactactaattattcagctacttttac	TepaoMp12	10967	12298	+	nad7; nad7	TepaoMp12.p01	10967	12298	+	NADH dehydrogenase subunit 7
16	11	2	2	Tetrahymena paravorax	NC_008338.1	11270	41	1	gaatcATTATTAGGTACTACTAATTATTCAGCtacttttac	TepaoMp12	10967	12298	+	nad7; nad7	TepaoMp12.p01	10967	12298	+	NADH dehydrogenase subunit 7
16	11	6	6	Tetrahymena pigmentosa	NC_008339.1	10834	113	1	gatagaccttatttacaaggtatgccttatTTTGATAGATTTGATTATGTATCTATGATGgtacaagaacatgcttattgtttaggtatagaatcattattaggtactacaaa	TepioMp12	10621	11946	+	nad7; nad7	TepioMp12.p01	10621	11946	+	NADH dehydrogenase subunit 7
16	11	5	5	Tetrahymena pigmentosa	NC_008339.1	10876	80	1	gattatgtatctatgatggtaCAAGAACATGCTTATTGTTTAGgtatagaatcattattaggtactacaaactattcagc	TepioMp12	10621	11946	+	nad7; nad7	TepioMp12.p01	10621	11946	+	NADH dehydrogenase subunit 7
16	11	4	4	Tetrahymena pigmentosa	NC_008339.1	10777	152	1	gaaagatttgatccacatattggtTTATTACATAGAGGTAGTGAAAAATTAATAGAAGATAGACCttatttacaaggtatgccttattttgatagatttgattatgtatctatgatggtacaagaacatgcttattgtttaggtatagaatc	TepioMp12	10621	11946	+	nad7; nad7	TepioMp12.p01	10621	11946	+	NADH dehydrogenase subunit 7
16	11	3	3	Tetrahymena pigmentosa	NC_008339.1	10774	56	1	gcagaaagatttgatcCACATATTGGTTTATTACATAGaggtagtgaaaaattaat	TepioMp12	10621	11946	+	nad7; nad7	TepioMp12.p01	10621	11946	+	NADH dehydrogenase subunit 7
16	11	5	5	Tetrahymena pyriformis	NC_000862.1	10802	125	1	attgctgaaagatttgatcctcacATTGGTTTATTACATAGAGGTagtgaaaaattaatagaagacagaccttatttacaaggtatgccttattttgatagatttgattacgtttctatgatggt	TethoMp12	10652	11980	+	nad7; nad7	TethoMp12.p01	10652	11980	+	NADH dehydrogenase subunit 7
16	11	5	5	Tetrahymena pyriformis	NC_000862.1	10868	92	1	agaccttatttacaaggtatgccttatTTTGATAGATTTGATTACGTTTCTATGATGgttcaagaacatgcatattgtttaggtattgaatc	TethoMp12	10652	11980	+	nad7; nad7	TethoMp12.p01	10652	11980	+	NADH dehydrogenase subunit 7
16	11	5	4	Tetrahymena pyriformis	NC_000862.1	10913	71	1	gtttctatgatggttcaaGAACATGCATATTGTTTAGGTATTGAatctttattaggtacaacaaattattc	TethoMp12	10652	11980	+	nad7; nad7	TethoMp12.p01	10652	11980	+	NADH dehydrogenase subunit 7
16	11	4	3	Tetrahymena pyriformis	NC_000862.1	10916	116	1	tctatgatggttcaagaacatgcatattgtttaggtATTGAATCTTTATTAGGTACAACAAAttattcagctacttttacacaaataagaactatgtatgatgagttaacaagaat	TethoMp12	10652	11980	+	nad7; nad7	TethoMp12.p01	10652	11980	+	NADH dehydrogenase subunit 7
16	11	3	3	Tetrahymena pyriformis	NC_000862.1	10826	113	1	attggtttattacatagaggtagtgaaaaattaatagaagacagaccttatttacaaggtatgCCTTATTTTGATAGATTTGATTAcgtttctatgatggttcaagaacatgc	TethoMp12	10652	11980	+	nad7; nad7	TethoMp12.p01	10652	11980	+	NADH dehydrogenase subunit 7
16	11	7	7	Tetrahymena thermophila	NC_003029.1	10743	146	1	ttattacatagaggtagtgaaaaattaatcgaggatagaccttatttacaaggtatgccttatTTTGATAGATTTGATTATGTATCTATGATGgttcaagaacatgcttattgtttaggtatagaatctttattaggtacaacaaa	TepyoMp12	10563	11891	+	nad7; nad7	TepyoMp12.p01	10563	11891	+	NADH dehydrogenase subunit 7
16	11	6	5	Tetrahymena thermophila	NC_003029.1	10710	161	1	gaaattgctgaaagatttgatccacatatcggaTTATTACATAGAGGTAGTGAAAAATTAATcgaggatagaccttatttacaaggtatgccttattttgatagatttgattatgtatctatgatggttcaagaacatgcttattgtttaggtatagaatc	TepyoMp12	10563	11891	+	nad7; nad7	TepyoMp12.p01	10563	11891	+	NADH dehydrogenase subunit 7
16	11	5	5	Tetrahymena thermophila	NC_003029.1	10818	113	1	gattatgtatctatgatggttCAAGAACATGCTTATTGTTTAGGtatagaatctttattaggtacaacaaattattcagctacttttacacaaataagaacaatgtatgatga	TepyoMp12	10563	11891	+	nad7; nad7	TepyoMp12.p01	10563	11891	+	NADH dehydrogenase subunit 7
16	11	3	3	Tetrahymena thermophila	NC_003029.1	10851	92	1	tattgtttaggtataGAATCTTTATTAGGTACAACAAATTATTCAgctacttttacacaaataagaacaatgtatgatgaattaacaagaat	TepyoMp12	10563	11891	+	nad7; nad7	TepyoMp12.p01	10563	11891	+	NADH dehydrogenase subunit 7
17	11	99999	999	39	51100
17	11	6	6	Ichthyophthirius multifiliis	NC_015981.1	40030	54	1	tttagatagaCATTGACAAACTACATTTTTTGAatatgcttatggtggagatcc	IMG5_M206984	38942	41014	+	IMG5_M206984; IMG5_M206984	IMG5_M206984.p01	38942	41014	+	cytochrome c oxidase subunit 1
17	11	6	6	Ichthyophthirius multifiliis	NC_015981.1	40076	59	1	ggagatcctatattatcaCAACATTTATTTTGATTTTTTGGtcacccagaggtttatgt	IMG5_M206984	38942	41014	+	IMG5_M206984; IMG5_M206984	IMG5_M206984.p01	38942	41014	+	cytochrome c oxidase subunit 1
17	11	3	3	Ichthyophthirius multifiliis	NC_015981.1	40034	92	1	gatagacattgacaaactacattttttgaataTGCTTATGGTGGAGATCCTATATTATcacaacatttattttgattttttggtcacccaga	IMG5_M206984	38942	41014	+	IMG5_M206984; IMG5_M206984	IMG5_M206984.p01	38942	41014	+	cytochrome c oxidase subunit 1
17	11	2	2	Ichthyophthirius multifiliis	NC_015981.1	40103	30	1	TTTTGATTTTTTGGTCACCCAGAGGTttat	IMG5_M206984	38942	41014	+	IMG5_M206984; IMG5_M206984	IMG5_M206984.p01	38942	41014	+	cytochrome c oxidase subunit 1
17	11	6	6	Moneuplotes crassus	GQ903131.1	12858	38	1	acctcaGGGTGACCGAAAAATCAAAAcatatgttgaaa	COX1	11912	14857	-	COX1; COX1	COX1.p01	11912	14857	-	cytochrome c oxidase subunit 1
17	11	4	4	Moneuplotes crassus	GQ903131.1	12867	41	1	tgaccgAAAAATCAAAACATATGTTGaaaaagaatagtatc	COX1	11912	14857	-	COX1; COX1	COX1.p01	11912	14857	-	cytochrome c oxidase subunit 1
17	11	2	2	Moneuplotes minuta	GQ903130.1	13371	29	1	tatACTTCCGGGTGGCCAAAAAACCAAAA	COX1	11759	15370	-	COX1; COX1	COX1.p01	11759	15370	-	cytochrome c oxidase subunit 1
17	11	2	2	Moneuplotes minuta	GQ903130.1	13386	38	1	ccaAAAAACCAAAACATATGCTGAAATAgaatagtatc	COX1	11759	15370	-	COX1; COX1	COX1.p01	11759	15370	-	cytochrome c oxidase subunit 1
17	11	7	7	Oxytricha trifallax	JN383843.1	53871	32	1	TTTTGATTTTTCGGTCACCCCGAAGTctacgt	cox1	50823	54818	+	cox1; cox1	cox1.p01	50823	54818	+	cox1
17	11	6	6	Oxytricha trifallax	JN383843.1	53802	33	1	gatcgtCATTGACAAACTTCTTTTTTTGATTat	cox1	50823	54818	+	cox1; cox1	cox1.p01	50823	54818	+	cox1
17	11	2	2	Oxytricha trifallax	JN383843.1	53857	37	1	taTTTCAGCACATGTTTTGATTTTTCGGtcaccccga	cox1	50823	54818	+	cox1; cox1	cox1.p01	50823	54818	+	cox1
17	11	5	5	Paramecium aurelia	NC_001324.1	10097	39	1	gtagacctcgGGGTGTCCAAAAAATCAAAAaagatgttg	PaauoMp09	9200	11410	-	cox1; cox1	PaauoMp09.p01	9200	11410	-	cytochrome c oxidase subunit 1
17	11	4	4	Paramecium aurelia	NC_001324.1	10137	35	1	aATAGTATAGGATCCCCTCCATAAGCaaaatcaaa	PaauoMp09	9200	11410	-	cox1; cox1	PaauoMp09.p01	9200	11410	-	cytochrome c oxidase subunit 1
17	11	3	3	Paramecium aurelia	NC_001324.1	10107	50	1	gggTGTCCAAAAAATCAAAAAAGATGTTGgaatagtataggatcccctcc	PaauoMp09	9200	11410	-	cox1; cox1	PaauoMp09.p01	9200	11410	-	cytochrome c oxidase subunit 1
17	11	2	2	Paramecium aurelia	NC_001324.1	10152	40	1	cctccataagcaaAATCAAAGAAGGAAGTTTGTCAatgcc	PaauoMp09	9200	11410	-	cox1; cox1	PaauoMp09.p01	9200	11410	-	cytochrome c oxidase subunit 1
17	11	7	7	Paramecium caudatum	NC_014262.1	9909	30	1	ataaACTTCAGGGTGTCCAAAAAATCAAAA	PaCaOm_p08	9018	11255	-	cox1; cox1	PaCaOm_p08.p01	9018	11255	-	cytochrome c oxidase subunit 1
17	11	5	5	Paramecium caudatum	NC_014262.1	9977	31	1	aaTCAAAAAAAGAAGTTTGTCAGTGTCTATC	PaCaOm_p08	9018	11255	-	cox1; cox1	PaCaOm_p08.p01	9018	11255	-	cytochrome c oxidase subunit 1
17	11	3	3	Paramecium caudatum	NC_014262.1	9919	50	1	gggtgtCCAAAAAATCAAAAAAGATGTTGAAAtagtattggatcgcctcc	PaCaOm_p08	9018	11255	-	cox1; cox1	PaCaOm_p08.p01	9018	11255	-	cytochrome c oxidase subunit 1
17	11	2	2	Paramecium caudatum	NC_014262.1	9949	35	1	aATAGTATTGGATCGCCTCCGTAAGCaaaatcaaa	PaCaOm_p08	9018	11255	-	cox1; cox1	PaCaOm_p08.p01	9018	11255	-	cytochrome c oxidase subunit 1
17	11	2	2	Paramecium caudatum	NC_014262.1	9958	41	1	ggatcgCCTCCGTAAGCAAAATCAAAAAAagaagtttgtca	PaCaOm_p08	9018	11255	-	cox1; cox1	PaCaOm_p08.p01	9018	11255	-	cytochrome c oxidase subunit 1
17	11	8	7	Tetrahymena malaccensis	NC_008337.1	39340	77	1	ggaggtgatcctattttatctCAACATTTATTTTGATTTTTTGGacatccagaagtatacgtattaattattcctac	TemaoMp39	38215	40281	+	cox1; cox1	TemaoMp39.p01	38215	40281	+	cytochrome c oxidase subunit 1
17	11	4	3	Tetrahymena malaccensis	NC_008337.1	39268	113	1	gtattaggtgcagctgtaattatgatggcTTTTGATAGACATTGACAAACcacattttttgaatatgcttacggaggtgatcctattttatctcaacatttattttgattttt	TemaoMp39	38215	40281	+	cox1; cox1	TemaoMp39.p01	38215	40281	+	cytochrome c oxidase subunit 1
17	11	2	2	Tetrahymena malaccensis	NC_008337.1	39319	65	1	acaTTTTTTGAATATGCTTACGGAGGTGATCCtattttatctcaacatttattttgattttttgg	TemaoMp39	38215	40281	+	cox1; cox1	TemaoMp39.p01	38215	40281	+	cytochrome c oxidase subunit 1
17	11	7	7	Tetrahymena paravorax	NC_008338.1	39066	68	1	ttttttgaatatgcatatggtggtgatccaatattatcaCAACATTTATTTTGATTTTTTGGtcatcc	TepaoMp38	37959	40022	+	cox1; cox1	TepaoMp38.p01	37959	40022	+	cytochrome c oxidase subunit 1
17	11	5	5	Tetrahymena paravorax	NC_008338.1	39024	74	1	gctgttattatgatggcttttgatagaCATTGACAAACAACTTTTTTTGAatatgcatatggtggtgatccaat	TepaoMp38	37959	40022	+	cox1; cox1	TepaoMp38.p01	37959	40022	+	cytochrome c oxidase subunit 1
17	11	4	4	Tetrahymena paravorax	NC_008338.1	39105	47	1	caacatttaTTTTGATTTTTTGGTCATCCGGAAGTctatgttttaat	TepaoMp38	37959	40022	+	cox1; cox1	TepaoMp38.p01	37959	40022	+	cytochrome c oxidase subunit 1
17	11	3	3	Tetrahymena paravorax	NC_008338.1	39002	78	1	tattacaccagtattaggagctGCTGTTATTATGATGGCTTTTGATAGACATTGACAAACaactttttttgaatatgc	TepaoMp38	37959	40022	+	cox1; cox1	TepaoMp38.p01	37959	40022	+	cytochrome c oxidase subunit 1
17	11	8	8	Tetrahymena pigmentosa	NC_008339.1	38738	65	1	attttatctcaacacttaTTTTGATTTTTTGGTCACCCAGAAGTatacgtattaattattcctac	TepioMp38	37601	39670	+	cox1; cox1	TepioMp38.p01	37601	39670	+	cytochrome c oxidase subunit 1
17	11	5	4	Tetrahymena pigmentosa	NC_008339.1	38627	125	1	ttaagaatgttagcaactattacaccagtattaggtgcagctgttattatgatggcTTTTGATAGACATTGACAAACCACattttttgaatatgcttatggtggtgatccaattttatctcaaca	TepioMp38	37601	39670	+	cox1; cox1	TepioMp38.p01	37601	39670	+	cytochrome c oxidase subunit 1
17	11	5	4	Tetrahymena pigmentosa	NC_008339.1	38705	77	1	acattttttgaatatgcttatggtggtgatccaATTTTATCTCAACACTTATTTTGATTTTTtggtcacccagaagt	TepioMp38	37601	39670	+	cox1; cox1	TepioMp38.p01	37601	39670	+	cytochrome c oxidase subunit 1
17	11	6	6	Tetrahymena pyriformis	NC_000862.1	39036	59	1	ggtgatcctatattatcTCAACATTTATTTTGATTTTTcggtcatcctgaagtatatgt	TethoMp38	37908	39974	+	cox1; cox1	TethoMp38.p01	37908	39974	+	cytochrome c oxidase subunit 1
17	11	5	5	Tetrahymena pyriformis	NC_000862.1	38982	92	1	atgatggcttttgatagaCATTGACAAACTACATTTTTTGAatacgcttacggaggtgatcctatattatctcaacatttattttgattttt	TethoMp38	37908	39974	+	cox1; cox1	TethoMp38.p01	37908	39974	+	cytochrome c oxidase subunit 1
17	11	4	4	Tetrahymena pyriformis	NC_000862.1	39054	47	1	caacatttaTTTTGATTTTTCGGTCATCCTGAAGTatatgttttaat	TethoMp38	37908	39974	+	cox1; cox1	TethoMp38.p01	37908	39974	+	cytochrome c oxidase subunit 1
17	11	3	3	Tetrahymena pyriformis	NC_000862.1	38951	81	1	tattacaccagtattaggtgcaGCTGTTATCATGATGGCTTTTGATAGACATTGACAAACtacattttttgaatacgctta	TethoMp38	37908	39974	+	cox1; cox1	TethoMp38.p01	37908	39974	+	cytochrome c oxidase subunit 1
17	11	2	2	Tetrahymena pyriformis	NC_000862.1	39027	25	1	GCTTACGGAGGTGATCCTATATTAT	TethoMp38	37908	39974	+	cox1; cox1	TethoMp38.p01	37908	39974	+	cytochrome c oxidase subunit 1
17	11	6	6	Tetrahymena thermophila	NC_003029.1	39354	62	1	ggtggtgatcctatattatctCAACATTTATTTTGATTTTTTGGTCAtccagaagtttatgt	TepyoMp39	38229	40295	+	cox1; cox1	TepyoMp39.p01	38229	40295	+	cytochrome c oxidase subunit 1
17	11	7	5	Tetrahymena thermophila	NC_003029.1	39285	110	1	ttaggagcagctgttattatgatggcttttgatagaCATTGACAAACTACATTTTTTGAatatgcttatggtggtgatcctatattatctcaacatttattttgattttt	TepyoMp39	38229	40295	+	cox1; cox1	TepyoMp39.p01	38229	40295	+	cytochrome c oxidase subunit 1
17	11	5	5	Tetrahymena thermophila	NC_003029.1	39315	92	1	gatagacattgacaaactacattttttgaataTGCTTATGGTGGTGATCCTATATTATctcaacatttattttgattttttggtcatccaga	TepyoMp39	38229	40295	+	cox1; cox1	TepyoMp39.p01	38229	40295	+	cytochrome c oxidase subunit 1
17	11	4	4	Tetrahymena thermophila	NC_003029.1	39369	56	1	ttatctcaacatttaTTTTGATTTTTTGGTCATCCAGAAGTttatgtattaattat	TepyoMp39	38229	40295	+	cox1; cox1	TepyoMp39.p01	38229	40295	+	cytochrome c oxidase subunit 1
18	11	99999	999	19	51100
18	11	8	8	Ichthyophthirius multifiliis	NC_015981.1	34839	42	1	tatGTTGGGCTACACACATGTTACAacggtaaaaacaaaaag	IMG5_M206978	33783	35202	+	IMG5_M206978; IMG5_M206978						rRNA	33783	35202	+	small subunit ribosomal RNA
18	11	2	2	Ichthyophthirius multifiliis	NC_015981.1	34827	29	1	cTATGGTCTATGTATGTTGGGCTACACAC	IMG5_M206978	33783	35202	+	IMG5_M206978; IMG5_M206978						rRNA	33783	35202	+	small subunit ribosomal RNA
18	11	7	7	Moneuplotes crassus	GQ903131.1	19829	121	1	gctttaaggcgaaattcattgtctttagccctgtaatACGTGTGTAGCCCAGCATATTAAGACCataatgacttgacttctcctcccaattcacttaaaaataaacgaaaaaactacaata											rRNA	19241	21568	-	small subunit ribosomal RNA
18	11	4	4	Moneuplotes crassus	GQ903131.1	19778	156	1	tcctcaatttcaaagaacgattcgaaccgagctaatttttagaaaataaccgctttaaggcgaaattcattgtctttagcccTGTAATACGTGTGTAGCCCAGCATAttaagaccataatgacttgacttctcctcccaattcacttaaaaataaa											rRNA	19241	21568	-	small subunit ribosomal RNA
18	11	7	7	Moneuplotes minuta	GQ903130.1	20322	121	1	gctttaaagcaaaattcattgtctttagccctgtaatACGTGTGTAGCCCAGCATATTAAGACCataatgacttgacttctcctcccaattcacttaaaaataaatgaaaaaactacaata											rRNA	19737	21993	-	small subunit ribosomal RNA
18	11	4	4	Moneuplotes minuta	GQ903130.1	20271	156	1	tcctcaatttcaaagaacgattcgaaccgagctaatttttagaaaataactgctttaaagcaaaattcattgtctttagcccTGTAATACGTGTGTAGCCCAGCATAttaagaccataatgacttgacttctcctcccaattcacttaaaaataaa											rRNA	19737	21993	-	small subunit ribosomal RNA
18	11	8	8	Oxytricha trifallax	JN383843.1	45317	47	1	ggagaagtcaagtcatTATGGTCTAAATATGTTGGGCTACACACgcg
18	11	9	8	Paramecium aurelia	NC_001324.1	14686	64	1	tttttctattgtttttaccaTTGTAACACGTGTGTAGCCCAGCgtacgcagaccgtaaggactt	PaauoMr50	14505	15981	-	rns_a; rns_a						rRNA	14505	15981	-	small subunit ribosomal RNA
18	11	6	6	Paramecium caudatum	NC_014262.1	14512	47	1	tttttctattgtttttatCATTGTAGCACGTGTGTAGCCCAgcatac	PaCaOm_r04	14332	15779	-	rns_a; rns_a						rRNA	14332	15779	-	small subunit ribosomal RNA
18	11	4	4	Paramecium caudatum	NC_014262.1	14530	46	1	cattgtagcacGTGTGTAGCCCAGCATACACAGACCgtaaggactt	PaCaOm_r04	14332	15779	-	rns_a; rns_a						rRNA	14332	15779	-	small subunit ribosomal RNA
18	11	4	4	Tetrahymena malaccensis	NC_008337.1	33833	91	1	tataggggttataggctgaagtcaagtcccTATGGTCTTTATACGTTGGGCTACACACGtgttacaagggtaaaaacaaaaagacgcaaaa	TemaoMr04	32860	34257	+	rns_b; rns_b						rRNA	32860	34257	+	small subunit ribosomal RNA
18	11	3	3	Tetrahymena malaccensis	NC_008337.1	33874	42	1	tacgtTGGGCTACACACGTGTTACAAGGGTAAAAACAAaaag	TemaoMr04	32860	34257	+	rns_b; rns_b						rRNA	32860	34257	+	small subunit ribosomal RNA
18	11	5	5	Tetrahymena paravorax	NC_008338.1	33654	50	1	tatggtctttaTATGTTGGGCTACACACGTGttacaaggataaaaacaaa	TepaoMr04	32666	34032	+	rns_b; rns_b						rRNA	32666	34032	+	small subunit ribosomal RNA
18	11	4	4	Tetrahymena pigmentosa	NC_008339.1	33239	108	1	tataggggttttaggctgaagtcaagtcccTATGGTCTTTATACGTTGGGCTACACACGtgttacaaggataaaaacaaagagacgcgatagagtaatctgaagcaaa	TepioMr04	32260	33663	+	rns_b; rns_b						rRNA	32260	33663	+	small subunit ribosomal RNA
18	11	3	3	Tetrahymena pigmentosa	NC_008339.1	33280	39	1	tacGTTGGGCTACACACGTGTTACAAGGATAAAAACAAa	TepioMr04	32260	33663	+	rns_b; rns_b						rRNA	32260	33663	+	small subunit ribosomal RNA
18	11	6	6	Tetrahymena pyriformis	NC_000862.1	33567	108	1	tataggggttttaggctgaagtcaagtcccTATGGTCTTTATACGTTGGGCTACACACGtgttacaagggtaaaaacaaagagacgcaatagagtaatctggagcaaa	TethoMr48	32587	33993	+	rns_b; rns_b						rRNA	32587	33993	+	small subunit ribosomal RNA
18	11	3	3	Tetrahymena pyriformis	NC_000862.1	33608	39	1	tacgtTGGGCTACACACGTGTTACAAGGGTAAAAACAAa	TethoMr48	32587	33993	+	rns_b; rns_b						rRNA	32587	33993	+	small subunit ribosomal RNA
18	11	4	4	Tetrahymena thermophila	NC_003029.1	33864	89	1	tataggggttataggctgaagtcaagtcccTATGGTCTTTATACGTTGGGCTACACACGtgttacaagggtaaatacaaaaagacgcaa	TepyoMr49	32895	34289	+	rns_b; rns_b						rRNA	32895	34289	+	small subunit ribosomal RNA
18	11	3	3	Tetrahymena thermophila	NC_003029.1	33905	42	1	tacgtTGGGCTACACACGTGTTACAAGGGTAAAtacaaaaag	TepyoMr49	32895	34289	+	rns_b; rns_b						rRNA	32895	34289	+	small subunit ribosomal RNA
19	11	99999	999	11	51100
19	11	9	9	Ichthyophthirius multifiliis	NC_015981.1	34636	55	1	gaatTGCATGGCTGTCGTCAGTTCGTGTTGTgaaatatagaattaagttttataa	IMG5_M206978	33783	35202	+	IMG5_M206978; IMG5_M206978						rRNA	33783	35202	+	small subunit ribosomal RNA
19	11	9	9	Moneuplotes crassus	GQ903131.1	20037	32	1	acattaCGAACTGATGACAGCCATGCAgtacc											rRNA	19241	21568	-	small subunit ribosomal RNA
19	11	9	9	Moneuplotes minuta	GQ903130.1	20529	32	1	acattaCGAACTGATGACAGCCATGCAgtacc											rRNA	19737	21993	-	small subunit ribosomal RNA
19	11	10	10	Oxytricha trifallax	JN383843.1	45071	42	1	agatggtacTGCATGGCTGTCGTCAGTTTTTgttgtaaaata
19	11	9	9	Paramecium aurelia	NC_001324.1	14847	45	1	ctaaatttcaaaaCACGAACTGACGACAGCCATGCAATaccatct	PaauoMr50	14505	15981	-	rns_a; rns_a						rRNA	14505	15981	-	small subunit ribosomal RNA
19	11	10	10	Paramecium caudatum	NC_014262.1	14671	42	1	taaacttcacaaccAGAACTGACGACAGCCATGCAATaccgt	PaCaOm_r04	14332	15779	-	rns_a; rns_a						rRNA	14332	15779	-	small subunit ribosomal RNA
19	11	9	9	Tetrahymena malaccensis	NC_008337.1	33661	95	1	ttagtacggaatTGCATGGCTGTCGTCAGTTCGTGCTGTgaagtttaggattaagttctttttaacgaatgcaaccctataagtaagtttttatt	TemaoMr04	32860	34257	+	rns_b; rns_b						rRNA	32860	34257	+	small subunit ribosomal RNA
19	11	10	10	Tetrahymena paravorax	NC_008338.1	33451	93	1	ttagtacggtATTGCATGGCTGTCGTCAGTTCGTGctgtgaggtataggattaagttttttttaacgaatgtaaccctataaataagttttta	TepaoMr04	32666	34032	+	rns_b; rns_b						rRNA	32666	34032	+	small subunit ribosomal RNA
19	11	10	10	Tetrahymena pigmentosa	NC_008339.1	33072	87	1	cggaatTGCATGGCTGTCGTCAGTTCGTGCTGTgaagtttaggattaagtttttcttaacgaatgtaaccctataaataagttttta	TepioMr04	32260	33663	+	rns_b; rns_b						rRNA	32260	33663	+	small subunit ribosomal RNA
19	11	10	10	Tetrahymena pyriformis	NC_000862.1	33396	93	1	agtacggaatTGCATGGCTGTCGTCAGTTCGTGCTGTgaagtttaggattaagttctttttaacgaatgcaaccctataaataagtctttaat	TethoMr48	32587	33993	+	rns_b; rns_b						rRNA	32587	33993	+	small subunit ribosomal RNA
19	11	9	9	Tetrahymena thermophila	NC_003029.1	33692	95	1	ttagtacggaatTGCATGGCTGTCGTCAGTTCGTGCTGTgaagtttaggattaagttctttttaacgaatgcaaccctataagtaagtttttatt	TepyoMr49	32895	34289	+	rns_b; rns_b						rRNA	32895	34289	+	small subunit ribosomal RNA
20	10	99999	999	64	51000
20	10	5	5	Ichthyophthirius multifiliis	NC_015981.1	39236	48	1	gttataacagcaCATGGTTTAATTATGGTATTTTTtgtggttgttcca	IMG5_M206984	38942	41014	+	IMG5_M206984; IMG5_M206984	IMG5_M206984.p01	38942	41014	+	cytochrome c oxidase subunit 1
20	10	5	5	Ichthyophthirius multifiliis	NC_015981.1	39275	77	1	gttgttccattactatttggtGGTTTTGCTAATTTTTTAATaccatatcacgtaggttctaaagatgttgcttaccc	IMG5_M206984	38942	41014	+	IMG5_M206984; IMG5_M206984	IMG5_M206984.p01	38942	41014	+	cytochrome c oxidase subunit 1
20	10	5	5	Ichthyophthirius multifiliis	NC_015981.1	39326	67	1	gtaggttctAAAGATGTTGCTTACCCTAGATTAAAcagtattggtttttgaatacaaccttgtggtt	IMG5_M206984	38942	41014	+	IMG5_M206984; IMG5_M206984	IMG5_M206984.p01	38942	41014	+	cytochrome c oxidase subunit 1
20	10	5	5	Ichthyophthirius multifiliis	NC_015981.1	39396	70	1	ttttactcGCTAAAATTGGTTTTTTAAGAcctcaattttgaagatattatgataagacggctttttcatt	IMG5_M206984	38942	41014	+	IMG5_M206984; IMG5_M206984	IMG5_M206984.p01	38942	41014	+	cytochrome c oxidase subunit 1
20	10	3	3	Ichthyophthirius multifiliis	NC_015981.1	39317	44	1	ccatatcacGTAGGTTCTAAAGATGTTGCttaccctagattaaa	IMG5_M206984	38942	41014	+	IMG5_M206984; IMG5_M206984	IMG5_M206984.p01	38942	41014	+	cytochrome c oxidase subunit 1
20	10	2	2	Ichthyophthirius multifiliis	NC_015981.1	10227	33	1	ttaGCAACAGGTCGTTTTGCAGAATTAGGTTTT	IMG5_M206954	9977	10381	-	IMG5_M206954; IMG5_M206954	IMG5_M206954.p01	9977	10381	-	ribosomal protein S12
20	10	2	2	Ichthyophthirius multifiliis	NC_015981.1	39347	46	1	TACCCTAGATTAAACAGTATTGGTTTTTGAATACAACCTTGtggtt	IMG5_M206984	38942	41014	+	IMG5_M206984; IMG5_M206984	IMG5_M206984.p01	38942	41014	+	cytochrome c oxidase subunit 1
20	10	2	2	Moneuplotes crassus	GQ903131.1	14516	42	1	aggcatggccatAAAAAAAACCATAATAACTCCATGcgcagt	COX1	11912	14857	-	COX1; COX1	COX1.p01	11912	14857	-	cytochrome c oxidase subunit 1
20	10	3	3	Oxytricha trifallax	JN383843.1	51103	41	1	ctgctCATGGAGTTATTATGGTTTTTTTtatgataatgcct	cox1	50823	54818	+	cox1; cox1	cox1.p01	50823	54818	+	cox1
20	10	2	2	Oxytricha trifallax	JN383843.1	7087	27	1	atTTTTATTAACTAAAATTGGTTTGtt	orf511	6838	7206	-	orf511; orf511	orf511.p01	6838	7206	-	hypothetical protein
20	10	4	4	Paramecium aurelia	NC_001324.1	10841	29	1	aGGTTGGATCCAAAAGCCAATACTATTTA	PaauoMp09	9200	11410	-	cox1; cox1	PaauoMp09.p01	9200	11410	-	cytochrome c oxidase subunit 1
20	10	2	2	Paramecium aurelia	NC_001324.1	10881	32	1	GCAACATCTTTTGAGCCTACGTGGTAgggtat	PaauoMp09	9200	11410	-	cox1; cox1	PaauoMp09.p01	9200	11410	-	cytochrome c oxidase subunit 1
20	10	6	6	Paramecium caudatum	NC_014262.1	10656	60	1	tggttgaATTCAAAAACCAATACTGTTTAatcttggaaaagcaacatctttagaacctac	PaCaOm_p08	9018	11255	-	cox1; cox1	PaCaOm_p08.p01	9018	11255	-	cytochrome c oxidase subunit 1
20	10	5	5	Paramecium caudatum	NC_014262.1	10694	97	1	aagcaacatctttagaacctACATGATAAGGTATTAAAAAattagcaaaaccaccaaaaaaaataggaactacaacaaaaaataccataattaaacc	PaCaOm_p08	9018	11255	-	cox1; cox1	PaCaOm_p08.p01	9018	11255	-	cytochrome c oxidase subunit 1
20	10	4	4	Paramecium caudatum	NC_014262.1	10753	49	1	aaaataggaactACAACAAAAAATACCATAATTAaaccatgtgctgttg	PaCaOm_p08	9018	11255	-	cox1; cox1	PaCaOm_p08.p01	9018	11255	-	cytochrome c oxidase subunit 1
20	10	3	3	Paramecium caudatum	NC_014262.1	26632	32	1	tttggcTTTTTAGGTGTAACAATTCTAGgttt	PaCaOm_p22	26349	26768	-	rps12; rps12	PaCaOm_p22.p01	26349	26768	-	ribosomal protein S12
20	10	2	2	Paramecium caudatum	NC_014262.1	10580	31	1	AAAAAGAAGTTTTATCGTAATATTTTCAAga	PaCaOm_p08	9018	11255	-	cox1; cox1	PaCaOm_p08.p01	9018	11255	-	cytochrome c oxidase subunit 1
20	10	2	2	Paramecium caudatum	NC_014262.1	10617	29	1	TCTTAAAAATGCAATTTTAGCGACTAAaa	PaCaOm_p08	9018	11255	-	cox1; cox1	PaCaOm_p08.p01	9018	11255	-	cytochrome c oxidase subunit 1
20	10	2	2	Paramecium caudatum	NC_014262.1	10738	53	1	gcaaaaccaccAAAAAAAATAGGAACTACAACAAAAaataccataattaaacc	PaCaOm_p08	9018	11255	-	cox1; cox1	PaCaOm_p08.p01	9018	11255	-	cytochrome c oxidase subunit 1
20	10	2	2	Paramecium caudatum	NC_014262.1	26606	28	1	CTTTAGCAACTGGTCTTCTTGCAGAgtt	PaCaOm_p22	26349	26768	-	rps12; rps12	PaCaOm_p22.p01	26349	26768	-	ribosomal protein S12
20	10	5	5	Tetrahymena malaccensis	NC_008337.1	38503	53	1	gttgtaactgcacatGGTCTAATTATGGTATTTTTcgttgtagtacctatttt	TemaoMp39	38215	40281	+	cox1; cox1	TemaoMp39.p01	38215	40281	+	cytochrome c oxidase subunit 1
20	10	5	5	Tetrahymena malaccensis	NC_008337.1	38614	59	1	tacccaagatTAAATAGTATTGGTTTTTGAATTCAACCttgcggttatatactattagc	TemaoMp39	38215	40281	+	cox1; cox1	TemaoMp39.p01	38215	40281	+	cytochrome c oxidase subunit 1
20	10	5	4	Tetrahymena malaccensis	NC_008337.1	38647	104	1	caaccttgcggttatatactattagcaaaaattggtTTTTTAAGACCTCAATTTTGAAGATATTAtgataaaacttcattttcattcccttttttagaaaaaat	TemaoMp39	38215	40281	+	cox1; cox1	TemaoMp39.p01	38215	40281	+	cytochrome c oxidase subunit 1
20	10	4	4	Tetrahymena malaccensis	NC_008337.1	9870	56	1	gaattaGGTTTTCTAGGTGTTACTATTCTTGCTTTCATtacaacaccctttttttg	TemaoMp10	9602	10003	-	rps12; rps12	TemaoMp10.p01	9602	10003	-	ribosomal protein S12
20	10	4	4	Tetrahymena malaccensis	NC_008337.1	38548	71	1	cctattttatttggtggttttgcaAATTTTTTAATTCCTTATCAtgttggttcaaaagatgtagcataccc	TemaoMp39	38215	40281	+	cox1; cox1	TemaoMp39.p01	38215	40281	+	cytochrome c oxidase subunit 1
20	10	4	4	Tetrahymena malaccensis	NC_008337.1	38584	71	1	ccttatcatgttggttcaAAAGATGTAGCATACCCAAGATTAAAtagtattggtttttgaattcaaccttg	TemaoMp39	38215	40281	+	cox1; cox1	TemaoMp39.p01	38215	40281	+	cytochrome c oxidase subunit 1
20	10	3	3	Tetrahymena malaccensis	NC_008337.1	38522	73	1	taattatggtatttttcgttgtagtacctATTTTATTTGGTGGTTTTGCaaattttttaattccttatcatgt	TemaoMp39	38215	40281	+	cox1; cox1	TemaoMp39.p01	38215	40281	+	cytochrome c oxidase subunit 1
20	10	2	2	Tetrahymena malaccensis	NC_008337.1	9819	47	1	gttaaacgTTTTTTATTAACTAAAATTACTTTGgcaacaggtcttct	TemaoMp10	9602	10003	-	rps12; rps12	TemaoMp10.p01	9602	10003	-	ribosomal protein S12
20	10	2	2	Tetrahymena malaccensis	NC_008337.1	9847	35	1	ctttgGCAACAGGTCTTCTAGCAGAattaggtttt	TemaoMp10	9602	10003	-	rps12; rps12	TemaoMp10.p01	9602	10003	-	ribosomal protein S12
20	10	2	2	Tetrahymena malaccensis	NC_008337.1	9855	44	1	acaggtcttctaGCAGAATTAGGTTTTCTAGGTGTtactattct	TemaoMp10	9602	10003	-	rps12; rps12	TemaoMp10.p01	9602	10003	-	ribosomal protein S12
20	10	8	6	Tetrahymena paravorax	NC_008338.1	38340	98	1	ggttcaaaagatgttgcctacccaagatTAAATAGTATTGGTTTTTGAATACAACCttgtggttatatattattagctaaaattggatttttaagacc	TepaoMp38	37959	40022	+	cox1; cox1	TepaoMp38.p01	37959	40022	+	cytochrome c oxidase subunit 1
20	10	6	6	Tetrahymena paravorax	NC_008338.1	38283	74	1	gtagtagttccaatattatttggaGGTTTTGCTAATTTTTTAATaccataccatgtaggttcaaaagatgttgc	TepaoMp38	37959	40022	+	cox1; cox1	TepaoMp38.p01	37959	40022	+	cytochrome c oxidase subunit 1
20	10	4	4	Tetrahymena paravorax	NC_008338.1	38241	42	1	ttacaagttattaCTGCCCATGGACTAATTATGGTTTTTTTt	TepaoMp38	37959	40022	+	cox1; cox1	TepaoMp38.p01	37959	40022	+	cytochrome c oxidase subunit 1
20	10	4	4	Tetrahymena paravorax	NC_008338.1	38410	67	1	tattagctaaaattggaTTTTTAAGACCACAATTTTGAAGATActatgataaaacatcattttcatt	TepaoMp38	37959	40022	+	cox1; cox1	TepaoMp38.p01	37959	40022	+	cytochrome c oxidase subunit 1
20	10	3	3	Tetrahymena paravorax	NC_008338.1	38266	40	1	TAATTATGGTTTTTTTTGTAGTAGTTCCaatattatttgg	TepaoMp38	37959	40022	+	cox1; cox1	TepaoMp38.p01	37959	40022	+	cytochrome c oxidase subunit 1
20	10	2	2	Tetrahymena paravorax	NC_008338.1	10232	57	1	ttttttaTTTACTAATATAACTTTTGCgacaggtcgtctagccgaatttggttttct	TepaoMp10	10007	10408	-	rps12; rps12	TepaoMp10.p01	10007	10408	-	ribosomal protein S12
20	10	2	2	Tetrahymena paravorax	NC_008338.1	10281	38	1	GGTTTTCTTGGAGTTACTATTCTAGCTTTCATaacaac	TepaoMp10	10007	10408	-	rps12; rps12	TepaoMp10.p01	10007	10408	-	ribosomal protein S12
20	10	2	2	Tetrahymena paravorax	NC_008338.1	38319	38	1	tttttaATACCATACCATGTAGGTTCAAAAGATGTtgc	TepaoMp38	37959	40022	+	cox1; cox1	TepaoMp38.p01	37959	40022	+	cytochrome c oxidase subunit 1
20	10	2	2	Tetrahymena paravorax	NC_008338.1	38397	41	1	tgtggttatataTTATTAGCTAAAATTGGATTTTTAAGAcc	TepaoMp38	37959	40022	+	cox1; cox1	TepaoMp38.p01	37959	40022	+	cytochrome c oxidase subunit 1
20	10	7	7	Tetrahymena pigmentosa	NC_008339.1	37883	54	1	ttacaagttattactgctcatGGTTTAATTATGGTTTTTTTcgtagttgttcca	TepioMp38	37601	39670	+	cox1; cox1	TepioMp38.p01	37601	39670	+	cytochrome c oxidase subunit 1
20	10	6	5	Tetrahymena pigmentosa	NC_008339.1	9885	86	1	acaggtcttcttgctgaattaggtTTTCTAGGTGTAACTATTCTAGCTTTcataacaacaccctttttttgaggattatcccctaa	TepioMp10	9632	10033	-	rps12; rps12	TepioMp10.p01	9632	10033	-	ribosomal protein S12
20	10	5	5	Tetrahymena pigmentosa	NC_008339.1	37925	80	1	gtagttgttccaattttatttggtGGTTTTGCTAATTTTTTAATcccttatcatgtaggttcaaaagatgtagcataccc	TepioMp38	37601	39670	+	cox1; cox1	TepioMp38.p01	37601	39670	+	cytochrome c oxidase subunit 1
20	10	5	5	Tetrahymena pigmentosa	NC_008339.1	37988	77	1	aaagatgtagcataccctagacTAAATAGTATAGGTTTTTGAATACAACCttgtggttatattttattagcaaaaat	TepioMp38	37601	39670	+	cox1; cox1	TepioMp38.p01	37601	39670	+	cytochrome c oxidase subunit 1
20	10	4	4	Tetrahymena pigmentosa	NC_008339.1	38039	80	1	tgtggttatattttattagcaaaaataggttttttaagacctcaattTTGAAGATATTATGATAAAACatctttttcatt	TepioMp38	37601	39670	+	cox1; cox1	TepioMp38.p01	37601	39670	+	cytochrome c oxidase subunit 1
20	10	3	3	Tetrahymena pigmentosa	NC_008339.1	9873	39	1	ataactTTAGCAACAGGTCTTCTTGCTGAATTaggtttt	TepioMp10	9632	10033	-	rps12; rps12	TepioMp10.p01	9632	10033	-	ribosomal protein S12
20	10	3	3	Tetrahymena pigmentosa	NC_008339.1	37970	68	1	ccttatcatgtaggttcaAAAGATGTAGCATACCCTAGActaaatagtataggtttttgaatacaacc	TepioMp38	37601	39670	+	cox1; cox1	TepioMp38.p01	37601	39670	+	cytochrome c oxidase subunit 1
20	10	2	2	Tetrahymena pigmentosa	NC_008339.1	9848	48	1	tgttaaacgTTTTTTATTGACTAAAATAACTTTagcaacaggtcttct	TepioMp10	9632	10033	-	rps12; rps12	TepioMp10.p01	9632	10033	-	ribosomal protein S12
20	10	2	2	Tetrahymena pigmentosa	NC_008339.1	38010	88	1	taaatagtataGGTTTTTGAATACAACCTTGTGGTtatattttattagcaaaaataggttttttaagacctcaattttgaagatatta	TepioMp38	37601	39670	+	cox1; cox1	TepioMp38.p01	37601	39670	+	cytochrome c oxidase subunit 1
20	10	6	6	Tetrahymena pyriformis	NC_000862.1	38199	65	1	gttacagcccacggttTAATTATGGTCTTTTTTGTTGTtgttcctattttatttggtggttttgc	TethoMp38	37908	39974	+	cox1; cox1	TethoMp38.p01	37908	39974	+	cytochrome c oxidase subunit 1
20	10	5	5	Tetrahymena pyriformis	NC_000862.1	38268	77	1	tttttaattccaTATCATGTAGGTTCTAAAGATGTagcataccctagattaaatagtattggtttttgaatacaacc	TethoMp38	37908	39974	+	cox1; cox1	TethoMp38.p01	37908	39974	+	cytochrome c oxidase subunit 1
20	10	5	5	Tetrahymena pyriformis	NC_000862.1	38286	89	1	gtaggttctaaagatgtagcataccctagatTAAATAGTATTGGTTTTTGAATACAACCatgtggttatattttattagcaaaaattgg	TethoMp38	37908	39974	+	cox1; cox1	TethoMp38.p01	37908	39974	+	cytochrome c oxidase subunit 1
20	10	5	4	Tetrahymena pyriformis	NC_000862.1	38328	89	1	ggtttttgaatacaaccatgtggttataTTTTATTAGCAAAAATTGGTTTTTTaagacctcagttttgaagatattacgataaaacatc	TethoMp38	37908	39974	+	cox1; cox1	TethoMp38.p01	37908	39974	+	cytochrome c oxidase subunit 1
20	10	4	4	Tetrahymena pyriformis	NC_000862.1	38235	59	1	gttgttcctatttTATTTGGTGGTTTTGCAAACTTTTTAATtccatatcatgtaggttc	TethoMp38	37908	39974	+	cox1; cox1	TethoMp38.p01	37908	39974	+	cytochrome c oxidase subunit 1
20	10	4	4	Tetrahymena pyriformis	NC_000862.1	38359	64	1	tattagcaAAAATTGGTTTTTTAAGACCTCAGTTTTGAAGATAttacgataaaacatcattttc	TethoMp38	37908	39974	+	cox1; cox1	TethoMp38.p01	37908	39974	+	cytochrome c oxidase subunit 1
20	10	3	3	Tetrahymena pyriformis	NC_000862.1	9904	83	1	tttactaatataacttttgctACAGGTCTTCTAGCTGAATTtggttttctaggtgtaactattctagctttcattacaacacc	TethoMp10	9672	10073	-	rps12; rps12	TethoMp10.p01	9672	10073	-	ribosomal protein S12
20	10	3	3	Tetrahymena pyriformis	NC_000862.1	9937	74	1	gctgaatttGGTTTTCTAGGTGTAACTATTCTAGctttcattacaacaccttttttttgaggattatcccctaa	TethoMp10	9672	10073	-	rps12; rps12	TethoMp10.p01	9672	10073	-	ribosomal protein S12
20	10	5	5	Tetrahymena thermophila	NC_003029.1	38661	104	1	caaccttgtggttacatactattagctaaaattggttttttaagacctcaaTTTTGAAGATATTATGATAAAACttctttttcattcccttttctagaaaaaat	TepyoMp39	38229	40295	+	cox1; cox1	TepyoMp39.p01	38229	40295	+	cytochrome c oxidase subunit 1
20	10	4	4	Tetrahymena thermophila	NC_003029.1	38610	65	1	ggttctAAAGATGTAGCTTACCCAAGATTAAATAGTATtggtttttgaatacaaccttgtggtta	TepyoMp39	38229	40295	+	cox1; cox1	TepyoMp39.p01	38229	40295	+	cytochrome c oxidase subunit 1
20	10	4	4	Tetrahymena thermophila	NC_003029.1	38628	80	1	tacccaagatTAAATAGTATTGGTTTTTGAATACAACCTtgtggttacatactattagctaaaattggttttttaagacc	TepyoMp39	38229	40295	+	cox1; cox1	TepyoMp39.p01	38229	40295	+	cytochrome c oxidase subunit 1
20	10	4	3	Tetrahymena thermophila	NC_003029.1	38532	92	1	ggtttaattatggttttttttgttGTAGTTCCTATTTTATTTGGtggttttgctaattttttaataccttatcacgttggttctaaagatgt	TepyoMp39	38229	40295	+	cox1; cox1	TepyoMp39.p01	38229	40295	+	cytochrome c oxidase subunit 1
20	10	3	3	Tetrahymena thermophila	NC_003029.1	9832	66	1	gctgaatttGGTTTTCTAGGTGTAACAATTCTAGCTTTcataacaacgccctttttttgaggatta	TepyoMp10	9567	9968	-	rps12; rps12	TepyoMp10.p01	9567	9968	-	ribosomal protein S12
20	10	3	3	Tetrahymena thermophila	NC_003029.1	38520	65	1	gtgacagcccacGGTTTAATTATGGTTTTTTTTGTtgtagttcctattttatttggtggttttgc	TepyoMp39	38229	40295	+	cox1; cox1	TepyoMp39.p01	38229	40295	+	cytochrome c oxidase subunit 1
20	10	2	2	Tetrahymena thermophila	NC_003029.1	9802	77	1	actaatattactttcgctactGGTCTTCTAGCTGAATTTGGTTTTCTaggtgtaacaattctagctttcataacaac	TepyoMp10	9567	9968	-	rps12; rps12	TepyoMp10.p01	9567	9968	-	ribosomal protein S12
20	10	2	2	Tetrahymena thermophila	NC_003029.1	38569	91	1	tatttggtggttttgctaattttttaataCCTTATCACGTTGGTTCTAAAGATGTAGCTTACCCaagattaaatagtattggtttttgaat	TepyoMp39	38229	40295	+	cox1; cox1	TepyoMp39.p01	38229	40295	+	cytochrome c oxidase subunit 1
21	10	99999	999	38	51000
21	10	11	6	Ichthyophthirius multifiliis	NC_015981.1	2578	47	1	tatattcaactagtaaACTTGTGTTAGAGTTAGTACGatataaaata	IMG5_M206944	1410	3687	-	IMG5_M206944; IMG5_M206944						rRNA	1410	3687	-	large subunit ribosomal RNA
21	10	11	6	Ichthyophthirius multifiliis	NC_015981.1	46464	50	1	taatattttatatCGTACTAACTCTAACACAAGTttactagttgaatata	IMG5_M206992	45404	47681	+	IMG5_M206992; IMG5_M206992						rRNA	45404	47681	+	large subunit ribosomal RNA
21	10	8	5	Ichthyophthirius multifiliis	NC_015981.1	2533	40	1	taaaTTTGCCTAGTTCCTTCAGTATttttaacttcttcgc	IMG5_M206944	1410	3687	-	IMG5_M206944; IMG5_M206944						rRNA	1410	3687	-	large subunit ribosomal RNA
21	10	8	5	Ichthyophthirius multifiliis	NC_015981.1	46519	40	1	gcgaagaagttaaaaATACTGAAGGAACTAGGCAAAttta	IMG5_M206992	45404	47681	+	IMG5_M206992; IMG5_M206992						rRNA	45404	47681	+	large subunit ribosomal RNA
21	10	6	5	Ichthyophthirius multifiliis	NC_015981.1	2511	43	1	tctttaTCCCGAAGTTACAGATTAAATTTGCCtagttccttca	IMG5_M206944	1410	3687	-	IMG5_M206944; IMG5_M206944						rRNA	1410	3687	-	large subunit ribosomal RNA
21	10	6	5	Ichthyophthirius multifiliis	NC_015981.1	46538	43	1	tgaaggaactaGGCAAATTTAATCTGTAACTTCGGGAtaaaga	IMG5_M206992	45404	47681	+	IMG5_M206992; IMG5_M206992						rRNA	45404	47681	+	large subunit ribosomal RNA
21	10	2	2	Nyctotherus ovalis	GU057832.1	2040	25	1	AATGCTTCTGAAGGAACTCGGCAAA
21	10	8	5	Oxytricha trifallax	JN383843.1	62486	42	1	ataatTGAAGGAACTCGGCAAATTTAttccgtaacttcggga
21	10	11	7	Paramecium aurelia	NC_001324.1	1752	112	1	acgcactttttatcccgaagttacaaagtaatTTTGCCGAGTTCCTTCAATAtcattagctcttttgtcgtcatctgctcgactaaagtacttgcgttagtgttagtacggt	PaauoMr47	625	2903	-	rnl_b; rnl_b						rRNA	625	2903	-	large subunit ribosomal RNA
21	10	8	4	Paramecium aurelia	NC_001324.1	1760	45	1	tttaTCCCGAAGTTACAAAGTAATTTTGCCgagttccttcaatat	PaauoMr47	625	2903	-	rnl_b; rnl_b						rRNA	625	2903	-	large subunit ribosomal RNA
21	10	11	7	Paramecium caudatum	NC_014262.1	1433	112	1	aagcactttttatcccgaagttacaaagtaatTTTGCCGAGTTCCTTCAATAtcattagcttttttgtcgtcatctgctcgactaaagtacttgtgttagtgttagtacggt	PaCaOm_r01	316	2655	-	rnl_b; rnl_b						rRNA	316	2655	-	large subunit ribosomal RNA
21	10	12	6	Paramecium caudatum	NC_014262.1	1518	29	1	aagtACTTGTGTTAGTGTTAGTACGgtct	PaCaOm_r01	316	2655	-	rnl_b; rnl_b						rRNA	316	2655	-	large subunit ribosomal RNA
21	10	8	4	Paramecium caudatum	NC_014262.1	1441	45	1	tttaTCCCGAAGTTACAAAGTAATTTTGCCgagttccttcaatat	PaCaOm_r01	316	2655	-	rnl_b; rnl_b						rRNA	316	2655	-	large subunit ribosomal RNA
21	10	12	6	Tetrahymena malaccensis	NC_008337.1	1699	100	1	aagttacagggttatTTTGCCTAGTTCCTTCAATActttttactccttcgccattatatattctacttaaacacttgtgttagagttagtacgatataaa	TemaoMr02	563	2876	-	rnl_b_1; rnl_b_1						rRNA	563	2876	-	large subunit ribosomal RNA
21	10	9	5	Tetrahymena malaccensis	NC_008337.1	45816	103	1	ttatttatatCGTACTAACTCTAACACAAGTGTttaagtagaatatataatggcgaaggagtaaaaagtattgaaggaactaggcaaaataaccctgtaactt	TemaoMr05	44741	47054	+	rnl_b_2; rnl_b_2						rRNA	44741	47054	+	large subunit ribosomal RNA
21	10	8	5	Tetrahymena malaccensis	NC_008337.1	45851	68	1	aagtagaatatataatggcgaaggagtaaaaagTATTGAAGGAACTAGGCAAAataaccctgtaactt	TemaoMr05	44741	47054	+	rnl_b_2; rnl_b_2						rRNA	44741	47054	+	large subunit ribosomal RNA
21	10	5	3	Tetrahymena malaccensis	NC_008337.1	1765	37	1	ttaaACACTTGTGTTAGAGTTAGTACGatataaataa	TemaoMr02	563	2876	-	rnl_b_1; rnl_b_1						rRNA	563	2876	-	large subunit ribosomal RNA
21	10	13	8	Tetrahymena paravorax	NC_008338.1	2147	71	1	ttctcccgaagttacgaggtaatTTTGCCGAGTTCCTTCAATATttttaactccttcgccattatatattc	TepaoMr02	1027	3321	-	rnl_b_1; rnl_b_1						rRNA	1027	3321	-	large subunit ribosomal RNA
21	10	13	8	Tetrahymena paravorax	NC_008338.1	45580	71	1	gaatatataatggcgaaggagttaaaaATATTGAAGGAACTCGGCAAAattacctcgtaacttcgggagaa	TepaoMr05	44476	46770	+	rnl_b_2; rnl_b_2						rRNA	44476	46770	+	large subunit ribosomal RNA
21	10	11	6	Tetrahymena paravorax	NC_008338.1	2191	62	1	ttttaactccttcgccattatatattcaatttgtacACTTGTGTTAGAGTTAGTACGattta	TepaoMr02	1027	3321	-	rnl_b_1; rnl_b_1						rRNA	1027	3321	-	large subunit ribosomal RNA
21	10	11	6	Tetrahymena paravorax	NC_008338.1	45543	64	1	aataaatCGTACTAACTCTAACACAAGTgtacaaattgaatatataatggcgaaggagttaaaa	TepaoMr05	44476	46770	+	rnl_b_2; rnl_b_2						rRNA	44476	46770	+	large subunit ribosomal RNA
21	10	11	5	Tetrahymena pigmentosa	NC_008339.1	45215	119	1	ctggaaatgtttatatttttttatATCGTACTAACTCTAACACAAGTgtataagtagaatatataatggcgaaggagtaaaaagtattgaaggaactaggcaaaatgactctgtaactt	TepioMr05	44155	46469	+	rnl_b_2; rnl_b_2						rRNA	44155	46469	+	large subunit ribosomal RNA
21	10	10	3	Tetrahymena pigmentosa	NC_008339.1	1703	119	1	aagttacagagtcattttgcctagttccttcaatactttttACTCCTTCGCCATTATATATTCtacttatacacttgtgttagagttagtacgatataaaaaaatataaacatttccag	TepioMr02	567	2881	-	rnl_b_1; rnl_b_1						rRNA	567	2881	-	large subunit ribosomal RNA
21	10	4	3	Tetrahymena pigmentosa	NC_008339.1	1698	40	1	TCCCGAAGTTACAGAGTCATTTTGCCTAGTTCCTTCAata	TepioMr02	567	2881	-	rnl_b_1; rnl_b_1						rRNA	567	2881	-	large subunit ribosomal RNA
21	10	4	3	Tetrahymena pigmentosa	NC_008339.1	45271	68	1	gaatatataatggcgaaggagtaaaaagTATTGAAGGAACTAGGCAAAATgactctgtaacttcggga	TepioMr05	44155	46469	+	rnl_b_2; rnl_b_2						rRNA	44155	46469	+	large subunit ribosomal RNA
21	10	3	2	Tetrahymena pigmentosa	NC_008339.1	1767	42	1	acttatacACTTGTGTTAGAGTTAGTACGATATaaaaaaata	TepioMr02	567	2881	-	rnl_b_1; rnl_b_1						rRNA	567	2881	-	large subunit ribosomal RNA
21	10	9	5	Tetrahymena pyriformis	NC_000862.1	45507	83	1	tttacCGTACTAACTCTAACACAAGTgtacaagtagaatatataatggcgaaggagtaaaaagtattgaaggaactaggcaaa	TethoMr49	44430	46744	+	rnl_b_2; rnl_b_2						rRNA	44430	46744	+	large subunit ribosomal RNA
21	10	8	5	Tetrahymena pyriformis	NC_000862.1	45537	68	1	aagtagaatatataatggcgaaggagtaaaaagTATTGAAGGAACTAGGCAAAttgactctgtaactt	TethoMr49	44430	46744	+	rnl_b_2; rnl_b_2						rRNA	44430	46744	+	large subunit ribosomal RNA
21	10	7	5	Tetrahymena pyriformis	NC_000862.1	1718	68	1	aagttacagAGTCAATTTGCCTAGTTCCTTCAATactttttactccttcgccattatatattctactt	TethoMr46	578	2892	-	rnl_b_1; rnl_b_1						rRNA	578	2892	-	large subunit ribosomal RNA
21	10	8	3	Tetrahymena pyriformis	NC_000862.1	1731	83	1	aatttgcctagttccttcaatacTTTTTACTCCTTCGCCATTATATATTCtacttgtacacttgtgttagagttagtacggta	TethoMr46	578	2892	-	rnl_b_1; rnl_b_1						rRNA	578	2892	-	large subunit ribosomal RNA
21	10	4	3	Tetrahymena pyriformis	NC_000862.1	1707	43	1	tctttcTCCCGAAGTTACAGAGTCAATTTGCCtagttccttca	TethoMr46	578	2892	-	rnl_b_1; rnl_b_1						rRNA	578	2892	-	large subunit ribosomal RNA
21	10	3	2	Tetrahymena pyriformis	NC_000862.1	1774	42	1	tatattctacttgtacACTTGTGTTAGAGTTAGTACGgtaaa	TethoMr46	578	2892	-	rnl_b_1; rnl_b_1						rRNA	578	2892	-	large subunit ribosomal RNA
21	10	3	2	Tetrahymena pyriformis	NC_000862.1	45571	45	1	atTGAAGGAACTAGGCAAATTGACTCtgtaacttcgggagaaaga	TethoMr49	44430	46744	+	rnl_b_2; rnl_b_2						rRNA	44430	46744	+	large subunit ribosomal RNA
21	10	2	2	Tetrahymena pyriformis	NC_000862.1	45584	26	1	GGCAAATTGACTCTGTAACTTCGGGA	TethoMr49	44430	46744	+	rnl_b_2; rnl_b_2						rRNA	44430	46744	+	large subunit ribosomal RNA
21	10	14	6	Tetrahymena thermophila	NC_003029.1	1667	119	1	aagttacagggttatTTTGCCTAGTTCCTTCAATActttttactccttcgccattatatattctacttaaacacttgtgttagagttagtacgatttaataaaatataaacatttccag	TepyoMr47	531	2844	-	rnl_b_1; rnl_b_1						rRNA	531	2844	-	large subunit ribosomal RNA
21	10	11	5	Tetrahymena thermophila	NC_003029.1	45809	119	1	ctggaaatgtttatattttattaaatCGTACTAACTCTAACACAAGTgtttaagtagaatatataatggcgaaggagtaaaaagtattgaaggaactaggcaaaataaccctgtaactt	TepyoMr50	44750	47433	+	rnl_b_2; rnl_b_2						rRNA	44750	47063	+	large subunit ribosomal RNA
21	10	8	5	Tetrahymena thermophila	NC_003029.1	45860	68	1	aagtagaatatataatggcgaaggagtaaaaagTATTGAAGGAACTAGGCAAAataaccctgtaactt	TepyoMr50	44750	47433	+	rnl_b_2; rnl_b_2						rRNA	44750	47063	+	large subunit ribosomal RNA
21	10	5	3	Tetrahymena thermophila	NC_003029.1	1731	39	1	acttaaacACTTGTGTTAGAGTTAGTACGatttaataaa	TepyoMr47	531	2844	-	rnl_b_1; rnl_b_1						rRNA	531	2844	-	large subunit ribosomal RNA
22	10	99999	999	31	51000
22	10	7	7	Ichthyophthirius multifiliis	NC_015981.1	29328	76	1	tttatcagtagcccctCATTGATATTTTAGACCATTTATGgcttgattaacagtttgtccatttcataaaataggt	IMG5_M206974	28510	29802	+	IMG5_M206974; IMG5_M206974	IMG5_M206974.p01	28510	29802	+	apocytochrome b
22	10	4	4	Ichthyophthirius multifiliis	NC_015981.1	29405	44	1	ttTTTGGTTTAGTTTTTTATTTTTTTATATTATTTTATCAACCt	IMG5_M206974	28510	29802	+	IMG5_M206974; IMG5_M206974	IMG5_M206974.p01	28510	29802	+	apocytochrome b
22	10	3	3	Ichthyophthirius multifiliis	NC_015981.1	29285	85	1	tttttatgtgaggagatataggttttataaacGATGTTAGATATTTATCAGTagcccctcattgatattttagaccatttatggc	IMG5_M206974	28510	29802	+	IMG5_M206974; IMG5_M206974	IMG5_M206974.p01	28510	29802	+	apocytochrome b
22	10	3	3	Ichthyophthirius multifiliis	NC_015981.1	29361	39	1	atttATGGCTTGATTAACAGTTTGTCCATTTCATAAAAt	IMG5_M206974	28510	29802	+	IMG5_M206974; IMG5_M206974	IMG5_M206974.p01	28510	29802	+	apocytochrome b
22	10	8	8	Moneuplotes crassus	GQ903131.1	4642	43	1	acccataagtGGTCTAAAATATCAGTGAGGtgcgactccataa	cytb	4255	5454	-	cytb; cytb	cytb.p01	4255	5454	-	cytochrome b
22	10	5	5	Oxytricha trifallax	JN383843.1	22376	33	1	acCCATAAGAGGTCGAAAATATCAATGaggtgc	cob	21860	23344	-	cob; cob	cob.p01	21860	23344	-	cob
22	10	4	4	Oxytricha trifallax	JN383843.1	22385	39	1	aggtcgAAAATATCAATGAGGTGCAACAccgtaaaatct	cob	21860	23344	-	cob; cob	cob.p01	21860	23344	-	cob
22	10	6	6	Paramecium aurelia	NC_001324.1	20264	32	1	aatcatGCCATGAAGGGCCTAAAATATCAATG	PaauoMp16	19918	21171	-	cob; cob	PaauoMp16.p01	19918	21171	-	apocytochrome b
22	10	2	2	Paramecium aurelia	NC_001324.1	20280	34	1	gcctAAAATATCAATGGGGTGCAACgccgtagaa	PaauoMp16	19918	21171	-	cob; cob	PaauoMp16.p01	19918	21171	-	apocytochrome b
22	10	7	7	Paramecium caudatum	NC_014262.1	20017	47	1	caattaatcaaGCCATAAAAGGTCTAAAATATCAATGaggtgctaca	PaCaOm_p14	19601	20929	-	cob; cob	PaCaOm_p14.p01	19601	20929	-	apocytochrome b
22	10	2	2	Paramecium caudatum	NC_014262.1	19999	37	1	TTTTATGAAATGGACAAGCAATTAATCAAGccataaa	PaCaOm_p14	19601	20929	-	cob; cob	PaCaOm_p14.p01	19601	20929	-	apocytochrome b
22	10	2	2	Paramecium caudatum	NC_014262.1	20036	39	1	aGGTCTAAAATATCAATGAGGTGCTACACCATAAaatct	PaCaOm_p14	19601	20929	-	cob; cob	PaCaOm_p14.p01	19601	20929	-	apocytochrome b
22	10	9	8	Tetrahymena malaccensis	NC_008337.1	28009	143	1	aatgatgttagattcttatcagtagccccaCATTGATATTTTAGACCATTTATGGcatgattaacagtttgtccattccataaaattggattatttggtttaatttattatttttttattttattttatcaacctgtaattca	TemaoMp32	27205	28485	+	cob; cob	TemaoMp32.p01	27205	28485	+	apocytochrome b
22	10	5	5	Tetrahymena malaccensis	NC_008337.1	28064	112	1	catgattaacagtttgtccattccataaaattggattaTTTGGTTTAATTTATTATTTttttattttattttatcaacctgtaattcatggtacaaatgaacaaaataatta	TemaoMp32	27205	28485	+	cob; cob	TemaoMp32.p01	27205	28485	+	apocytochrome b
22	10	3	3	Tetrahymena malaccensis	NC_008337.1	28012	53	1	gatgttagattcTTATCAGTAGCCCCACATTGATATTTtagaccatttatggc	TemaoMp32	27205	28485	+	cob; cob	TemaoMp32.p01	27205	28485	+	apocytochrome b
22	10	6	6	Tetrahymena paravorax	NC_008338.1	27846	47	1	agatttttatctgtaGCACCTCATTGATATTTTAGACtatttatgtc	TepaoMp31	27033	28313	+	cob; cob	TepaoMp31.p01	27033	28313	+	apocytochrome b
22	10	5	5	Tetrahymena paravorax	NC_008338.1	27867	68	1	cattgatattttagactatttatgtcaTGATTAACTGTTTGTCCATTtcataaaattggattatttgg	TepaoMp31	27033	28313	+	cob; cob	TepaoMp31.p01	27033	28313	+	apocytochrome b
22	10	3	3	Tetrahymena paravorax	NC_008338.1	27915	77	1	cataaaattggattatttggaTTAATTTATTATTTTTTTATATTATTTTATCAACCagttatccatggtacaaatga	TepaoMp31	27033	28313	+	cob; cob	TepaoMp31.p01	27033	28313	+	apocytochrome b
22	10	2	2	Tetrahymena paravorax	NC_008338.1	27892	79	1	catgattaactGTTTGTCCATTTCATAAAATTGGATTATTTGGattaatttattatttttttatattattttatcaacc	TepaoMp31	27033	28313	+	cob; cob	TepaoMp31.p01	27033	28313	+	apocytochrome b
22	10	7	7	Tetrahymena pigmentosa	NC_008339.1	27381	134	1	aatgatgtaagattcttatcagtagctccaCATTGATATTTTAGACCATTTATGGcatgattaacagtttgtccattccataaaatcggattatttggtttaatttattatttttttattttattttatcaacc	TepioMp31	26577	27869	+	cob; cob	TepioMp31.p01	26577	27869	+	apocytochrome b
22	10	5	5	Tetrahymena pigmentosa	NC_008339.1	27456	92	1	ttccataaaatcggattaTTTGGTTTAATTTATTATTTTTTTATTTTATTTTATCAACCagtaattcacggtactaatgaacaaaataatta	TepioMp31	26577	27869	+	cob; cob	TepioMp31.p01	26577	27869	+	apocytochrome b
22	10	3	3	Tetrahymena pigmentosa	NC_008339.1	27390	134	1	agattcttatcagtagctccacattgatattttagaccatttatggcatgattaacaGTTTGTCCATTCCATAAAATcggattatttggtttaatttattatttttttattttattttatcaaccagtaattca	TepioMp31	26577	27869	+	cob; cob	TepioMp31.p01	26577	27869	+	apocytochrome b
22	10	2	2	Tetrahymena pigmentosa	NC_008339.1	27396	41	1	TTATCAGTAGCTCCACATTGATATTTtagaccatttatggc	TepioMp31	26577	27869	+	cob; cob	TepioMp31.p01	26577	27869	+	apocytochrome b
22	10	10	8	Tetrahymena pyriformis	NC_000862.1	27727	81	1	agatttttatcagtcgcacctCATTGATATTTTAGACCATTTATGgcttgactaacagtttgtccatttcacaaaataggt	TethoMp31	26914	28206	+	cob; cob	TethoMp31.p01	26914	28206	+	apocytochrome b
22	10	4	4	Tetrahymena pyriformis	NC_000862.1	27799	74	1	aaaataggtttatttggtTTAATTTATTATTTTTTTATATTATTTTATCAACCtgttttacatggtacaaatga	TethoMp31	26914	28206	+	cob; cob	TethoMp31.p01	26914	28206	+	apocytochrome b
22	10	2	2	Tetrahymena pyriformis	NC_000862.1	27689	70	1	tttttatgtgaggagatatcggttttataaacGATGTGAGATTTTTATCAGTcgcacctcattgatattt	TethoMp31	26914	28206	+	cob; cob	TethoMp31.p01	26914	28206	+	apocytochrome b
22	10	6	6	Tetrahymena thermophila	NC_003029.1	28047	45	1	gatgttagatttttatctGTAGCACCTCATTGATATTTcagacct	TepyoMp32	27240	28520	+	cob; cob	TepyoMp32.p01	27240	28520	+	apocytochrome b
22	10	4	4	Tetrahymena thermophila	NC_003029.1	28064	47	1	tgtagcacctCATTGATATTTCAGACCTTTCATGGCttgattaactg	TepyoMp32	27240	28520	+	cob; cob	TepyoMp32.p01	27240	28520	+	apocytochrome b
22	10	3	3	Tetrahymena thermophila	NC_003029.1	28101	80	1	tgattaactgtttgtcctTTCCATAAAATTGGTTTATTTGGtttaatttattatttctttattttattttatcaaccagt	TepyoMp32	27240	28520	+	cob; cob	TepyoMp32.p01	27240	28520	+	apocytochrome b
22	10	2	2	Tetrahymena thermophila	NC_003029.1	28092	38	1	ttcATGGCTTGATTAACTGTTTGTCCtttccataaaat	TepyoMp32	27240	28520	+	cob; cob	TepyoMp32.p01	27240	28520	+	apocytochrome b
22	10	2	2	Tetrahymena thermophila	NC_003029.1	28125	59	1	aaaattggtTTATTTGGTTTAATTTATTATTTCTTTATTTTATTTTATCAACCagttat	TepyoMp32	27240	28520	+	cob; cob	TepyoMp32.p01	27240	28520	+	apocytochrome b
23	10	99999	999	31	51000
23	10	6	5	Ichthyophthirius multifiliis	NC_015981.1	40478	69	1	gttagtttaaatgtttcaatgcatGATACATTTTATGTTGTAGCacattttcatattatgctttcaggt	IMG5_M206984	38942	41014	+	IMG5_M206984; IMG5_M206984	IMG5_M206984.p01	38942	41014	+	cytochrome c oxidase subunit 1
23	10	4	3	Ichthyophthirius multifiliis	NC_015981.1	40448	77	1	gctggttttactGGTATGTGATTATCTCATGTTagtttaaatgtttcaatgcatgatacattttatgttgtagcaca	IMG5_M206984	38942	41014	+	IMG5_M206984; IMG5_M206984	IMG5_M206984.p01	38942	41014	+	cytochrome c oxidase subunit 1
23	10	2	2	Ichthyophthirius multifiliis	NC_015981.1	40435	49	1	tTTATTTTTAGTGGCTGGTTTTACTGGtatgtgattatctcatgttagt	IMG5_M206984	38942	41014	+	IMG5_M206984; IMG5_M206984	IMG5_M206984.p01	38942	41014	+	cytochrome c oxidase subunit 1
23	10	2	2	Moneuplotes crassus	GQ903131.1	12453	35	1	acATGAAAATGCCCTATTACGTAAAAAGTATCgtg	COX1	11912	14857	-	COX1; COX1	COX1.p01	11912	14857	-	cytochrome c oxidase subunit 1
23	10	2	2	Moneuplotes minuta	GQ903130.1	12971	36	1	atggAAATGACCAATCACATAAAAAGTATCATGaaa	COX1	11759	15370	-	COX1; COX1	COX1.p01	11759	15370	-	cytochrome c oxidase subunit 1
23	10	2	2	Oxytricha trifallax	JN383843.1	54264	38	1	tttcatGATACTTTTTACGTTATTGGACATTTtcatgt	cox1	50823	54818	+	cox1; cox1	cox1.p01	50823	54818	+	cox1
23	10	5	5	Paramecium caudatum	NC_014262.1	9510	33	1	atgaaagTGTGCAACAACATAAAAAGTATCgtg	PaCaOm_p08	9018	11255	-	cox1; cox1	PaCaOm_p08.p01	9018	11255	-	cytochrome c oxidase subunit 1
23	10	5	5	Paramecium caudatum	NC_014262.1	9561	30	1	aacgTGGGATAATCACATACCTGTAAAACC	PaCaOm_p08	9018	11255	-	cox1; cox1	PaCaOm_p08.p01	9018	11255	-	cytochrome c oxidase subunit 1
23	10	4	4	Paramecium caudatum	NC_014262.1	9552	39	1	ATTTAAACCAACGTGGGATAATCACATacctgtaaaacc	PaCaOm_p08	9018	11255	-	cox1; cox1	PaCaOm_p08.p01	9018	11255	-	cytochrome c oxidase subunit 1
23	10	5	5	Tetrahymena malaccensis	NC_008337.1	39760	65	1	tctatgcacgatactTTTTATGTTGTAGCTCATTTccatattatgctttctggtgctgctatgac	TemaoMp39	38215	40281	+	cox1; cox1	TemaoMp39.p01	38215	40281	+	cytochrome c oxidase subunit 1
23	10	3	2	Tetrahymena malaccensis	NC_008337.1	39709	74	1	ttagttgctggttttacaggtatgtgacTATCACACGTTAGTTTAAATgtttctatgcacgatactttttatgt	TemaoMp39	38215	40281	+	cox1; cox1	TemaoMp39.p01	38215	40281	+	cytochrome c oxidase subunit 1
23	10	2	2	Tetrahymena malaccensis	NC_008337.1	39697	62	1	ttattaTTATTTTTAGTTGCTGGTTTTACAGGTATGTGActatcacacgttagtttaaatgt	TemaoMp39	38215	40281	+	cox1; cox1	TemaoMp39.p01	38215	40281	+	cytochrome c oxidase subunit 1
23	10	2	2	Tetrahymena malaccensis	NC_008337.1	39745	44	1	GTTAGTTTAAATGTTTCTATGCACGATACTTTTTATGTTgtagc	TemaoMp39	38215	40281	+	cox1; cox1	TemaoMp39.p01	38215	40281	+	cytochrome c oxidase subunit 1
23	10	5	5	Tetrahymena paravorax	NC_008338.1	39446	39	1	tttatttTTAGTTGCAGGTTTTACCGGaatgtgattatc	TepaoMp38	37959	40022	+	cox1; cox1	TepaoMp38.p01	37959	40022	+	cytochrome c oxidase subunit 1
23	10	3	3	Tetrahymena paravorax	NC_008338.1	39462	44	1	GGTTTTACCGGAATGTGATTATCTCAtgttagtttaaatgtttc	TepaoMp38	37959	40022	+	cox1; cox1	TepaoMp38.p01	37959	40022	+	cytochrome c oxidase subunit 1
23	10	2	2	Tetrahymena paravorax	NC_008338.1	39459	69	1	gcaggttttaccggaATGTGATTATCTCATGTTAGTTTAAATgtttcaatgcatgattctttttatgtt	TepaoMp38	37959	40022	+	cox1; cox1	TepaoMp38.p01	37959	40022	+	cytochrome c oxidase subunit 1
23	10	2	2	Tetrahymena paravorax	NC_008338.1	39486	42	1	catgttagttTAAATGTTTCAATGCATGATtctttttatgtt	TepaoMp38	37959	40022	+	cox1; cox1	TepaoMp38.p01	37959	40022	+	cytochrome c oxidase subunit 1
23	10	2	2	Tetrahymena paravorax	NC_008338.1	39510	39	1	catGATTCTTTTTATGTTATTGCTCATTTCCATattatg	TepaoMp38	37959	40022	+	cox1; cox1	TepaoMp38.p01	37959	40022	+	cytochrome c oxidase subunit 1
23	10	4	4	Tetrahymena pigmentosa	NC_008339.1	39095	83	1	ttagttgctggttttactggtATGTGATTATCACATGTTAGTTTAAAtgtttctatgcatgatacattttatgtagtagcaca	TepioMp38	37601	39670	+	cox1; cox1	TepioMp38.p01	37601	39670	+	cytochrome c oxidase subunit 1
23	10	4	4	Tetrahymena pigmentosa	NC_008339.1	39123	52	1	tatcacatgttagtttaaatGTTTCTATGCATGATACATTTTATGTagtagc	TepioMp38	37601	39670	+	cox1; cox1	TepioMp38.p01	37601	39670	+	cytochrome c oxidase subunit 1
23	10	4	3	Tetrahymena pigmentosa	NC_008339.1	39095	59	1	ttagttgctGGTTTTACTGGTATGTGATTATCacatgttagtttaaatgtttctatgca	TepioMp38	37601	39670	+	cox1; cox1	TepioMp38.p01	37601	39670	+	cytochrome c oxidase subunit 1
23	10	3	3	Tetrahymena pigmentosa	NC_008339.1	39149	42	1	atgcatgatacaTTTTATGTAGTAGCACACTTccatattatg	TepioMp38	37601	39670	+	cox1; cox1	TepioMp38.p01	37601	39670	+	cytochrome c oxidase subunit 1
23	10	2	2	Tetrahymena pigmentosa	NC_008339.1	39071	51	1	TCTATGTCATTTTTATTATTATTCTTAGTTGCTGGTTTTACtggtatgtga	TepioMp38	37601	39670	+	cox1; cox1	TepioMp38.p01	37601	39670	+	cytochrome c oxidase subunit 1
23	10	6	6	Tetrahymena pyriformis	NC_000862.1	39445	49	1	taaacgtatctatgcacGATACTTTTTATGTAGTAGCgcattttcatat	TethoMp38	37908	39974	+	cox1; cox1	TethoMp38.p01	37908	39974	+	cytochrome c oxidase subunit 1
23	10	4	4	Tetrahymena pyriformis	NC_000862.1	39408	41	1	gctGGTTTTACAGGAATGTGACTATCTCAtgttagcttaaa	TethoMp38	37908	39974	+	cox1; cox1	TethoMp38.p01	37908	39974	+	cytochrome c oxidase subunit 1
23	10	2	2	Tetrahymena pyriformis	NC_000862.1	39358	76	1	ttgatttaccatttttattttctatgTCCTTTTTATTATTATTTTTAGTagctggttttacaggaatgtgactatc	TethoMp38	37908	39974	+	cox1; cox1	TethoMp38.p01	37908	39974	+	cytochrome c oxidase subunit 1
23	10	2	2	Tetrahymena pyriformis	NC_000862.1	39390	44	1	ttattaTTATTTTTAGTAGCTGGTTTTACAGGAATGTGActatc	TethoMp38	37908	39974	+	cox1; cox1	TethoMp38.p01	37908	39974	+	cytochrome c oxidase subunit 1
23	10	6	5	Tetrahymena thermophila	NC_003029.1	39694	79	1	tattttctatgtctttcttattaTTATTTTTAGTTGCTGGTTTTACtggtatgtgactatcacatgttagtctaaatgt	TepyoMp39	38229	40295	+	cox1; cox1	TepyoMp39.p01	38229	40295	+	cytochrome c oxidase subunit 1
23	10	3	3	Tetrahymena thermophila	NC_003029.1	39723	65	1	ttagttgctGGTTTTACTGGTATGTGACTATCACAtgttagtctaaatgtatctatgcatgatac	TepyoMp39	38229	40295	+	cox1; cox1	TepyoMp39.p01	38229	40295	+	cytochrome c oxidase subunit 1
23	10	2	2	Tetrahymena thermophila	NC_003029.1	39751	64	1	tatcacatgttagtcTAAATGTATCTATGCATGATactttttatgttgtagcgcattttcatat	TepyoMp39	38229	40295	+	cox1; cox1	TepyoMp39.p01	38229	40295	+	cytochrome c oxidase subunit 1
23	10	2	2	Tetrahymena thermophila	NC_003029.1	39774	65	1	tctatgcatGATACTTTTTATGTTGTAGCGCATTTTCATattatgctttctggtgcagctatgac	TepyoMp39	38229	40295	+	cox1; cox1	TepyoMp39.p01	38229	40295	+	cytochrome c oxidase subunit 1
24	10	99999	999	28	51000
24	10	10	6	Ichthyophthirius multifiliis	NC_015981.1	2993	63	1	tataattttaagcttTTACGCTTTTTTAAAATGATGGCTGcttccaagcctacatctaattaa	IMG5_M206944	1410	3687	-	IMG5_M206944; IMG5_M206944						rRNA	1410	3687	-	large subunit ribosomal RNA
24	10	10	6	Ichthyophthirius multifiliis	NC_015981.1	46036	63	1	ttaattagatGTAGGCTTGGAAGCAGCCATCATTTtaaaaaagcgtaaaagcttaaaattata	IMG5_M206992	45404	47681	+	IMG5_M206992; IMG5_M206992						rRNA	45404	47681	+	large subunit ribosomal RNA
24	10	3	3	Nyctotherus ovalis	GU057832.1	1524	29	1	ATCCATTAAAGAAAGCGTAAAAGCTCAcc
24	10	2	2	Oxytricha trifallax	JN383843.1	61967	32	1	cagccACTCCTTAAAGAAAGCGTAAaagctca
24	10	2	2	Paramecium aurelia	NC_001324.1	2219	49	1	ttcaaataatcgtagctattGGTGAGCTGTTACGCTTTCTTTAAAggct	PaauoMr47	625	2903	-	rnl_b; rnl_b						rRNA	625	2903	-	large subunit ribosomal RNA
24	10	2	2	Paramecium aurelia	NC_001324.1	2230	61	1	gtagctattggtgagctgTTACGCTTTCTTTAAAGGCTGGCTGattctaagcctacctccc	PaauoMr47	625	2903	-	rnl_b; rnl_b						rRNA	625	2903	-	large subunit ribosomal RNA
24	10	11	7	Paramecium caudatum	NC_014262.1	1913	61	1	gtatctattggtgagctgTTACGCTTTCTTTAAAAGATGGCTGattctaagcctacctccc	PaCaOm_r01	316	2655	-	rnl_b; rnl_b						rRNA	316	2655	-	large subunit ribosomal RNA
24	10	8	6	Paramecium caudatum	NC_014262.1	1944	25	1	AAAAGATGGCTGATTCTAAGCCTAC	PaCaOm_r01	316	2655	-	rnl_b; rnl_b						rRNA	316	2655	-	large subunit ribosomal RNA
24	10	2	2	Paramecium caudatum	NC_014262.1	1902	49	1	ttcaaataactgtatctattGGTGAGCTGTTACGCTTTCTTTAAaagat	PaCaOm_r01	316	2655	-	rnl_b; rnl_b						rRNA	316	2655	-	large subunit ribosomal RNA
24	10	7	4	Tetrahymena malaccensis	NC_008337.1	45352	82	1	tgaagattatttttgttaatactgataagatGTAGGCTTGGAAGCAGCCATCATTTtaaaaaagcgtaaaagcttaatatca	TemaoMr05	44741	47054	+	rnl_b_2; rnl_b_2						rRNA	44741	47054	+	large subunit ribosomal RNA
24	10	3	3	Tetrahymena malaccensis	NC_008337.1	45376	107	1	ataagatgtaggcttggaagCAGCCATCATTTTAAAAAAGCGTAAaagcttaatatcaggtaaattaatgttaaaaattaattaatacttaaataatcatagatgaa	TemaoMr05	44741	47054	+	rnl_b_2; rnl_b_2						rRNA	44741	47054	+	large subunit ribosomal RNA
24	10	3	2	Tetrahymena malaccensis	NC_008337.1	2135	128	1	ttcatctatgattatttaagtattaattaatttttaacattaatttacctgATATTAAGCTTTTACGCTTTTTTAAAATGATGGCcgcttccaagcctacatcttatcagtattaacaaaaataatct	TemaoMr02	563	2876	-	rnl_b_1; rnl_b_1						rRNA	563	2876	-	large subunit ribosomal RNA
24	10	10	6	Tetrahymena paravorax	NC_008338.1	2619	75	1	tataatatatctaatattaagcttTTACGCTTTTTTAAAATGATGGCTGcttccaagcctacatcttattagatt	TepaoMr02	1027	3321	-	rnl_b_1; rnl_b_1						rRNA	1027	3321	-	large subunit ribosomal RNA
24	10	10	6	Tetrahymena paravorax	NC_008338.1	45104	74	1	aatctaataagatGTAGGCTTGGAAGCAGCCATCATTTtaaaaaagcgtaaaagcttaatattagatatattat	TepaoMr05	44476	46770	+	rnl_b_2; rnl_b_2						rRNA	44476	46770	+	large subunit ribosomal RNA
24	10	2	2	Tetrahymena paravorax	NC_008338.1	45110	67	1	ataagatgtaggcttggaagCAGCCATCATTTTAAAAAAGCGTAAaagcttaatattagatatatta	TepaoMr05	44476	46770	+	rnl_b_2; rnl_b_2						rRNA	44476	46770	+	large subunit ribosomal RNA
24	10	4	3	Tetrahymena pigmentosa	NC_008339.1	2178	72	1	ataatatacttaatattaagcttTTACGCTTTTTTAAAATGATGGCTGcttccaagcctacatcttattagt	TepioMr02	567	2881	-	rnl_b_1; rnl_b_1						rRNA	567	2881	-	large subunit ribosomal RNA
24	10	4	3	Tetrahymena pigmentosa	NC_008339.1	2188	98	1	taatattaagcttttacgcttttttaAAATGATGGCTGCTTCCAAGCCTACatcttattagtattaataaaaataatctccaaaattatttactttta	TepioMr02	567	2881	-	rnl_b_1; rnl_b_1						rRNA	567	2881	-	large subunit ribosomal RNA
24	10	4	3	Tetrahymena pigmentosa	NC_008339.1	44787	72	1	actaataagatGTAGGCTTGGAAGCAGCCATCATTTtaaaaaagcgtaaaagcttaatattaagtatattat	TepioMr05	44155	46469	+	rnl_b_2; rnl_b_2						rRNA	44155	46469	+	large subunit ribosomal RNA
24	10	4	3	Tetrahymena pigmentosa	NC_008339.1	44788	75	1	ctaataagatgtaggcttggaagCAGCCATCATTTTAAAAAAGCGTAAaagcttaatattaagtatattattgtt	TepioMr05	44155	46469	+	rnl_b_2; rnl_b_2						rRNA	44155	46469	+	large subunit ribosomal RNA
24	10	3	2	Tetrahymena pigmentosa	NC_008339.1	2170	79	1	ttttaacAATAATATACTTAATATTAAGcttttacgcttttttaaaatgatggctgcttccaagcctacatcttattag	TepioMr02	567	2881	-	rnl_b_1; rnl_b_1						rRNA	567	2881	-	large subunit ribosomal RNA
24	10	3	2	Tetrahymena pigmentosa	NC_008339.1	44751	98	1	taaaagtaaataattttggagaTTATTTTTATTAATACTAATAAGATgtaggcttggaagcagccatcattttaaaaaagcgtaaaagcttaatatta	TepioMr05	44155	46469	+	rnl_b_2; rnl_b_2						rRNA	44155	46469	+	large subunit ribosomal RNA
24	10	10	6	Tetrahymena pyriformis	NC_000862.1	2185	82	1	aaacaataatacactcaatattaagcttTTACGCTTTTTTAAAATGATGGCTGcttccaagcctacatcttattgataataa	TethoMr46	578	2892	-	rnl_b_1; rnl_b_1						rRNA	578	2892	-	large subunit ribosomal RNA
24	10	8	5	Tetrahymena pyriformis	NC_000862.1	45056	70	1	ttattatcaataagatGTAGGCTTGGAAGCAGCCATCATTTtaaaaaagcgtaaaagcttaatattgagt	TethoMr49	44430	46744	+	rnl_b_2; rnl_b_2						rRNA	44430	46744	+	large subunit ribosomal RNA
24	10	3	2	Tetrahymena pyriformis	NC_000862.1	45063	75	1	caataagatgtaggcttggaagCAGCCATCATTTTAAAAAAGCGTAAaagcttaatattgagtgtattattgttt	TethoMr49	44430	46744	+	rnl_b_2; rnl_b_2						rRNA	44430	46744	+	large subunit ribosomal RNA
24	10	9	5	Tetrahymena thermophila	NC_003029.1	45347	107	1	taaaaataaataattatggagattatttttgttaatactaataagatGTAGGCTTGGAAGCAGCCATCATTTtaaaaaagcgtaaaagcttaatattagataaatta	TepyoMr50	44750	47433	+	rnl_b_2; rnl_b_2						rRNA	44750	47063	+	large subunit ribosomal RNA
24	10	8	5	Tetrahymena thermophila	NC_003029.1	2101	116	1	ttcatctatgattatttaagtatcaattaatttttaacattaatttatctaatattaagcttTTACGCTTTTTTAAAATGATGGCtgcttccaagcctacatcttattagtattaa	TepyoMr47	531	2844	-	rnl_b_1; rnl_b_1						rRNA	531	2844	-	large subunit ribosomal RNA
24	10	3	2	Tetrahymena thermophila	NC_003029.1	2150	98	1	taatattaagcttttacgcttttttaAAATGATGGCTGCTTCCAAGCCTACatcttattagtattaacaaaaataatctccataattatttattttta	TepyoMr47	531	2844	-	rnl_b_1; rnl_b_1						rRNA	531	2844	-	large subunit ribosomal RNA
24	10	2	2	Tetrahymena thermophila	NC_003029.1	45387	107	1	ataagatgtaggcttggaagcaGCCATCATTTTAAAAAAGCGTAAaagcttaatattagataaattaatgttaaaaattaattgatacttaaataatcatagatgaa	TepyoMr50	44750	47433	+	rnl_b_2; rnl_b_2						rRNA	44750	47063	+	large subunit ribosomal RNA
25	10	99999	999	15	51000
25	10	5	5	Ichthyophthirius multifiliis	NC_015981.1	38138	44	1	caataTGTTTATTTGCTAAATTTTGACATTTagtttttattttt	IMG5_M206982	36961	38583	+	IMG5_M206982; IMG5_M206982	IMG5_M206982.p01	36961	38583	+	Ymf68
25	10	4	3	Moneuplotes crassus	GQ903131.1	25732	43	1	gttcgttacggacgTCTACTTTTTTTTTTAAAGTtttttaatt	RPL16	25282	25860	+	RPL16; RPL16	RPL16.p01	25282	25860	+	ribosomal protein L16
25	10	3	3	Moneuplotes minuta	GQ903130.1	27474	43	1	gttcgttatggccgTTTACTTTTTTTTTTAAAGTtttttaatt	RPL16	27039	27602	+	RPL16; RPL16	RPL16.p01	27039	27602	+	ribosomal protein L16
25	10	2	2	Oxytricha trifallax	JN383843.1	32629	25	1	GAACGTTTAGTTTTTTTTTTAAAGT
25	10	2	2	Oxytricha trifallax	JN383843.1	40368	33	1	tcaaacgaAAAAAACTTTAAATAAAAAAAaaga	nad2_a	39929	41044	-	nad2_a; nad2_a	nad2_a.p01	39929	41044	-	nad2_a
25	10	2	2	Paramecium caudatum	NC_014262.1	21663	27	1	TGTACTTTTTTTTTTTAATTTTTTTAA	PaCaOm_p15	21189	22388	-	ymf76; ymf76	PaCaOm_p15.p01	21189	22388	-	Ymf76
25	10	4	4	Tetrahymena malaccensis	NC_008337.1	37421	86	1	aataattatatagcaattTGTTTATTTGCAAAATTTTGACActttgtttttatatttttattttgagttttttttgttttaagaat	TemaoMp37	36101	37879	+	ymf68; ymf68	TemaoMp37.p01	36101	37879	+	Ymf68
25	10	2	2	Tetrahymena malaccensis	NC_008337.1	37443	62	1	tatttgcaaaattttgaCACTTTGTTTTTATATTTTTATTTTgagttttttttgttttaaga	TemaoMp37	36101	37879	+	ymf68; ymf68	TemaoMp37.p01	36101	37879	+	Ymf68
25	10	4	4	Tetrahymena paravorax	NC_008338.1	37179	68	1	tttgtttatttttaAAATTTTGACATTTTGTTTTTATTTTTTTATTTTGAgtttttttcgttttaaga	TepaoMp36	35837	37624	+	ymf68; ymf68	TepaoMp36.p01	35837	37624	+	Ymf68
25	10	2	2	Tetrahymena paravorax	NC_008338.1	37163	44	1	aataattatatagcagttTGTTTATTTTTAAAATTTTGACAttt	TepaoMp36	35837	37624	+	ymf68; ymf68	TepaoMp36.p01	35837	37624	+	Ymf68
25	10	2	2	Tetrahymena paravorax	NC_008338.1	37211	45	1	tttaTTTTTTTATTTTGAGTTTTTTTCGTTTTAagagtaaatgaa	TepaoMp36	35837	37624	+	ymf68; ymf68	TepaoMp36.p01	35837	37624	+	Ymf68
25	10	4	4	Tetrahymena pigmentosa	NC_008339.1	36826	89	1	aataattatatagctgTTTGTTTATTTGCTAAATTTTGACAttttgtatttatttttttattctgagttttttttgttttaagaataaa	TepioMp36	35497	37284	+	ymf68; ymf68	TepioMp36.p01	35497	37284	+	Ymf68
25	10	3	2	Tetrahymena pigmentosa	NC_008339.1	36856	95	1	aaattttgacattttgtatttatttttttattcTGAGTTTTTTTTGTTTTAAGAataaatgaattaggaagagttagatacccattattagtagc	TepioMp36	35497	37284	+	ymf68; ymf68	TepioMp36.p01	35497	37284	+	Ymf68
25	10	5	5	Tetrahymena pyriformis	NC_000862.1	37128	71	1	tatatagctgtttgtctatttgctAAATTTTGACATTTTGTATTTATatttttattttgagttttttttgt	TethoMp36	35799	37580	+	orf593; orf593	TethoMp36.p01	35799	37580	+	orf593
25	10	6	5	Tetrahymena thermophila	NC_003029.1	37444	98	1	aataattacatagcaatttgtttatttgcaAAATTTTGACATTTTGTTTTTATTTTTttattttgagttttttttgttttaagaataaacgaattagg	TepyoMp37	36118	37902	+	ymf68; ymf68	TepyoMp37.p01	36118	37902	+	ymf68
26	10	99999	999	12	51000
26	10	4	4	Ichthyophthirius multifiliis	NC_015981.1	39758	50	1	accgcaGGTTGAACTTTTATTACACCATTTAGTTCtaatttaaagtatac	IMG5_M206984	38942	41014	+	IMG5_M206984; IMG5_M206984	IMG5_M206984.p01	38942	41014	+	cytochrome c oxidase subunit 1
26	10	3	3	Moneuplotes crassus	GQ903131.1	13200	41	1	aaaGGTGTAATCATAGCTCAACCAGgtaataaatccttagc	COX1	11912	14857	-	COX1; COX1	COX1.p01	11912	14857	-	cytochrome c oxidase subunit 1
26	10	2	2	Moneuplotes minuta	GQ903130.1	13704	53	1	gtacgggaagaaaagGGTGTAATCATAGCTCAACCAGGTAaaaggtccttagc	COX1	11759	15370	-	COX1; COX1	COX1.p01	11759	15370	-	cytochrome c oxidase subunit 1
26	10	2	2	Oxytricha trifallax	JN383843.1	53517	50	1	aaggacttaaTACCTGGTTGAGCTATGATCACACCTTTttcttcacgtac	cox1	50823	54818	+	cox1; cox1	cox1.p01	50823	54818	+	cox1
26	10	6	6	Paramecium caudatum	NC_014262.1	10244	44	1	tatttgaagaaAATGGTGTAATAAAAGTTCAACCtgcagttact	PaCaOm_p08	9018	11255	-	cox1; cox1	PaCaOm_p08.p01	9018	11255	-	cytochrome c oxidase subunit 1
26	10	5	5	Tetrahymena malaccensis	NC_008337.1	38995	86	1	gtaactaaatgttctgctagaactttaactACTGCTGGTTGAACTTTTATaactccattcagttcaaatacaaaatatacaggtgt	TemaoMp39	38215	40281	+	cox1; cox1	TemaoMp39.p01	38215	40281	+	cytochrome c oxidase subunit 1
26	10	4	4	Tetrahymena paravorax	NC_008338.1	38745	63	1	aaatgttcaacaAGAACTTTAACAACAGCTGGTTGAACTTTTATTACaccttttagttcaaat	TepaoMp38	37959	40022	+	cox1; cox1	TepaoMp38.p01	37959	40022	+	cytochrome c oxidase subunit 1
26	10	4	4	Tetrahymena paravorax	NC_008338.1	38769	40	1	acagctGGTTGAACTTTTATTACACCTTTtagttcaaata	TepaoMp38	37959	40022	+	cox1; cox1	TepaoMp38.p01	37959	40022	+	cytochrome c oxidase subunit 1
26	10	3	3	Tetrahymena pigmentosa	NC_008339.1	38384	66	1	actaaatgttcagctAGAACATTAACAACAGCTGGTTGAACTTTTATtacaccatttagttctaat	TepioMp38	37601	39670	+	cox1; cox1	TepioMp38.p01	37601	39670	+	cytochrome c oxidase subunit 1
26	10	2	2	Tetrahymena pigmentosa	NC_008339.1	38417	44	1	GGTTGAACTTTTATTACACCATTTAGTTCTAATgttaaatatac	TepioMp38	37601	39670	+	cox1; cox1	TepioMp38.p01	37601	39670	+	cytochrome c oxidase subunit 1
26	10	5	4	Tetrahymena pyriformis	NC_000862.1	38685	89	1	tttgtaactaaatgttctgctagaactttaactACAGCTGGTTGAACTTTTATaacaccattcagttcaaatataaaatatacaggtgt	TethoMp38	37908	39974	+	cox1; cox1	TethoMp38.p01	37908	39974	+	cytochrome c oxidase subunit 1
26	10	6	6	Tetrahymena thermophila	NC_003029.1	39006	72	1	tttgtaactaaatgttctgctagaactttaacaACTGCTGGTTGAACTTTTATTACACCATTcagttctaat	TepyoMp39	38229	40295	+	cox1; cox1	TepyoMp39.p01	38229	40295	+	cytochrome c oxidase subunit 1
27	10	99999	999	11	51000
27	10	5	5	Ichthyophthirius multifiliis	NC_015981.1	36863	44	1	ggggagTAGTTTAGTGGTAAAACAGTggtcttcaaaatcataga	IMG5_M206981	36862	36932	+	IMG5_M206981; IMG5_M206981						tRNA	36862	36932	+	tRNA-Trp
27	10	3	3	Ichthyophthirius multifiliis	NC_015981.1	36877	25	1	TGGTAAAACAGTGGTCTTCAAAATC	IMG5_M206981	36862	36932	+	IMG5_M206981; IMG5_M206981						tRNA	36862	36932	+	tRNA-Trp
27	10	2	2	Moneuplotes crassus	GQ903131.1	18915	32	1	gTTTTGAAGACCGAAGTTTTACCACTAAACTA	ORF101	18939	19241	-	ORF101; ORF101	ORF101.p01	18939	19241	-	ORF101	tRNA	18883	18953	-	tRNA-Trp
27	10	2	2	Moneuplotes minuta	GQ903130.1	19422	32	1	gTTTTGAAGACCGAAGTTTTACCACTAAACTA	ORF96	19446	19736	-	ORF96; ORF96	ORF96.p01	19446	19736	-	hypothetical protein	tRNA	19390	19460	-	tRNA-Trp
27	10	6	6	Oxytricha trifallax	JN383843.1	46109	45	1	aggggcaTAGTTTAATGGTAGAACAGTGGTCTTCAAAATCatata	orf623	46151	46411	+	orf623; orf623	orf623.p01	46151	46411	+	hypothetical protein	tRNA	46109	46179	+	tRNA-Trp
27	10	3	3	Paramecium caudatum	NC_014262.1	12711	46	1	atgtcagttttgaagactAAAGTTTTACCATTAAACTActccccta	PaCaOm_t02	12686	12755	-	tRNA-Trp; tRNA-Trp						tRNA	12686	12755	-	tRNA-Trp
27	10	6	6	Tetrahymena malaccensis	NC_008337.1	36013	88	1	aaaaaaaaggggggaatagtttaaTGGTAGAACAACGGTCTTCAAAATCgttagcgtgggttcgattcctgcttctctcgtttattta	TemaoMt05	36022	36092	+	trnW(uca); trnW(uca)						tRNA	36022	36092	+	tRNA-Trp
27	10	6	6	Tetrahymena paravorax	NC_008338.1	35759	75	1	aggggagaatagtttaaTGGTAGAACAACGGTCTTCAAAATCgttagcgtgggttcgattcccgcttctctcgat	TepaoMt05	35761	35831	+	trnW(uca); trnW(uca)						tRNA	35761	35831	+	tRNA-Trp
27	10	6	6	Tetrahymena pigmentosa	NC_008339.1	35419	77	1	tagggggaaTAGTTTAATGGTAGAACAATGGTCTTCAAAATCATtagcgtgggttcgattcctgcttctctcgtttt	TepioMt05	35421	35491	+	trnW(uca); trnW(uca)						tRNA	35421	35491	+	tRNA-Trp
27	10	5	5	Tetrahymena pyriformis	NC_000862.1	35718	83	1	aaaaaataggggggaATAGTTTAACGGTAGAACAACGGTCTTCAAAATCgttagcgtgggttcgattcctgcttccctcgtat	TethoMp36	35799	37580	+	orf593; orf593	TethoMp36.p01	35799	37580	+	orf593	tRNA	35727	35797	+	tRNA-Trp
27	10	6	6	Tetrahymena thermophila	NC_003029.1	36044	81	1	tagggggaatagtttaaTGGTAGAACAACGGTCTTCAAAATCgttagcgtgggttcgattcctgcttctctcgtattttaa	TepyoMp37	36118	37902	+	ymf68; ymf68	TepyoMp37.p01	36118	37902	+	ymf68	tRNA	36046	36116	+	tRNA-Trp
28	9	99999	999	47	50900
28	9	6	6	Ichthyophthirius multifiliis	NC_015981.1	29619	46	1	ttcaTATTTACCATACGGTAGATTTTATAATagaataaatggtaat	IMG5_M206974	28510	29802	+	IMG5_M206974; IMG5_M206974	IMG5_M206974.p01	28510	29802	+	apocytochrome b
28	9	2	2	Ichthyophthirius multifiliis	NC_015981.1	29601	30	1	TAGTGCTTTATATGTTGTTTCATATTTACC	IMG5_M206974	28510	29802	+	IMG5_M206974; IMG5_M206974	IMG5_M206974.p01	28510	29802	+	apocytochrome b
28	9	4	4	Moneuplotes crassus	GQ903131.1	1555	31	1	GTTTTGATAAAAAATAAGCAATAACtaaaca
28	9	2	2	Oxytricha trifallax	JN383843.1	52631	26	1	tTCTCTTTTTGCTAATTCTTTTTTTa	cox1	50823	54818	+	cox1; cox1	cox1.p01	50823	54818	+	cox1
28	9	6	6	Paramecium caudatum	NC_014262.1	19748	33	1	attaaaaAATCTACCGTAAGGTAAAAAagatgt	PaCaOm_p14	19601	20929	-	cob; cob	PaCaOm_p14.p01	19601	20929	-	apocytochrome b
28	9	5	4	Tetrahymena malaccensis	NC_008337.1	6413	72	1	atttttttttgattgtgctttTTTTTTTTTTGTTAATTCTTTTTTtttatcaaaaccatcaatataaccttt	TemaoMp04	6215	7045	-	rps13; rps13	TemaoMp04.p01	6215	7045	-	ribosomal protein S13
28	9	5	4	Tetrahymena malaccensis	NC_008337.1	28345	92	1	agaataaatggtaattatggtactttatgatcTTTTATGTATATATTTTTTTACTTAGgtaattcttttttaagaagacctttaataacaga	TemaoMp32	27205	28485	+	cob; cob	TemaoMp32.p01	27205	28485	+	apocytochrome b
28	9	4	4	Tetrahymena malaccensis	NC_008337.1	6429	74	1	gctttttttttttttGTTAATTCTTTTTTTTTATCAAAACcatcaatataaccttttgacatagaattaatatc	TemaoMp04	6215	7045	-	rps13; rps13	TemaoMp04.p01	6215	7045	-	ribosomal protein S13
28	9	4	4	Tetrahymena malaccensis	NC_008337.1	28276	68	1	actttttgattatttttatgtagtgcattatatgtaacttcaTATTTACCTTATGGTAGATTttataa	TemaoMp32	27205	28485	+	cob; cob	TemaoMp32.p01	27205	28485	+	apocytochrome b
28	9	4	4	Tetrahymena malaccensis	NC_008337.1	28314	79	1	ttcatatttaccttatGGTAGATTTTATAACAGAATaaatggtaattatggtactttatgatcttttatgtatatattt	TemaoMp32	27205	28485	+	cob; cob	TemaoMp32.p01	27205	28485	+	apocytochrome b
28	9	3	3	Tetrahymena malaccensis	NC_008337.1	28237	92	1	aaatatcattctgttgaagataatttattaCATCAAATTACTTTTTGATTATTTTTatgtagtgcattatatgtaacttcatatttacctta	TemaoMp32	27205	28485	+	cob; cob	TemaoMp32.p01	27205	28485	+	apocytochrome b
28	9	3	2	Tetrahymena malaccensis	NC_008337.1	28232	43	1	ctccaaaatatCATTCTGTTGAAGATAATTTAttacatcaaat	TemaoMp32	27205	28485	+	cob; cob	TemaoMp32.p01	27205	28485	+	apocytochrome b
28	9	2	2	Tetrahymena malaccensis	NC_008337.1	28207	54	1	ttcATAAATAGAAGCGATATTATGACTCCAAAATATCATTCtgttgaagataat	TemaoMp32	27205	28485	+	cob; cob	TemaoMp32.p01	27205	28485	+	apocytochrome b
28	9	2	2	Tetrahymena malaccensis	NC_008337.1	28396	38	1	tacTTAGGTAATTCTTTTTTAAGAAGACCtttaataac	TemaoMp32	27205	28485	+	cob; cob	TemaoMp32.p01	27205	28485	+	apocytochrome b
28	9	7	6	Tetrahymena paravorax	NC_008338.1	28141	52	1	tatcttatttacCTTATGGTAGATTTTATAATagaattaatggtaacattgg	TepaoMp31	27033	28313	+	cob; cob	TepaoMp31.p01	27033	28313	+	apocytochrome b
28	9	4	4	Tetrahymena paravorax	NC_008338.1	28203	38	1	TCATTTATGTATATATTTTTATATTTAGGaaactcttt	TepaoMp31	27033	28313	+	cob; cob	TepaoMp31.p01	27033	28313	+	apocytochrome b
28	9	3	3	Tetrahymena paravorax	NC_008338.1	28224	29	1	tatTTAGGAAACTCTTTCTTAAGAAGACC	TepaoMp31	27033	28313	+	cob; cob	TepaoMp31.p01	27033	28313	+	apocytochrome b
28	9	2	2	Tetrahymena paravorax	NC_008338.1	28030	49	1	gttttattATAAATAGAAGCGATATTATgtcaccaaaatatcactcagt	TepaoMp31	27033	28313	+	cob; cob	TepaoMp31.p01	27033	28313	+	apocytochrome b
28	9	2	2	Tetrahymena paravorax	NC_008338.1	28062	59	1	ccaAAATATCACTCAGTCGAAGATAATTTAttacatcaaataacattttgattattttt	TepaoMp31	27033	28313	+	cob; cob	TepaoMp31.p01	27033	28313	+	apocytochrome b
28	9	2	2	Tetrahymena paravorax	NC_008338.1	28077	44	1	gtcGAAGATAATTTATTACATCAAATAACATTTTGAttattttt	TepaoMp31	27033	28313	+	cob; cob	TepaoMp31.p01	27033	28313	+	apocytochrome b
28	9	4	4	Tetrahymena pigmentosa	NC_008339.1	6458	72	1	ttttttttttttaGTTAATTCTTTTTTTTTATCAAAACcatcaatataacctttagacattgaattaatatc	TepioMp04	6242	7072	-	rps13; rps13	TepioMp04.p01	6242	7072	-	ribosomal protein S13
28	9	4	4	Tetrahymena pigmentosa	NC_008339.1	27609	74	1	aaatatcactctGTAGAAGATAATTTATTACATCAAATAACtttttgattatttttatgtagtgcattatatgt	TepioMp31	26577	27869	+	cob; cob	TepioMp31.p01	26577	27869	+	apocytochrome b
28	9	4	4	Tetrahymena pigmentosa	NC_008339.1	27658	74	1	tatttttatgtagtgcattatatgttactTCTTATTTACCTTACGGTAGATTTTATAATagaataaacggtaat	TepioMp31	26577	27869	+	cob; cob	TepioMp31.p01	26577	27869	+	apocytochrome b
28	9	4	4	Tetrahymena pigmentosa	NC_008339.1	27741	62	1	ttatgatctTTTATGTATATATTTATATATTTAGGTAAttcatttttaagaagacctttaat	TepioMp31	26577	27869	+	cob; cob	TepioMp31.p01	26577	27869	+	apocytochrome b
28	9	3	3	Tetrahymena pigmentosa	NC_008339.1	6440	72	1	atttttttttgattgggatTTTTTTTTTTTAGTTAATTCTTTTTTtttatcaaaaccatcaatataaccttt	TepioMp04	6242	7072	-	rps13; rps13	TepioMp04.p01	6242	7072	-	ribosomal protein S13
28	9	3	3	Tetrahymena pigmentosa	NC_008339.1	27699	66	1	tacggtagattttataatagaataaacGGTAATTATGGTACATTATGatcttttatgtatatattt	TepioMp31	26577	27869	+	cob; cob	TepioMp31.p01	26577	27869	+	apocytochrome b
28	9	3	3	Tetrahymena pigmentosa	NC_008339.1	27760	60	1	tatttataTATTTAGGTAATTCATTTTTAAGAAGACCTttaattactgaattatatttat	TepioMp31	26577	27869	+	cob; cob	TepioMp31.p01	26577	27869	+	apocytochrome b
28	9	2	2	Tetrahymena pigmentosa	NC_008339.1	27624	98	1	gaagataatttattacatcaaataACTTTTTGATTATTTTTATGTAGTGCattatatgttacttcttatttaccttacggtagattttataatagaat	TepioMp31	26577	27869	+	cob; cob	TepioMp31.p01	26577	27869	+	apocytochrome b
28	9	5	4	Tetrahymena pyriformis	NC_000862.1	28087	65	1	tttatgtatttattttttTATTTAGGTAATTCTTTTTTaagaagacctctaataacagaattata	TethoMp31	26914	28206	+	cob; cob	TethoMp31.p01	26914	28206	+	apocytochrome b
28	9	4	4	Tetrahymena pyriformis	NC_000862.1	27976	92	1	catcaaataacattctgactatttttatgTAGTGCTTTATATGTTACTTCTTATTTACCttatggtagattctataatagaattaatggtaa	TethoMp31	26914	28206	+	cob; cob	TethoMp31.p01	26914	28206	+	apocytochrome b
28	9	3	3	Tetrahymena pyriformis	NC_000862.1	6492	56	1	tttttttttttttGTTAATTCTTTTTTTTTATCAAAACcgtctatgtaaccttttg	TethoMp04	6276	7106	-	rps13; rps13	TethoMp04.p01	6276	7106	-	ribosomal protein S13
28	9	3	3	Tetrahymena pyriformis	NC_000862.1	27952	42	1	cattctgtaGAAGATAACTTACTACATCAAATaacattctga	TethoMp31	26914	28206	+	cob; cob	TethoMp31.p01	26914	28206	+	apocytochrome b
28	9	3	3	Tetrahymena pyriformis	NC_000862.1	28021	53	1	acttctTATTTACCTTATGGTAGATTctataatagaattaatggtaactatgg	TethoMp31	26914	28206	+	cob; cob	TethoMp31.p01	26914	28206	+	apocytochrome b
28	9	3	3	Tetrahymena pyriformis	NC_000862.1	28069	77	1	tatggtactttatgaTCTTTTATGTATTTATTTTTTTATTTAGGtaattcttttttaagaagacctctaataacaga	TethoMp31	26914	28206	+	cob; cob	TethoMp31.p01	26914	28206	+	apocytochrome b
28	9	2	2	Tetrahymena pyriformis	NC_000862.1	6474	63	1	atttttttttgattgtgatTTTTTTTTTTTTGTTAATTCTttttttttatcaaaaccgtctat	TethoMp04	6276	7106	-	rps13; rps13	TethoMp04.p01	6276	7106	-	ribosomal protein S13
28	9	2	2	Tetrahymena pyriformis	NC_000862.1	6492	42	1	tttTTTTTTTTTTGTTAATTCTTTTTTTttatcaaaaccgtc	TethoMp04	6276	7106	-	rps13; rps13	TethoMp04.p01	6276	7106	-	ribosomal protein S13
28	9	2	2	Tetrahymena pyriformis	NC_000862.1	25833	26	1	aCTTATGTTAGATTTTATAACAGATT	TethoMp30	22317	26477	-	orf1386; orf1386	TethoMp30.p01	22317	26477	-	orf1386
28	9	2	2	Tetrahymena pyriformis	NC_000862.1	27940	33	1	tCTCCAAAATACCATTCTGTAGAAGATAActta	TethoMp31	26914	28206	+	cob; cob	TethoMp31.p01	26914	28206	+	apocytochrome b
28	9	2	2	Tetrahymena pyriformis	NC_000862.1	28060	75	1	aatGGTAACTATGGTACTTTATGATCTTTTATGTATTTATTTttttatttaggtaattcttttttaagaagacct	TethoMp31	26914	28206	+	cob; cob	TethoMp31.p01	26914	28206	+	apocytochrome b
28	9	5	4	Tetrahymena thermophila	NC_003029.1	28410	56	1	tcatttatgtatataTTTTTTTATTTAGGTAATTCTTTtttaagaagacctttaat	TepyoMp32	27240	28520	+	cob; cob	TepyoMp32.p01	27240	28520	+	apocytochrome b
28	9	4	4	Tetrahymena thermophila	NC_003029.1	6403	68	1	gctttttttTTTTTAGTTATTTCTTTTTTtttatcaaaaccatcaatataacctttcgacatcgaatt	TepyoMp04	6189	7019	-	rps13; rps13	TepyoMp04.p01	6189	7019	-	ribosomal protein S13
28	9	3	3	Tetrahymena thermophila	NC_003029.1	28242	54	1	tttataaatagaagcgatattatgACTCCAAAATATCATTCAGTagaagataat	TepyoMp32	27240	28520	+	cob; cob	TepyoMp32.p01	27240	28520	+	apocytochrome b
28	9	3	3	Tetrahymena thermophila	NC_003029.1	28347	47	1	acttctTATTTACCTTATGGTAGATTctataatagaattaatggtaa	TepyoMp32	27240	28520	+	cob; cob	TepyoMp32.p01	27240	28520	+	apocytochrome b
28	9	3	3	Tetrahymena thermophila	NC_003029.1	28413	70	1	tttatgtatatattttttTATTTAGGTAATTCTTTTTTAAGAAGACCtttaataactgaattatatttat	TepyoMp32	27240	28520	+	cob; cob	TepyoMp32.p01	27240	28520	+	apocytochrome b
28	9	4	2	Tetrahymena thermophila	NC_003029.1	28284	101	1	gtagaagataatctacttcatcaaataACTTTTTGATTATTTTTATGTAGTGCtttatatgttacttcttatttaccttatggtagattctataatagaat	TepyoMp32	27240	28520	+	cob; cob	TepyoMp32.p01	27240	28520	+	apocytochrome b
28	9	2	2	Tetrahymena thermophila	NC_003029.1	28302	92	1	catcaaataactttttgattatttttatgTAGTGCTTTATATGTTACTTCTTATTTACCttatggtagattctataatagaattaatggtaa	TepyoMp32	27240	28520	+	cob; cob	TepyoMp32.p01	27240	28520	+	apocytochrome b
28	9	2	2	Tetrahymena thermophila	NC_003029.1	28380	89	1	agaattAATGGTAATTATGGTACTTTATGATCATTTATGTATATATTTttttatttaggtaattcttttttaagaagacctttaataac	TepyoMp32	27240	28520	+	cob; cob	TepyoMp32.p01	27240	28520	+	apocytochrome b
29	9	99999	999	29	50900
29	9	5	5	Ichthyophthirius multifiliis	NC_015981.1	12013	54	1	tcaatcaGTTGAATCACCTAAGGGTGAATTTGGtattactttaatttcagatgg	IMG5_M206956	10922	12214	+	IMG5_M206956; IMG5_M206956	IMG5_M206956.p01	10922	12214	+	NADH dehydrogenase subunit 7
29	9	5	5	Ichthyophthirius multifiliis	NC_015981.1	12071	53	1	aaTAAACCTTATAAATGTAAAATTAGATCaccagcatatcatcatttacaagt	IMG5_M206956	10922	12214	+	IMG5_M206956; IMG5_M206956	IMG5_M206956.p01	10922	12214	+	NADH dehydrogenase subunit 7
29	9	4	4	Ichthyophthirius multifiliis	NC_015981.1	11997	50	1	aatctggttatacaTATCAATCAGTTGAATCACCtaagggtgaatttggt	IMG5_M206956	10922	12214	+	IMG5_M206956; IMG5_M206956	IMG5_M206956.p01	10922	12214	+	NADH dehydrogenase subunit 7
29	9	2	2	Ichthyophthirius multifiliis	NC_015981.1	12093	64	1	ttaGATCACCAGCATATCATCATTTACAagtattacctaaaataggtaagggtcattttttagc	IMG5_M206956	10922	12214	+	IMG5_M206956; IMG5_M206956	IMG5_M206956.p01	10922	12214	+	NADH dehydrogenase subunit 7
29	9	3	3	Moneuplotes minuta	GQ903130.1	35270	47	1	cagtctgttGAAGCACCAAAGGGTGAATTTGGagtttcgttaatttc	NAD7	34136	35470	+	NAD7; NAD7	NAD7.p01	34136	35470	+	NADH dehydrogenase subunit 7
29	9	3	3	Moneuplotes minuta	GQ903130.1	35352	32	1	gaactCCAGCTTATCATCATTTACAgttcatg	NAD7	34136	35470	+	NAD7; NAD7	NAD7.p01	34136	35470	+	NADH dehydrogenase subunit 7
29	9	4	4	Oxytricha trifallax	JN383843.1	29888	30	1	aactCCAAATTCACCTTTAGGTGCTTCgac	nad7	29723	31036	-	nad7; nad7	nad7.p01	29723	31036	-	nad7
29	9	6	6	Paramecium caudatum	NC_014262.1	28417	53	1	caagctGTTGAATCACCAAAGGGTGAATTTGGtgtaactttaatttcagatgg	PaCaOm_p24	27346	28617	+	nad7; nad7	PaCaOm_p24.p01	27346	28617	+	NADH dehydrogenase subunit 7
29	9	5	5	Tetrahymena malaccensis	NC_008337.1	11720	50	1	gttGAATCACCAAAAGGAGAATTTGGagttagtatgttatctgatggtag	TemaoMp12	10586	11914	+	nad7; nad7	TemaoMp12.p01	10586	11914	+	NADH dehydrogenase subunit 7
29	9	3	3	Tetrahymena malaccensis	NC_008337.1	11732	68	1	aaaggagaatttggaGTTAGTATGTTATCTGATGGTAGcaataaaccatataaatgtaaagttagatc	TemaoMp12	10586	11914	+	nad7; nad7	TemaoMp12.p01	10586	11914	+	NADH dehydrogenase subunit 7
29	9	3	3	Tetrahymena malaccensis	NC_008337.1	11771	59	1	aataaaccatatAAATGTAAAGTTAGATCTCCtgcattacatcatttacaagtattacc	TemaoMp12	10586	11914	+	nad7; nad7	TemaoMp12.p01	10586	11914	+	NADH dehydrogenase subunit 7
29	9	2	2	Tetrahymena malaccensis	NC_008337.1	11696	35	1	gaatCAGGATATACATATCAATCCGTTGAATCacc	TemaoMp12	10586	11914	+	nad7; nad7	TemaoMp12.p01	10586	11914	+	NADH dehydrogenase subunit 7
29	9	4	4	Tetrahymena paravorax	NC_008338.1	12113	74	1	cctaaaggtgaatttggagtaAGTATGTTATCTGATGGTAGTAATAAACCTTAtaaatgtaaggttagatctcc	TepaoMp12	10967	12298	+	nad7; nad7	TepaoMp12.p01	10967	12298	+	NADH dehydrogenase subunit 7
29	9	3	3	Tetrahymena paravorax	NC_008338.1	12098	53	1	caatcaGTTGAGTCACCTAAAGGTGAATTTGGagtaagtatgttatctgatgg	TepaoMp12	10967	12298	+	nad7; nad7	TepaoMp12.p01	10967	12298	+	NADH dehydrogenase subunit 7
29	9	3	3	Tetrahymena paravorax	NC_008338.1	12134	92	1	agtatgttatctgatggtagtAATAAACCTTATAAATGTAAGGTTAGATCtccagcatttcatcatttacaagttatgcctaaaataggtaa	TepaoMp12	10967	12298	+	nad7; nad7	TepaoMp12.p01	10967	12298	+	NADH dehydrogenase subunit 7
29	9	2	2	Tetrahymena paravorax	NC_008338.1	12083	47	1	tcaggttatactTTTCAATCAGTTGAGTCACCTAAaggtgaatttgg	TepaoMp12	10967	12298	+	nad7; nad7	TepaoMp12.p01	10967	12298	+	NADH dehydrogenase subunit 7
29	9	2	2	Tetrahymena paravorax	NC_008338.1	12176	32	1	gttaGATCTCCAGCATTTCATCATTTACAagt	TepaoMp12	10967	12298	+	nad7; nad7	TepaoMp12.p01	10967	12298	+	NADH dehydrogenase subunit 7
29	9	5	4	Tetrahymena pigmentosa	NC_008339.1	11731	48	1	tcaggttatacttttCAATCAGTTGAATCCCCTAAaggagaatttggt	TepioMp12	10621	11946	+	nad7; nad7	TepioMp12.p01	10621	11946	+	NADH dehydrogenase subunit 7
29	9	4	4	Tetrahymena pigmentosa	NC_008339.1	11782	92	1	agtatgttatctgatggtagtAATAAACCTTATAAATGTAAGGTTAGATCaccagcttatcatcatttacaagttatgcctaaaataggtaa	TepioMp12	10621	11946	+	nad7; nad7	TepioMp12.p01	10621	11946	+	NADH dehydrogenase subunit 7
29	9	3	3	Tetrahymena pigmentosa	NC_008339.1	11752	83	1	gttgaatcccctaaaggagaatttggtgttAGTATGTTATCTGATGGTAGtaataaaccttataaatgtaaggttagatcacc	TepioMp12	10621	11946	+	nad7; nad7	TepioMp12.p01	10621	11946	+	NADH dehydrogenase subunit 7
29	9	5	5	Tetrahymena pyriformis	NC_000862.1	11816	74	1	agtatgttatcagatggtagtgctAAACCTTATAAATGTAAGGTTAGATCacctgcttatcatcatttacaagt	TethoMp12	10652	11980	+	nad7; nad7	TethoMp12.p01	10652	11980	+	NADH dehydrogenase subunit 7
29	9	4	4	Tetrahymena pyriformis	NC_000862.1	11774	41	1	acatttcaatcaGTTGAATCTCCTAAGGGTGAgtttggtgt	TethoMp12	10652	11980	+	nad7; nad7	TethoMp12.p01	10652	11980	+	NADH dehydrogenase subunit 7
29	9	3	3	Tetrahymena pyriformis	NC_000862.1	11795	74	1	cctaagggtgagTTTGGTGTTAGTATGTTATCagatggtagtgctaaaccttataaatgtaaggttagatcacc	TethoMp12	10652	11980	+	nad7; nad7	TethoMp12.p01	10652	11980	+	NADH dehydrogenase subunit 7
29	9	2	2	Tetrahymena pyriformis	NC_000862.1	11766	34	1	caggaTACACATTTCAATCAGTTGAATCtcctaa	TethoMp12	10652	11980	+	nad7; nad7	TethoMp12.p01	10652	11980	+	NADH dehydrogenase subunit 7
29	9	2	2	Tetrahymena pyriformis	NC_000862.1	11859	64	1	ttaGATCACCTGCTTATCATCATTTACAagtattacctaaaataggtaaaggtcattttttagc	TethoMp12	10652	11980	+	nad7; nad7	TethoMp12.p01	10652	11980	+	NADH dehydrogenase subunit 7
29	9	6	6	Tetrahymena thermophila	NC_003029.1	11679	65	1	ggttatacataccaatctGTTGAATCACCTAAAGGTGAgtttggagtaagtatgttatctgatgg	TepyoMp12	10563	11891	+	nad7; nad7	TepyoMp12.p01	10563	11891	+	NADH dehydrogenase subunit 7
29	9	4	4	Tetrahymena thermophila	NC_003029.1	11748	35	1	aacAAACCTTACAAATGTAAAGTTAGATCgcctgc	TepyoMp12	10563	11891	+	nad7; nad7	TepyoMp12.p01	10563	11891	+	NADH dehydrogenase subunit 7
29	9	3	3	Tetrahymena thermophila	NC_003029.1	11706	53	1	cctaaaggtgagTTTGGAGTAAGTATGTTATCtgatgggagcaacaaacctta	TepyoMp12	10563	11891	+	nad7; nad7	TepyoMp12.p01	10563	11891	+	NADH dehydrogenase subunit 7
29	9	2	2	Tetrahymena thermophila	NC_003029.1	11760	47	1	aaatgtaaaGTTAGATCGCCTGCACTTCATCATTTACAAGTattacc	TepyoMp12	10563	11891	+	nad7; nad7	TepyoMp12.p01	10563	11891	+	NADH dehydrogenase subunit 7
30	9	99999	999	14	50900
30	9	5	5	Ichthyophthirius multifiliis	NC_015981.1	11282	44	1	tatgatGAATTAACTAGAATTTTAAATCAtctattagctgtagc	IMG5_M206956	10922	12214	+	IMG5_M206956; IMG5_M206956	IMG5_M206956.p01	10922	12214	+	NADH dehydrogenase subunit 7
30	9	3	3	Moneuplotes minuta	GQ903130.1	34548	40	1	ttatgTTTGATGAGTTAACAAGACTtatgaatcactttct	NAD7	34136	35470	+	NAD7; NAD7	NAD7.p01	34136	35470	+	NADH dehydrogenase subunit 7
30	9	2	2	Nyctotherus ovalis	GU057832.1	36562	25	1	TTGATGAGTTTTCAAGAATATTAAA	nad7	36249	37421	+	nad7; nad7	nad7.p01	36249	37421	+	NADH-ubiquinone oxidoreductase subunit 7
30	9	5	5	Paramecium caudatum	NC_014262.1	27706	33	1	atgttTGATGAGTTAACAAGAATTTTAAAtcac	PaCaOm_p24	27346	28617	+	nad7; nad7	PaCaOm_p24.p01	27346	28617	+	NADH dehydrogenase subunit 7
30	9	3	3	Paramecium caudatum	NC_014262.1	27696	42	1	tataAGAACAATGTTTGATGAGTTAACAAGAATtttaaatca	PaCaOm_p24	27346	28617	+	nad7; nad7	PaCaOm_p24.p01	27346	28617	+	NADH dehydrogenase subunit 7
30	9	2	2	Tetrahymena malaccensis	NC_008337.1	10937	47	1	AGAACTATGTATGACGAACTAACAAGAATtttaaatcatttattagc	TemaoMp12	10586	11914	+	nad7; nad7	TemaoMp12.p01	10586	11914	+	NADH dehydrogenase subunit 7
30	9	2	2	Tetrahymena malaccensis	NC_008337.1	10948	36	1	tgacGAACTAACAAGAATTTTAAATCAtttattagc	TemaoMp12	10586	11914	+	nad7; nad7	TemaoMp12.p01	10586	11914	+	NADH dehydrogenase subunit 7
30	9	4	4	Tetrahymena paravorax	NC_008338.1	11318	62	1	agaactatgttTGATGAATTAACAAGAATATTAAAtcatttattagctgttgcttgtcatgc	TepaoMp12	10967	12298	+	nad7; nad7	TepaoMp12.p01	10967	12298	+	NADH dehydrogenase subunit 7
30	9	3	3	Tetrahymena paravorax	NC_008338.1	11306	59	1	tttactcaaattagaaCTATGTTTGATGAATTAACAAGAATattaaatcatttattagc	TepaoMp12	10967	12298	+	nad7; nad7	TepaoMp12.p01	10967	12298	+	NADH dehydrogenase subunit 7
30	9	4	4	Tetrahymena pigmentosa	NC_008339.1	10972	62	1	agaactatgtaTGATGAATTAACTAGAATATTAAATCAtttattagcagtagcttgtcatgc	TepioMp12	10621	11946	+	nad7; nad7	TepioMp12.p01	10621	11946	+	NADH dehydrogenase subunit 7
30	9	3	3	Tetrahymena pigmentosa	NC_008339.1	10948	71	1	tattcagcaacaTTTACACAAATTAGAACTATGTATGAtgaattaactagaatattaaatcatttattagc	TepioMp12	10621	11946	+	nad7; nad7	TepioMp12.p01	10621	11946	+	NADH dehydrogenase subunit 7
30	9	5	5	Tetrahymena pyriformis	NC_000862.1	11003	53	1	agaactatgTATGATGAGTTAACAAGAATTTTaaatcatttattagctgtagc	TethoMp12	10652	11980	+	nad7; nad7	TethoMp12.p01	10652	11980	+	NADH dehydrogenase subunit 7
30	9	2	2	Tetrahymena pyriformis	NC_000862.1	10979	62	1	tattcagctacttttacacaAATAAGAACTATGTATGATGAgttaacaagaattttaaatca	TethoMp12	10652	11980	+	nad7; nad7	TethoMp12.p01	10652	11980	+	NADH dehydrogenase subunit 7
30	9	3	3	Tetrahymena thermophila	NC_003029.1	10901	43	1	ttttacacaaataAGAACAATGTATGATGAATTAACaagaata	TepyoMp12	10563	11891	+	nad7; nad7	TepyoMp12.p01	10563	11891	+	NADH dehydrogenase subunit 7
31	9	99999	999	12	50900
31	9	5	5	Ichthyophthirius multifiliis	NC_015981.1	11405	57	1	gaaagagtttgtggtgcacgtATGCATGCTGCATTTTATAGACCtaatgaagtaaat	IMG5_M206956	10922	12214	+	IMG5_M206956; IMG5_M206956	IMG5_M206956.p01	10922	12214	+	NADH dehydrogenase subunit 7
31	9	8	8	Moneuplotes crassus	GQ903131.1	32909	47	1	gcacgcATGCACGCCGCTTTTTATAGACCTAATGAtcttgactgaac	NAD7	32303	33688	+	NAD7; NAD7	NAD7.p01	32303	33688	+	NADH dehydrogenase subunit 7
31	9	8	8	Oxytricha trifallax	JN383843.1	30486	50	1	gttcaatcaataTCATTAGGTCTATAAAAAGCTGCGTGCATtctagcacc	nad7	29723	31036	-	nad7; nad7	nad7.p01	29723	31036	-	nad7
31	9	7	7	Paramecium caudatum	NC_014262.1	27844	51	1	ggtgcaagaatgcacgcaGCATTTTATAGACCTAATGAagtaaatttaaac	PaCaOm_p24	27346	28617	+	nad7; nad7	PaCaOm_p24.p01	27346	28617	+	NADH dehydrogenase subunit 7
31	9	5	5	Tetrahymena malaccensis	NC_008337.1	11069	57	1	gaaagagtttgtggtgcacGTATGCATGCTGCTTTTTATagacctaatgaagttaat	TemaoMp12	10586	11914	+	nad7; nad7	TemaoMp12.p01	10586	11914	+	NADH dehydrogenase subunit 7
31	9	4	4	Tetrahymena malaccensis	NC_008337.1	11078	80	1	tgtggtgcacgtatgcatgctgctTTTTATAGACCTAATGAAGTtaatctaaatgctgtttcttcttttttaatggaaga	TemaoMp12	10586	11914	+	nad7; nad7	TemaoMp12.p01	10586	11914	+	NADH dehydrogenase subunit 7
31	9	9	8	Tetrahymena paravorax	NC_008338.1	11450	81	1	gaaagagtttgtggtgctagaATGCATGCTGCTTTTTATAGACCTAATGAagttaatttaaatgctatttctactttttta	TepaoMp12	10967	12298	+	nad7; nad7	TepaoMp12.p01	10967	12298	+	NADH dehydrogenase subunit 7
31	9	7	6	Tetrahymena pigmentosa	NC_008339.1	11101	71	1	tatgaaagagtgtgtggtgctcgtATGCATGCTGCTTTTTATAGACCaaatgaagttaatttaaatgctat	TepioMp12	10621	11946	+	nad7; nad7	TepioMp12.p01	10621	11946	+	NADH dehydrogenase subunit 7
31	9	2	2	Tetrahymena pigmentosa	NC_008339.1	11131	39	1	gctGCTTTTTATAGACCAAATGAAGTTAATTTAAAtgct	TepioMp12	10621	11946	+	nad7; nad7	TepioMp12.p01	10621	11946	+	NADH dehydrogenase subunit 7
31	9	6	6	Tetrahymena pyriformis	NC_000862.1	11132	65	1	tatgaaagagtttgtggtgctcgtATGCATGCGGCTTTTTATAGACCcaatgaagtaaatttaaa	TethoMp12	10652	11980	+	nad7; nad7	TethoMp12.p01	10652	11980	+	NADH dehydrogenase subunit 7
31	9	7	7	Tetrahymena thermophila	NC_003029.1	11046	66	1	gaaagagtatgtggtgctcgtATGCACGCTGCATTTTATAGACCtaatgaagtgaatttaaatgct	TepyoMp12	10563	11891	+	nad7; nad7	TepyoMp12.p01	10563	11891	+	NADH dehydrogenase subunit 7
31	9	2	2	Tetrahymena thermophila	NC_003029.1	11073	62	1	gctgcattttatagacctAATGAAGTGAATTTAAATGCTgtttcttcatttttaatggaaga	TepyoMp12	10563	11891	+	nad7; nad7	TepyoMp12.p01	10563	11891	+	NADH dehydrogenase subunit 7
32	10	99999	999	16	41000
32	10	6	6	Moneuplotes crassus	GQ903131.1	21602	30	1	aaatCTAATAGATTTACAGTCTACCGCctt											tRNA	21569	21652	-	tRNA-Tyr
32	10	4	4	Moneuplotes minuta	GQ903130.1	22099	26	1	CTAGTAGATTTACAGTCTACCGCCTT											tRNA	22062	22145	-	tRNA-Tyr
32	10	3	3	Oxytricha trifallax	JN383843.1	42983	32	1	aagGCGACAGACTGTAAATCTGTTAGtaatac											tRNA	42962	43042	+	tRNA-Tyr
32	10	6	6	Paramecium aurelia	NC_001324.1	573	48	1	gtactaCCAACAGATTTACAGTCTGCCGCtttaaccactcagccatta	PaauoMt51	544	624	-	trnY(gua); trnY(gua)						tRNA	544	624	-	tRNA-Tyr
32	10	6	6	Paramecium caudatum	NC_014262.1	264	55	1	gtattaccaacAGATTTACAGTCTGCCGCTTTaaccactcagccattacctcaaa	PaCaOm_r01	316	2655	-	rnl_b; rnl_b						rRNA	316	2655	-	large subunit ribosomal RNA
32	10	7	7	Tetrahymena malaccensis	NC_008337.1	128	55	1	gggatacCCAATAGATTTACAGTCTACCGCTTTaaccattcagccaccacctcta	TemaoMt01	99	180	-	trnY(gua); trnY(gua)						tRNA	99	180	-	tRNA-Tyr
32	10	3	3	Tetrahymena malaccensis	NC_008337.1	94	87	1	ataaTTTGAGGTGGACCGGAATCGAACCGgcgatgggatacccaatagatttacagtctaccgctttaaccattcagccaccacctc	TemaoMt01	99	180	-	trnY(gua); trnY(gua)						tRNA	99	180	-	tRNA-Tyr
32	10	7	7	Tetrahymena paravorax	NC_008338.1	585	59	1	cgacggttgcccaatAGATTTACAGTCTACCGCTTTaaccactcagccatcatctcaaa	TepaoMt01	561	640	-	trnY(gua); trnY(gua)						tRNA	561	640	-	tRNA-Tyr
32	10	2	2	Tetrahymena paravorax	NC_008338.1	570	71	1	cCGGACTCGAACCGACGACGGTTGCCCAATAGAtttacagtctaccgctttaaccactcagccatcatctc	TepaoMt01	561	640	-	trnY(gua); trnY(gua)						tRNA	561	640	-	tRNA-Tyr
32	10	6	6	Tetrahymena pigmentosa	NC_008339.1	120	57	1	cgacggatacCCAATAGACTTACAGTCTACCGCTTTaaccactcagccaccatctct	TepioMt01	96	176	-	trnY(gua); trnY(gua)						tRNA	96	176	-	tRNA-Tyr
32	10	2	2	Tetrahymena pigmentosa	NC_008339.1	92	34	1	aaATTGAGATGGACCGGACTCGAACCGGCGAcgg	TepioMt01	96	176	-	trnY(gua); trnY(gua)						tRNA	96	176	-	tRNA-Tyr
32	10	2	2	Tetrahymena pigmentosa	NC_008339.1	95	82	1	ttgagatggaCCGGACTCGAACCGGCGACGGATACCCAATAGActtacagtctaccgctttaaccactcagccaccatctct	TepioMt01	96	176	-	trnY(gua); trnY(gua)						tRNA	96	176	-	tRNA-Tyr
32	10	7	7	Tetrahymena pyriformis	NC_000862.1	121	73	1	cggactcgaaccgacgacggatacCCAATAGATTTACAGTCTACCGCTTTaaccactcagccaccatctctaa	TethoMt51	111	190	-	trnY(gua); trnY(gua)						tRNA	111	190	-	tRNA-Tyr
32	10	3	3	Tetrahymena pyriformis	NC_000862.1	105	87	1	ataatTTGAGATGGATCGGACTCGAACCGacgacggatacccaatagatttacagtctaccgctttaaccactcagccaccatctct	TethoMt51	111	190	-	trnY(gua); trnY(gua)						tRNA	111	190	-	tRNA-Tyr
32	10	7	7	Tetrahymena thermophila	NC_003029.1	96	53	1	aatcCCAATAGATTTACAGTCTACCGCtttaaccattcagccaccacctcgaa	TepyoMt52	65	145	-	trnY; trnY						tRNA	65	145	-	tRNA-Tyr
32	10	3	3	Tetrahymena thermophila	NC_003029.1	63	83	1	TTTGAGGTGGACCGGAATCGAACCGgcgacgggaatcccaatagatttacagtctaccgctttaaccattcagccaccacctc	TepyoMt52	65	145	-	trnY; trnY						tRNA	65	145	-	tRNA-Tyr
33	9	99999	999	58	40900
33	9	6	6	Ichthyophthirius multifiliis	NC_015981.1	33329	67	1	tgtaggtttttattacGGTCAGTGTGCAGAAATTTGTGGtagatatcatcatcacatgcctattaga	IMG5_M206976	31902	33521	+	IMG5_M206976; IMG5_M206976	IMG5_M206976.p01	31902	33521	+	cytochrome c oxidase subunit 2
33	9	5	5	Ichthyophthirius multifiliis	NC_015981.1	33169	64	1	tattaagaactAAAAAAACTTTAGTCTTACCAGTTCATGTtaatattactttaattacaaactc	IMG5_M206976	31902	33521	+	IMG5_M206976; IMG5_M206976	IMG5_M206976.p01	31902	33521	+	cytochrome c oxidase subunit 2
33	9	5	4	Ichthyophthirius multifiliis	NC_015981.1	33252	98	1	tgatttataccgggtttaggtataAAATTAGATTGTGTTCCTGGtagatcaactcatcatacattttttatagataatgtaggtttttattacggtca	IMG5_M206976	31902	33521	+	IMG5_M206976; IMG5_M206976	IMG5_M206976.p01	31902	33521	+	cytochrome c oxidase subunit 2
33	9	4	4	Ichthyophthirius multifiliis	NC_015981.1	33137	78	1	tgaattaatacctgtaacattagCTAGAAGATTATTAAGAACTAAAAAAACtttagtcttaccagttcatgttaatat	IMG5_M206976	31902	33521	+	IMG5_M206976; IMG5_M206976	IMG5_M206976.p01	31902	33521	+	cytochrome c oxidase subunit 2
33	9	3	3	Ichthyophthirius multifiliis	NC_015981.1	33216	47	1	actTTAATTACAAACTCTTATGATATTGTacattcttgatttatacc	IMG5_M206976	31902	33521	+	IMG5_M206976; IMG5_M206976	IMG5_M206976.p01	31902	33521	+	cytochrome c oxidase subunit 2
33	9	3	3	Ichthyophthirius multifiliis	NC_015981.1	33216	71	1	actttaattacaaactctTATGATATTGTACATTCTTGATTTATACCgggtttaggtataaaattagattg	IMG5_M206976	31902	33521	+	IMG5_M206976; IMG5_M206976	IMG5_M206976.p01	31902	33521	+	cytochrome c oxidase subunit 2
33	9	3	3	Ichthyophthirius multifiliis	NC_015981.1	33246	44	1	cattctTGATTTATACCGGGTTTAGGTATAAAAttagattgtgt	IMG5_M206976	31902	33521	+	IMG5_M206976; IMG5_M206976	IMG5_M206976.p01	31902	33521	+	cytochrome c oxidase subunit 2
33	9	2	2	Ichthyophthirius multifiliis	NC_015981.1	33294	50	1	ggtagatcaactCATCATACATTTTTTATAGATAATGTaggtttttatta	IMG5_M206976	31902	33521	+	IMG5_M206976; IMG5_M206976	IMG5_M206976.p01	31902	33521	+	cytochrome c oxidase subunit 2
33	9	2	2	Oxytricha trifallax	JN383843.1	59703	27	1	AGGTATTAAAATAGACTGTGTTCCTGG	cox2	55936	59886	+	cox2; cox2	cox2.p01	55936	59886	+	cox2
33	9	3	3	Paramecium aurelia	NC_001324.1	16144	39	1	tCCACAAATTTCAGCACACTGACCATAGTAAAAgcctac	PaauoMp14	15991	17721	-	cox2; cox2	PaauoMp14.p01	15991	17721	-	cytochrome c oxidase subunit 2
33	9	3	3	Paramecium aurelia	NC_001324.1	16324	29	1	aGTTTTTTTAGTTCTCAAGAGTCTTCTag	PaauoMp14	15991	17721	-	cox2; cox2	PaauoMp14.p01	15991	17721	-	cytochrome c oxidase subunit 2
33	9	2	2	Paramecium aurelia	NC_001324.1	16124	47	1	ggcatgtggTGATGGTATCGTCCACAAATTTCagcacactgaccata	PaauoMp14	15991	17721	-	cox2; cox2	PaauoMp14.p01	15991	17721	-	cytochrome c oxidase subunit 2
33	9	6	6	Paramecium caudatum	NC_014262.1	15925	70	1	taataggcatgtgatgatgatatctaCCACAAATTTCAGCACATTGACCATAATAaaaacctacactatc	PaCaOm_p12	15797	17530	-	cox2; cox2	PaCaOm_p12.p01	15797	17530	-	cytochrome c oxidase subunit 2
33	9	5	5	Paramecium caudatum	NC_014262.1	16122	38	1	aatACTAGTGTTTTTTTAGTTCTTAAtagtcttctaga	PaCaOm_p12	15797	17530	-	cox2; cox2	PaCaOm_p12.p01	15797	17530	-	cytochrome c oxidase subunit 2
33	9	4	4	Paramecium caudatum	NC_014262.1	16038	35	1	atTTTTATACCTAATGCAGGTATAAATCAagaatg	PaCaOm_p12	15797	17530	-	cox2; cox2	PaCaOm_p12.p01	15797	17530	-	cytochrome c oxidase subunit 2
33	9	3	3	Paramecium caudatum	NC_014262.1	16019	48	1	tcttCCAGGTACACAATCAATTTTTATACCTAAtgcaggtataaatca	PaCaOm_p12	15797	17530	-	cox2; cox2	PaCaOm_p12.p01	15797	17530	-	cytochrome c oxidase subunit 2
33	9	2	2	Paramecium caudatum	NC_014262.1	15921	65	1	agcttaATAGGCATGTGATGATGATATCtaccacaaatttcagcacattgaccataataaaaacc	PaCaOm_p12	15797	17530	-	cox2; cox2	PaCaOm_p12.p01	15797	17530	-	cytochrome c oxidase subunit 2
33	9	2	2	Paramecium caudatum	NC_014262.1	16076	30	1	aacATCATAAGAGTTAGATATTAATGTtat	PaCaOm_p12	15797	17530	-	cox2; cox2	PaCaOm_p12.p01	15797	17530	-	cytochrome c oxidase subunit 2
33	9	6	6	Tetrahymena malaccensis	NC_008337.1	32222	50	1	agaattttaAGAACTAAAAAAACTTTAGTTTTacctgctcatgtaaatat	TemaoMp34	30764	32578	+	cox2; cox2	TemaoMp34.p01	30764	32578	+	cytochrome c oxidase subunit 2
33	9	6	6	Tetrahymena malaccensis	NC_008337.1	32291	62	1	tatgatattgtccactcaTGATTTATACCAGGATTAGGTATTAAAttagattgtgtacctgg	TemaoMp34	30764	32578	+	cox2; cox2	TemaoMp34.p01	30764	32578	+	cytochrome c oxidase subunit 2
33	9	5	5	Tetrahymena malaccensis	NC_008337.1	32303	110	1	cactcatgatttataccaggattaggtattAAATTAGATTGTGTACCTGGaagatcaactcatcatacattttttattgataacgttggtttttattatggtcaatgtgc	TemaoMp34	30764	32578	+	cox2; cox2	TemaoMp34.p01	30764	32578	+	cytochrome c oxidase subunit 2
33	9	5	5	Tetrahymena malaccensis	NC_008337.1	32387	62	1	gttggtttttattatGGTCAATGTGCAGAAATTTGTGGAagatatcaccatcatatgccaat	TemaoMp34	30764	32578	+	cox2; cox2	TemaoMp34.p01	30764	32578	+	cytochrome c oxidase subunit 2
33	9	5	4	Tetrahymena malaccensis	NC_008337.1	32351	89	1	ggaagatcaactcatcatacaTTTTTTATTGATAACGTTGGTTTttattatggtcaatgtgcagaaatttgtggaagatatcaccatca	TemaoMp34	30764	32578	+	cox2; cox2	TemaoMp34.p01	30764	32578	+	cytochrome c oxidase subunit 2
33	9	4	4	Tetrahymena malaccensis	NC_008337.1	32267	53	1	aatatcacaTTAATTACTAATTCCTATGATATTGTccactcatgatttatacc	TemaoMp34	30764	32578	+	cox2; cox2	TemaoMp34.p01	30764	32578	+	cytochrome c oxidase subunit 2
33	9	3	3	Tetrahymena malaccensis	NC_008337.1	32237	50	1	aaaaaaactttagttttacctGCTCATGTAAATATCACATTAATtactaa	TemaoMp34	30764	32578	+	cox2; cox2	TemaoMp34.p01	30764	32578	+	cytochrome c oxidase subunit 2
33	9	7	6	Tetrahymena paravorax	NC_008338.1	32108	62	1	aattcatatgatattgtacattctTGATTTATACCTGGTTTAGGTATaaaattagattgcgt	TepaoMp33	30593	32401	+	cox2; cox2	TepaoMp33.p01	30593	32401	+	cytochrome c oxidase subunit 2
33	9	6	5	Tetrahymena paravorax	NC_008338.1	32054	56	1	agaactaaaaaaactTTAGTATTACCAGCCCATGTtaatataactttaattactaa	TepaoMp33	30593	32401	+	cox2; cox2	TepaoMp33.p01	30593	32401	+	cytochrome c oxidase subunit 2
33	9	4	4	Tetrahymena paravorax	NC_008338.1	32084	62	1	catgttaatataactttaattACTAATTCATATGATATTGTacattcttgatttatacctgg	TepaoMp33	30593	32401	+	cox2; cox2	TepaoMp33.p01	30593	32401	+	cytochrome c oxidase subunit 2
33	9	4	3	Tetrahymena paravorax	NC_008338.1	32171	86	1	ccaggaagatcaacacatCATACTTTTTTTATTGATAATGTtggtttttattatggacaatgtgcagaaatttgtggaagatacca	TepaoMp33	30593	32401	+	cox2; cox2	TepaoMp33.p01	30593	32401	+	cytochrome c oxidase subunit 2
33	9	3	3	Tetrahymena paravorax	NC_008338.1	32039	43	1	gctAGAAGATTAATTAGAACTAAAAAAACtttagtattaccag	TepaoMp33	30593	32401	+	cox2; cox2	TepaoMp33.p01	30593	32401	+	cytochrome c oxidase subunit 2
33	9	3	3	Tetrahymena paravorax	NC_008338.1	32228	50	1	caatgtgcaGAAATTTGTGGAAGATACCACCATCACATGCCtataagagt	TepaoMp33	30593	32401	+	cox2; cox2	TepaoMp33.p01	30593	32401	+	cytochrome c oxidase subunit 2
33	9	2	2	Tetrahymena paravorax	NC_008338.1	32147	71	1	ttaggtataAAATTAGATTGCGTACCAGGAAGATCAACacatcatactttttttattgataatgttggttt	TepaoMp33	30593	32401	+	cox2; cox2	TepaoMp33.p01	30593	32401	+	cytochrome c oxidase subunit 2
33	9	2	2	Tetrahymena paravorax	NC_008338.1	32195	68	1	ttttttattgataatgttGGTTTTTATTATGGACAATGTGCAGAAATTTGTGGaagataccaccatca	TepaoMp33	30593	32401	+	cox2; cox2	TepaoMp33.p01	30593	32401	+	cytochrome c oxidase subunit 2
33	9	5	5	Tetrahymena pigmentosa	NC_008339.1	31728	89	1	ttaggtataaaattagattgtgtacctggtAGATCAACTCATCATACATTTTTTATagataatgttggtttttattatggtcaatgtgc	TepioMp33	30171	31982	+	cox2; cox2	TepioMp33.p01	30171	31982	+	cytochrome c oxidase subunit 2
33	9	5	4	Tetrahymena pigmentosa	NC_008339.1	31686	62	1	actaattctTATGATATTGTACACTCATGATTTATacctggattaggtataaaattagattg	TepioMp33	30171	31982	+	cox2; cox2	TepioMp33.p01	30171	31982	+	cytochrome c oxidase subunit 2
33	9	5	4	Tetrahymena pigmentosa	NC_008339.1	31758	97	1	agatcaactcatcatacattttttatagataatGTTGGTTTTTATTATGGTCAATGTGCtgaaatttgtggtagataccatcatcacatgcctatta	TepioMp33	30171	31982	+	cox2; cox2	TepioMp33.p01	30171	31982	+	cytochrome c oxidase subunit 2
33	9	4	4	Tetrahymena pigmentosa	NC_008339.1	31614	71	1	acattagcaAGAAGATTATTAAGAACAAAAAAAACattagttttaccagctcatgttaatatcacattaat	TepioMp33	30171	31982	+	cox2; cox2	TepioMp33.p01	30171	31982	+	cytochrome c oxidase subunit 2
33	9	4	3	Tetrahymena pigmentosa	NC_008339.1	31632	53	1	ttaagaacaAAAAAAACATTAGTTTTACCAGCTCATGTtaatatcacattaat	TepioMp33	30171	31982	+	cox2; cox2	TepioMp33.p01	30171	31982	+	cytochrome c oxidase subunit 2
33	9	3	3	Tetrahymena pigmentosa	NC_008339.1	31671	53	1	aatatcACATTAATAACTAATTCTTATGATATTgtacactcatgatttatacc	TepioMp33	30171	31982	+	cox2; cox2	TepioMp33.p01	30171	31982	+	cytochrome c oxidase subunit 2
33	9	3	3	Tetrahymena pigmentosa	NC_008339.1	31695	89	1	tatgatattgtacactcaTGATTTATACCTGGATTAGGTATAAAAttagattgtgtacctggtagatcaactcatcatacattttttat	TepioMp33	30171	31982	+	cox2; cox2	TepioMp33.p01	30171	31982	+	cytochrome c oxidase subunit 2
33	9	2	2	Tetrahymena pigmentosa	NC_008339.1	31713	80	1	tgatttatacctggaTTAGGTATAAAATTAGATTGTGTACCTGGTAGATCAACtcatcatacattttttatagataatgt	TepioMp33	30171	31982	+	cox2; cox2	TepioMp33.p01	30171	31982	+	cytochrome c oxidase subunit 2
33	9	2	2	Tetrahymena pigmentosa	NC_008339.1	31803	56	1	tatggtcaatgtgcTGAAATTTGTGGTAGATACCATCAtcacatgcctattagagt	TepioMp33	30171	31982	+	cox2; cox2	TepioMp33.p01	30171	31982	+	cytochrome c oxidase subunit 2
33	9	7	7	Tetrahymena pyriformis	NC_000862.1	31932	96	1	tgaattaataccagtaacattagctagaagaaTATTAAGAACTAAAAAAACTttagttttaccagctcatgttaatataactttaattacaaactc	TethoMp33	30502	32316	+	cox2; cox2	TethoMp33.p01	30502	32316	+	cytochrome c oxidase subunit 2
33	9	5	5	Tetrahymena pyriformis	NC_000862.1	32128	65	1	ggtttttattacggtcaatgtgccGAAATATGTGGTAGATATCAtcatcacatgcctattagagt	TethoMp33	30502	32316	+	cox2; cox2	TethoMp33.p01	30502	32316	+	cytochrome c oxidase subunit 2
33	9	4	4	Tetrahymena pyriformis	NC_000862.1	32011	63	1	actttaattacaaactcatatGATATAGTACATTCTTGATTTATACCaggtttaggtataaaa	TethoMp33	30502	32316	+	cox2; cox2	TethoMp33.p01	30502	32316	+	cytochrome c oxidase subunit 2
33	9	4	4	Tetrahymena pyriformis	NC_000862.1	32038	47	1	gtacatTCTTGATTTATACCAGGTTTAGGTATAAAActtgattgcgt	TethoMp33	30502	32316	+	cox2; cox2	TethoMp33.p01	30502	32316	+	cytochrome c oxidase subunit 2
33	9	4	4	Tetrahymena pyriformis	NC_000862.1	32086	53	1	cctggtAGATCAACACACCATACTTTTTTTATtgataacgttggtttttatta	TethoMp33	30502	32316	+	cox2; cox2	TethoMp33.p01	30502	32316	+	cytochrome c oxidase subunit 2
33	9	4	4	Tetrahymena pyriformis	NC_000862.1	32104	65	1	catactttttttattgataacGTTGGTTTTTATTACGGTCAATGTGCcgaaatatgtggtagata	TethoMp33	30502	32316	+	cox2; cox2	TethoMp33.p01	30502	32316	+	cytochrome c oxidase subunit 2
33	9	3	2	Tetrahymena pyriformis	NC_000862.1	31969	89	1	agaactaaaaaaactttagttttaccagctCATGTTAATATAACTTTAATTACaaactcatatgatatagtacattcttgatttatacc	TethoMp33	30502	32316	+	cox2; cox2	TethoMp33.p01	30502	32316	+	cytochrome c oxidase subunit 2
33	9	7	7	Tetrahymena thermophila	NC_003029.1	32419	74	1	gataatgttggtttctattatggtcaatgtgcaGAAATTTGTGGAAGATACCATCAtcatatgccaataagagt	TepyoMp34	30802	32616	+	cox2; cox2	TepyoMp34.p01	30802	32616	+	cytochrome c oxidase subunit 2
33	9	5	5	Tetrahymena thermophila	NC_003029.1	32248	74	1	acattagcaagaagaatattaAGAACTAAAAAAACATTAGTTTTAccagctcatgttaatataacattaattac	TepyoMp34	30802	32616	+	cox2; cox2	TepyoMp34.p01	30802	32616	+	cytochrome c oxidase subunit 2
33	9	4	4	Tetrahymena thermophila	NC_003029.1	32308	47	1	ataacaTTAATTACTAACTCTTACGATattgtacactcttgatttat	TepyoMp34	30802	32616	+	cox2; cox2	TepyoMp34.p01	30802	32616	+	cytochrome c oxidase subunit 2
33	9	4	3	Tetrahymena thermophila	NC_003029.1	32386	86	1	ccaggtagatcaacacatCATACTTTTTTTATTGATAATGTTGGTTTctattatggtcaatgtgcagaaatttgtggaagatacca	TepyoMp34	30802	32616	+	cox2; cox2	TepyoMp34.p01	30802	32616	+	cytochrome c oxidase subunit 2
33	9	3	3	Tetrahymena thermophila	NC_003029.1	32242	50	1	cctgtgacattagcaAGAAGAATATTAAGAACTAAAAAAACattagtttt	TepyoMp34	30802	32616	+	cox2; cox2	TepyoMp34.p01	30802	32616	+	cytochrome c oxidase subunit 2
33	9	3	3	Tetrahymena thermophila	NC_003029.1	32320	50	1	actaactcttacGATATTGTACACTCTTGATTTATtccaggtttaggtat	TepyoMp34	30802	32616	+	cox2; cox2	TepyoMp34.p01	30802	32616	+	cytochrome c oxidase subunit 2
33	9	3	3	Tetrahymena thermophila	NC_003029.1	32341	59	1	cactcttgatttattccaggtTTAGGTATTAAATTAGATTGTGTcccaggtagatcaac	TepyoMp34	30802	32616	+	cox2; cox2	TepyoMp34.p01	30802	32616	+	cytochrome c oxidase subunit 2
33	9	3	3	Tetrahymena thermophila	NC_003029.1	32371	62	1	aaattagattgtgtcccaGGTAGATCAACACATCATACtttttttattgataatgttggttt	TepyoMp34	30802	32616	+	cox2; cox2	TepyoMp34.p01	30802	32616	+	cytochrome c oxidase subunit 2
33	9	2	2	Tetrahymena thermophila	NC_003029.1	32284	41	1	TTAGTTTTACCAGCTCATGTTAATATAACATTAATTACTAA	TepyoMp34	30802	32616	+	cox2; cox2	TepyoMp34.p01	30802	32616	+	cytochrome c oxidase subunit 2
34	9	99999	999	33	40900
34	9	5	4	Ichthyophthirius multifiliis	NC_015981.1	44112	63	1	agtggtttttccatttacTTAAGTGGTTTTTTAGTAAAAACggcgttatatggtttttataaa	IMG5_M206989	43284	44807	+	IMG5_M206989; IMG5_M206989	IMG5_M206989.p01	43284	44807	+	NADH dehydrogenase subunit 4
34	9	4	4	Ichthyophthirius multifiliis	NC_015981.1	44061	45	1	ccaatatgaccaTTTCATTATTGATTAACTAAAACtcatgttgaa	IMG5_M206989	43284	44807	+	IMG5_M206989; IMG5_M206989	IMG5_M206989.p01	43284	44807	+	NADH dehydrogenase subunit 4
34	9	3	3	Ichthyophthirius multifiliis	NC_015981.1	44035	61	1	tttttttaggtTTTGGTTTTAAAGTACCAATATGaccatttcattattgattaactaaaac	IMG5_M206989	43284	44807	+	IMG5_M206989; IMG5_M206989	IMG5_M206989.p01	43284	44807	+	NADH dehydrogenase subunit 4
34	9	2	2	Ichthyophthirius multifiliis	NC_015981.1	44148	27	1	AAAACGGCGTTATATGGTTTTTATAAa	IMG5_M206989	43284	44807	+	IMG5_M206989; IMG5_M206989	IMG5_M206989.p01	43284	44807	+	NADH dehydrogenase subunit 4
34	9	2	2	Oxytricha trifallax	JN383843.1	37970	28	1	catATAGGTAATTTAACACCAAAACCTA	nad4_ii	37228	38364	-	nad4_ii; nad4_ii	nad4_ii.p01	37228	38364	-	nad4_ii
34	9	6	6	Paramecium aurelia	NC_001324.1	5625	35	1	agagctGTTTTTACTAAAAAGCCACTcaagtatat	PaauoMp04	4976	6514	-	nad4; nad4	PaauoMp04.p01	4976	6514	-	NADH dehydrogenase subunit 4
34	9	7	6	Paramecium caudatum	NC_014262.1	5282	57	1	ccactagaagcttcaacgTGTGTTTTTGTTAATCAATAatgaaaaggtcacacagga	PaCaOm_p03	4627	6132	-	nad4; nad4	PaCaOm_p03.p01	4627	6132	-	NADH dehydrogenase subunit 4
34	9	4	4	Paramecium caudatum	NC_014262.1	5238	49	1	ataaagctGTTTTAACTAAAAATCCACTcaaatagatagaaaatccact	PaCaOm_p03	4627	6132	-	nad4; nad4	PaCaOm_p03.p01	4627	6132	-	NADH dehydrogenase subunit 4
34	9	3	3	Paramecium caudatum	NC_014262.1	5225	47	1	TTATAAAAACCAAATAAAGCTGTTTTaactaaaaatccactcaaata	PaCaOm_p03	4627	6132	-	nad4; nad4	PaCaOm_p03.p01	4627	6132	-	NADH dehydrogenase subunit 4
34	9	3	3	Paramecium caudatum	NC_014262.1	5339	30	1	aatttAAAACCAAAACCAAAAAAAAGTAAA	PaCaOm_p03	4627	6132	-	nad4; nad4	PaCaOm_p03.p01	4627	6132	-	NADH dehydrogenase subunit 4
34	9	5	5	Tetrahymena malaccensis	NC_008337.1	43450	80	1	ggttttggatttaaagcgcctattTGACCTTTTCATTATTGATTAACaaaaacacacgtagaagcacctagtggtttttc	TemaoMp44	42697	44214	+	nad4; nad4	TemaoMp44.p01	42697	44214	+	NADH dehydrogenase subunit 4
34	9	5	5	Tetrahymena malaccensis	NC_008337.1	43513	50	1	gcacctagtggtTTTTCTATTTATTTAAGTGGTTTTTTAGTTAAAACtgc	TemaoMp44	42697	44214	+	nad4; nad4	TemaoMp44.p01	42697	44214	+	NADH dehydrogenase subunit 4
34	9	4	3	Tetrahymena malaccensis	NC_008337.1	43480	80	1	tttcattattgattaacaAAAACACACGTAGAAGCACCtagtggtttttctatttatttaagtggttttttagttaaaac	TemaoMp44	42697	44214	+	nad4; nad4	TemaoMp44.p01	42697	44214	+	NADH dehydrogenase subunit 4
34	9	4	4	Tetrahymena paravorax	NC_008338.1	43176	52	1	ttttactttttttaGGTTTTGGTTTTAAAGCACCTATttgaccttttcacta	TepaoMp43	42425	43954	+	nad4; nad4	TepaoMp43.p01	42425	43954	+	NADH dehydrogenase subunit 4
34	9	4	4	Tetrahymena paravorax	NC_008338.1	43199	47	1	tttaaagcacctattTGACCTTTTCACTACTGATTAACtaaaacaca	TepaoMp43	42425	43954	+	nad4; nad4	TepaoMp43.p01	42425	43954	+	NADH dehydrogenase subunit 4
34	9	4	4	Tetrahymena paravorax	NC_008338.1	43271	59	1	atatatTTAAGTGGATTTTTAGTTAAAACagctttatatggattttataaattaaatac	TepaoMp43	42425	43954	+	nad4; nad4	TepaoMp43.p01	42425	43954	+	NADH dehydrogenase subunit 4
34	9	3	3	Tetrahymena paravorax	NC_008338.1	43220	50	1	tttcactacTGATTAACTAAAACACATGTTGAAGCaccaagtggattttc	TepaoMp43	42425	43954	+	nad4; nad4	TepaoMp43.p01	42425	43954	+	NADH dehydrogenase subunit 4
34	9	2	2	Tetrahymena paravorax	NC_008338.1	43176	37	1	tTTTACTTTTTTTAGGTTTTGGTTTTAAAGCacctat	TepaoMp43	42425	43954	+	nad4; nad4	TepaoMp43.p01	42425	43954	+	NADH dehydrogenase subunit 4
34	9	2	2	Tetrahymena paravorax	NC_008338.1	43253	55	1	gcaccaagtggaTTTTCGATATATTTAAGTGGatttttagttaaaacagctttat	TepaoMp43	42425	43954	+	nad4; nad4	TepaoMp43.p01	42425	43954	+	NADH dehydrogenase subunit 4
34	9	2	2	Tetrahymena paravorax	NC_008338.1	43286	42	1	tttttagttAAAACAGCTTTATATGGATTTTATAaattaaat	TepaoMp43	42425	43954	+	nad4; nad4	TepaoMp43.p01	42425	43954	+	NADH dehydrogenase subunit 4
34	9	5	4	Tetrahymena pigmentosa	NC_008339.1	42848	59	1	ggttttggttttaaagccCCTATTTGACCATTTCATTAttgattaacaaaaactcacgt	TepioMp43	42077	43612	+	nad4; nad4	TepioMp43.p01	42077	43612	+	NADH dehydrogenase subunit 4
34	9	5	4	Tetrahymena pigmentosa	NC_008339.1	42911	75	1	gcacctagtggtttttcaataTATTTAAGTGGTTTTTTAGTAAAAACagcattatatggtttttataaattaaat	TepioMp43	42077	43612	+	nad4; nad4	TepioMp43.p01	42077	43612	+	NADH dehydrogenase subunit 4
34	9	4	4	Tetrahymena pigmentosa	NC_008339.1	42869	83	1	atttgaccaTTTCATTATTGATTAACAAAAACTCACGTTGAggcacctagtggtttttcaatatatttaagtggttttttagt	TepioMp43	42077	43612	+	nad4; nad4	TepioMp43.p01	42077	43612	+	NADH dehydrogenase subunit 4
34	9	2	2	Tetrahymena pigmentosa	NC_008339.1	42944	42	1	TTTTTAGTAAAAACAGCATTATATGGTTTTTATAAattaaat	TepioMp43	42077	43612	+	nad4; nad4	TepioMp43.p01	42077	43612	+	NADH dehydrogenase subunit 4
34	9	5	5	Tetrahymena pyriformis	NC_000862.1	43214	68	1	ggtttttcaatttatTTAAGTGGTTTTTTAGTTAAAACAGCTttatatggtttttataaattaaatac	TethoMp43	42377	43906	+	nad4; nad4	TethoMp43.p01	42377	43906	+	NADH dehydrogenase subunit 4
34	9	4	4	Tetrahymena pyriformis	NC_000862.1	43145	50	1	tttggtTTTAAAGCTCCTATATGACCATTTCATTATTGATTAACtaaaac	TethoMp43	42377	43906	+	nad4; nad4	TethoMp43.p01	42377	43906	+	NADH dehydrogenase subunit 4
34	9	4	4	Tetrahymena pyriformis	NC_000862.1	43190	66	1	aaaacacatgtagaagcacctagcggTTTTTCAATTTATTTAAGTGGTTTTttagttaaaacagct	TethoMp43	42377	43906	+	nad4; nad4	TethoMp43.p01	42377	43906	+	NADH dehydrogenase subunit 4
34	9	3	3	Tetrahymena pyriformis	NC_000862.1	43172	50	1	TTTCATTATTGATTAACTAAAACACATGTAGAAGCacctagcggtttttc	TethoMp43	42377	43906	+	nad4; nad4	TethoMp43.p01	42377	43906	+	NADH dehydrogenase subunit 4
34	9	2	2	Tetrahymena pyriformis	NC_000862.1	43128	37	1	tTTTACTTTTTCTAGGATTTGGTTTTAAAgctcctat	TethoMp43	42377	43906	+	nad4; nad4	TethoMp43.p01	42377	43906	+	NADH dehydrogenase subunit 4
34	9	5	5	Tetrahymena thermophila	NC_003029.1	43463	77	1	ttcggttttaaagctcctataTGACCTTTTCATTATTGATTAACaaaaactcacgtagaggcaccaagtggtttttc	TepyoMp44	42707	44224	+	nad4; nad4	TepyoMp44.p01	42707	44224	+	NADH dehydrogenase subunit 4
34	9	3	3	Tetrahymena thermophila	NC_003029.1	43490	84	1	tttcattattgattaacaaaaactcacgtagaggcaccaagtggtTTTTCAATATATCTAAGTGGttttttagttaaaactgct	TepyoMp44	42707	44224	+	nad4; nad4	TepyoMp44.p01	42707	44224	+	NADH dehydrogenase subunit 4
34	9	2	2	Tetrahymena thermophila	NC_003029.1	43447	48	1	tttaaTTTTTTTAGGTTTCGGTTTTAAAgctcctatatgaccttttca	TepyoMp44	42707	44224	+	nad4; nad4	TepyoMp44.p01	42707	44224	+	NADH dehydrogenase subunit 4
34	9	2	2	Tetrahymena thermophila	NC_003029.1	43550	28	1	AGTGGTTTTTTAGTTAAAACTGCTCTat	TepyoMp44	42707	44224	+	nad4; nad4	TepyoMp44.p01	42707	44224	+	NADH dehydrogenase subunit 4
35	9	99999	999	26	40900
35	9	12	7	Ichthyophthirius multifiliis	NC_015981.1	1050	41	1	ttttaatataTAATTACTATGATGTTTCACTTCattatata	IMG5_M206943	941	1217	-	IMG5_M206943; IMG5_M206943						rRNA	941	1217	-	large subunit ribosomal RNA
35	9	12	7	Ichthyophthirius multifiliis	NC_015981.1	48001	41	1	tatataATGAAGTGAAACATCATAGTAATtatatattaaaa	IMG5_M206993	47874	48150	+	IMG5_M206993; IMG5_M206993						rRNA	47874	48150	+	large subunit ribosomal RNA
35	9	2	2	Oxytricha trifallax	JN383843.1	45937	29	1	aaATTTAGCGAAGCGAAACATCGTAGTAA
35	9	8	5	Paramecium aurelia	NC_001324.1	3104	50	1	ttgaattatgttttagatttaTTACTACGATGTTTCGCTTCATaaaattt	PaauoMr48	2994	3282	-	rnl_a; rnl_a						rRNA	2994	3282	-	large subunit ribosomal RNA
35	9	8	5	Paramecium caudatum	NC_014262.1	2779	48	1	ttgacttattttttatatttaTTACTACGATGTTTCGCTTCATaaaat	PaCaOm_r02	2669	2960	-	rnl_a; rnl_a						rRNA	2669	2960	-	large subunit ribosomal RNA
35	9	12	7	Tetrahymena malaccensis	NC_008337.1	47278	67	1	aaataatgAAGTGAAACATCATAGTAATTAtttttaaaaactcaattgagaatagtataatggtgag	TemaoMr06	47147	47435	+	rnl_a_2; rnl_a_2						rRNA	47147	47435	+	large subunit ribosomal RNA
35	9	10	6	Tetrahymena malaccensis	NC_008337.1	289	51	1	tctcaattgagtttttaaaaaTAATTACTATGATGTTTCACTTcattattt	TemaoMr01	194	470	-	rnl_a_1; rnl_a_1						rRNA	194	470	-	large subunit ribosomal RNA
35	9	5	3	Tetrahymena malaccensis	NC_008337.1	47309	56	1	ttttaaAAACTCAATTGAGAATAGTATAATGGTGAGTAAAtactataagttttatt	TemaoMr06	47147	47435	+	rnl_a_2; rnl_a_2						rRNA	47147	47435	+	large subunit ribosomal RNA
35	9	10	5	Tetrahymena paravorax	NC_008338.1	764	35	1	ataatTAACTACTATGATGTTTCACTTCgttaata	TepaoMr01	652	930	-	rnl_a_1; rnl_a_1						rRNA	652	930	-	large subunit ribosomal RNA
35	9	10	5	Tetrahymena paravorax	NC_008338.1	46999	35	1	tattaacGAAGTGAAACATCATAGTAGTTAattat	TepaoMr06	46867	47145	+	rnl_a_2; rnl_a_2						rRNA	46867	47145	+	large subunit ribosomal RNA
35	9	3	2	Tetrahymena paravorax	NC_008338.1	729	34	1	tttactCACCATTACATTAATCTCAATTGAgttt	TepaoMr01	652	930	-	rnl_a_1; rnl_a_1						rRNA	652	930	-	large subunit ribosomal RNA
35	9	3	2	Tetrahymena paravorax	NC_008338.1	47035	34	1	aaacTCAATTGAGATTAATGTAATGGTGagtaaa	TepaoMr06	46867	47145	+	rnl_a_2; rnl_a_2						rRNA	46867	47145	+	large subunit ribosomal RNA
35	9	10	5	Tetrahymena pigmentosa	NC_008339.1	46698	51	1	taataacaAAGTGAAACATCATAGTAGTTATtttaataaactcaattgaga	TepioMr06	46560	46847	+	rnl_a_2; rnl_a_2						rRNA	46560	46847	+	large subunit ribosomal RNA
35	9	7	4	Tetrahymena pigmentosa	NC_008339.1	262	55	1	atagtatttgCTCACCACTATACTAATCTCAATTGAGTTTattaaaataactact	TepioMr01	191	476	-	rnl_a_1; rnl_a_1						rRNA	191	476	-	large subunit ribosomal RNA
35	9	6	3	Tetrahymena pigmentosa	NC_008339.1	306	33	1	aaATAACTACTATGATGTTTCACTTTGTTATta	TepioMr01	191	476	-	rnl_a_1; rnl_a_1						rRNA	191	476	-	large subunit ribosomal RNA
35	9	4	2	Tetrahymena pigmentosa	NC_008339.1	285	46	1	taaTCTCAATTGAGTTTATTAAAATAactactatgatgtttcactt	TepioMr01	191	476	-	rnl_a_1; rnl_a_1						rRNA	191	476	-	large subunit ribosomal RNA
35	9	4	2	Tetrahymena pigmentosa	NC_008339.1	46720	46	1	agtagttatTTTAATAAACTCAATTGAGATTAgtatagtggtgagc	TepioMr06	46560	46847	+	rnl_a_2; rnl_a_2						rRNA	46560	46847	+	large subunit ribosomal RNA
35	9	3	2	Tetrahymena pigmentosa	NC_008339.1	46735	40	1	AAACTCAATTGAGATTAGTATAGTGGTGAGcaaatactat	TepioMr06	46560	46847	+	rnl_a_2; rnl_a_2						rRNA	46560	46847	+	large subunit ribosomal RNA
35	9	9	5	Tetrahymena pyriformis	NC_000862.1	46970	65	1	ttaacgAAGTGAAACATCACAGTAGTTATttttaaaaactcaattgagaatagtatagtggtgag	TethoMr50	46838	47117	+	rnl_a_2; rnl_a_2						rRNA	46838	47117	+	large subunit ribosomal RNA
35	9	8	4	Tetrahymena pyriformis	NC_000862.1	304	49	1	tctcaattgagtttttaaaaATAACTACTGTGATGTTTCACTTcgttaa	TethoMr45	205	484	-	rnl_a_1; rnl_a_1						rRNA	205	484	-	large subunit ribosomal RNA
35	9	4	2	Tetrahymena pyriformis	NC_000862.1	46990	46	1	agtagttatttttAAAAACTCAATTGAGAATAGTATAGTGGTGAGc	TethoMr50	46838	47117	+	rnl_a_2; rnl_a_2						rRNA	46838	47117	+	large subunit ribosomal RNA
35	9	3	2	Tetrahymena pyriformis	NC_000862.1	287	61	1	gctcaccacTATACTACTCTCAATTGAGTTTttaaaaataactactgtgatgtttcacttc	TethoMr45	205	484	-	rnl_a_1; rnl_a_1						rRNA	205	484	-	large subunit ribosomal RNA
35	9	12	7	Tetrahymena thermophila	NC_003029.1	270	40	1	tttattaaaTAATTACTATGATGTTTCACTTCATtattta	TepyoMr46	161	438	-	rnl_a_1; rnl_a_1						rRNA	161	438	-	large subunit ribosomal RNA
35	9	12	7	Tetrahymena thermophila	NC_003029.1	47285	40	1	taaataATGAAGTGAAACATCATAGTAATTAtttaataaa	TepyoMr50	44750	47433	+	rnl_b_2; rnl_b_2						rRNA	47156	47433	+	large subunit ribosomal RNA
35	9	4	3	Tetrahymena thermophila	NC_003029.1	47316	56	1	tttaatAAACTCAATTGAGAATAGTATAACGGTGAGtaaatactataagttttatt	TepyoMr50	44750	47433	+	rnl_b_2; rnl_b_2						rRNA	47156	47433	+	large subunit ribosomal RNA
35	9	3	2	Tetrahymena thermophila	NC_003029.1	243	36	1	CTCACCGTTATACTATTCTCAATTGAGTTTattaaa	TepyoMr46	161	438	-	rnl_a_1; rnl_a_1						rRNA	161	438	-	large subunit ribosomal RNA
36	9	99999	999	22	40900
36	9	6	6	Ichthyophthirius multifiliis	NC_015981.1	11000	41	1	aatttaAATTTTGGTCCTCAACATCCagctgcacatggtgt	IMG5_M206956	10922	12214	+	IMG5_M206956; IMG5_M206956	IMG5_M206956.p01	10922	12214	+	NADH dehydrogenase subunit 7
36	9	2	2	Ichthyophthirius multifiliis	NC_015981.1	11018	47	1	caacatccagctgcaCATGGTGTATTAAGATTAATaatgcaattaaa	IMG5_M206956	10922	12214	+	IMG5_M206956; IMG5_M206956	IMG5_M206956.p01	10922	12214	+	NADH dehydrogenase subunit 7
36	9	5	5	Moneuplotes crassus	GQ903131.1	32492	38	1	atgAATTTTGGTCCACAACATCCAGCatctcacggagt	NAD7	32303	33688	+	NAD7; NAD7	NAD7.p01	32303	33688	+	NADH dehydrogenase subunit 7
36	9	2	2	Paramecium aurelia	NC_001324.1	27080	28	1	TAAATTTCGGCCCTCAACACCCAGCtgc	PaauoMp26	26998	28266	+	nad7; nad7	PaauoMp26.p01	26998	28266	+	NADH dehydrogenase subunit 7
36	9	5	4	Paramecium caudatum	NC_014262.1	27448	51	1	catccagcagctCATGGTGTTTTAAGATTAATattacaattaaatggtgaa	PaCaOm_p24	27346	28617	+	nad7; nad7	PaCaOm_p24.p01	27346	28617	+	NADH dehydrogenase subunit 7
36	9	3	3	Tetrahymena malaccensis	NC_008337.1	10691	47	1	gcagcacatggagtacTAAGATTAATTTTACAATTAAATGGggaaat	TemaoMp12	10586	11914	+	nad7; nad7	TemaoMp12.p01	10586	11914	+	NADH dehydrogenase subunit 7
36	9	3	2	Tetrahymena malaccensis	NC_008337.1	10637	68	1	gtgaattcaaaacaaattAAAACTATGAATGTAAATTTTGGACCgcaacatccagcagcacatggagt	TemaoMp12	10586	11914	+	nad7; nad7	TemaoMp12.p01	10586	11914	+	NADH dehydrogenase subunit 7
36	9	2	2	Tetrahymena malaccensis	NC_008337.1	10668	34	1	TAAATTTTGGACCGCAACATCCAGCAgcacatgg	TemaoMp12	10586	11914	+	nad7; nad7	TemaoMp12.p01	10586	11914	+	NADH dehydrogenase subunit 7
36	9	2	2	Tetrahymena malaccensis	NC_008337.1	10679	50	1	ccgCAACATCCAGCAGCACATGGAGTACTaagattaattttacaattaaa	TemaoMp12	10586	11914	+	nad7; nad7	TemaoMp12.p01	10586	11914	+	NADH dehydrogenase subunit 7
36	9	4	4	Tetrahymena paravorax	NC_008338.1	11021	56	1	aatgCAAAACAAATTAAAACTATGAATTTAAATTTTGGtcctcaacatccagcagc	TepaoMp12	10967	12298	+	nad7; nad7	TepaoMp12.p01	10967	12298	+	NADH dehydrogenase subunit 7
36	9	4	4	Tetrahymena paravorax	NC_008338.1	11045	50	1	aatttaAATTTTGGTCCTCAACATCCAGCagcgcatggagttttaagatt	TepaoMp12	10967	12298	+	nad7; nad7	TepaoMp12.p01	10967	12298	+	NADH dehydrogenase subunit 7
36	9	3	3	Tetrahymena paravorax	NC_008338.1	11051	62	1	aattttggtcctcaacatccaGCAGCGCATGGAGTTTTAAGATTgattttacaattaaatgg	TepaoMp12	10967	12298	+	nad7; nad7	TepaoMp12.p01	10967	12298	+	NADH dehydrogenase subunit 7
36	9	3	3	Tetrahymena paravorax	NC_008338.1	11078	59	1	catggagttTTAAGATTGATTTTACAATTAAATGGggaaattgctgaaagatttgatcc	TepaoMp12	10967	12298	+	nad7; nad7	TepaoMp12.p01	10967	12298	+	NADH dehydrogenase subunit 7
36	9	5	5	Tetrahymena pigmentosa	NC_008339.1	10679	85	1	caaaacaaataaaaactatgaatgttAATTTTGGTCCCCAACATCCtgcagcccatggagttttaagattaattttacaattaaa	TepioMp12	10621	11946	+	nad7; nad7	TepioMp12.p01	10621	11946	+	NADH dehydrogenase subunit 7
36	9	5	5	Tetrahymena pigmentosa	NC_008339.1	10717	74	1	caacatcctgcagccCATGGAGTTTTAAGATTAATTTTACAATTAAATGGtgagatagcagaaagatttgatcc	TepioMp12	10621	11946	+	nad7; nad7	TepioMp12.p01	10621	11946	+	NADH dehydrogenase subunit 7
36	9	3	3	Tetrahymena pigmentosa	NC_008339.1	10663	53	1	agaagtcaagtgaattCAAAACAAATAAAAACTATGAATGTtaattttggtcc	TepioMp12	10621	11946	+	nad7; nad7	TepioMp12.p01	10621	11946	+	NADH dehydrogenase subunit 7
36	9	6	6	Tetrahymena pyriformis	NC_000862.1	10710	85	1	caaaacaaataaaaactatgaatgttaattttggtccgCAACATCCAGCAGCTCATGGagttttaagattaattttacaattaaa	TethoMp12	10652	11980	+	nad7; nad7	TethoMp12.p01	10652	11980	+	NADH dehydrogenase subunit 7
36	9	3	3	Tetrahymena pyriformis	NC_000862.1	10751	71	1	catccagcagctcatggagttTTAAGATTAATTTTACAATTAAAcggtgagattgctgaaagatttgatcc	TethoMp12	10652	11980	+	nad7; nad7	TethoMp12.p01	10652	11980	+	NADH dehydrogenase subunit 7
36	9	2	2	Tetrahymena pyriformis	NC_000862.1	10706	65	1	aatgcaaaacaaataAAAACTATGAATGTTAATTTtggtccgcaacatccagcagctcatggagt	TethoMp12	10652	11980	+	nad7; nad7	TethoMp12.p01	10652	11980	+	NADH dehydrogenase subunit 7
36	9	4	4	Tetrahymena thermophila	NC_003029.1	10656	56	1	ccacaacatcctGCAGCGCATGGAGTATTAAGATTaatcttacaattaaatggtga	TepyoMp12	10563	11891	+	nad7; nad7	TepyoMp12.p01	10563	11891	+	NADH dehydrogenase subunit 7
36	9	3	3	Tetrahymena thermophila	NC_003029.1	10605	50	1	agaagtaacgtgAATTCAAAACAAATTAAAACTATGAATGTaaatttcgg	TepyoMp12	10563	11891	+	nad7; nad7	TepyoMp12.p01	10563	11891	+	NADH dehydrogenase subunit 7
36	9	3	3	Tetrahymena thermophila	NC_003029.1	10674	59	1	catggagtaTTAAGATTAATCTTACAATTAAATGGTGAAattgctgaaagatttgatcc	TepyoMp12	10563	11891	+	nad7; nad7	TepyoMp12.p01	10563	11891	+	NADH dehydrogenase subunit 7
37	9	99999	999	14	40900
37	9	2	2	Ichthyophthirius multifiliis	NC_015981.1	5141	35	1	GTTAAAAATTCAATTATATATTTTTCACCAAAAAA	IMG5_M206946	4999	5301	-	IMG5_M206946; IMG5_M206946	IMG5_M206946.p01	4999	5301	-	Ymf57
37	9	2	2	Ichthyophthirius multifiliis	NC_015981.1	20322	33	1	tttttttcATATATAGTTTTTTATTTAAtaaca	IMG5_M206968	19726	20433	-	IMG5_M206968; IMG5_M206968	IMG5_M206968.p01	19726	20433	-	Ymf61
37	9	3	3	Oxytricha trifallax	JN383843.1	33171	33	1	TTAGAAAATTTTCTTTTTAAATACAaagattta	orf557	33101	33376	-	orf557; orf557	orf557.p01	33101	33376	-	hypothetical protein
37	9	2	2	Paramecium aurelia	NC_001324.1	16826	37	1	tataagaagtttTTAAAAAATTTTCTGTTTAAAAACA	PaauoMp14	15991	17721	-	cox2; cox2	PaauoMp14.p01	15991	17721	-	cytochrome c oxidase subunit 2
37	9	2	2	Paramecium caudatum	NC_014262.1	4409	32	1	tctacgCTTTTTTTTGTTAAAAATTCTATTAa	PaCaOm_p02	4267	4584	-	ymf57; ymf57	PaCaOm_p02.p01	4267	4584	-	Ymf57
37	9	2	2	Paramecium caudatum	NC_014262.1	16632	45	1	tataaaaagtttTTAAAAAATTTTTTTTTTAAAAACAaagattta	PaCaOm_p12	15797	17530	-	cox2; cox2	PaCaOm_p12.p01	15797	17530	-	cytochrome c oxidase subunit 2
37	9	4	3	Tetrahymena malaccensis	NC_008337.1	3146	104	1	ataaaattaaatctattgTTATTAAAAATAAAACTATCTAtagttttttttgttaaatattcaatcataaatttttcaccaaaaaaaatagaactataaataaa	TemaoMp01	3055	3357	-	ymf57; ymf57	TemaoMp01.p01	3055	3357	-	Ymf57
37	9	2	2	Tetrahymena malaccensis	NC_008337.1	3175	66	1	aaaactatctatagttttttttGTTAAATATTCAATCATAAATTTTTCACCAAAAAAaatagaact	TemaoMp01	3055	3357	-	ymf57; ymf57	TemaoMp01.p01	3055	3357	-	Ymf57
37	9	4	4	Tetrahymena paravorax	NC_008338.1	3609	91	1	tattattattaaatataaaactatctatagttttttttgttaaatattcaatcATAAATTTTTCCCCAAAAAAAATTGaactataaataaa	TepaoMp01	3505	3807	-	ymf57; ymf57	TepaoMp01.p01	3505	3807	-	Ymf57
37	9	3	3	Tetrahymena paravorax	NC_008338.1	22301	27	1	ttTGTTATTAAAAAAAAAATTTTCTAa	TepaoMp29	21983	22579	-	nad9_1; nad9_1	TepaoMp29.p01	21983	22579	-	NADH dehydrogenase subunit 9
37	9	4	3	Tetrahymena pigmentosa	NC_008339.1	3150	104	1	ataaaattaaatctattgTTATTAAAAATAAAACTATCTAtagttttttttgttaaatattcaatcataaatttttcaccaaaaaaaatagaactataaataaa	TepioMp01	3059	3361	-	ymf57; ymf57	TepioMp01.p01	3059	3361	-	Ymf57
37	9	2	2	Tetrahymena pigmentosa	NC_008339.1	3179	66	1	aaaactatctatagttttttttGTTAAATATTCAATCATAAATTTTTCACCAAAAAAaatagaact	TepioMp01	3059	3361	-	ymf57; ymf57	TepioMp01.p01	3059	3361	-	Ymf57
37	9	5	5	Tetrahymena pyriformis	NC_000862.1	3189	75	1	attgaataaaaaactatctataGTTTTTTTTGTTAAATATTCTATCAtaaatttttctccaaaaaaaattgaact	TethoMp01	3078	3380	-	orf100; orf100	TethoMp01.p01	3078	3380	-	orf100
37	9	5	5	Tetrahymena thermophila	NC_003029.1	3114	92	1	ataaaattaaatctattattattaaatataaaactatctataGTTTTTTTTGTTAAATATTCTATCAtaaatttttcaccaaaaaaaataga	TepyoMp01	3023	3325	-	ymf57; ymf57	TepyoMp01.p01	3023	3325	-	ymf57
38	9	99999	999	9	40900
38	9	6	6	Ichthyophthirius multifiliis	NC_015981.1	34804	61	1	ggttttAGGCTGAAGTCAAGTCCCTATGGTCTATGTATGttgggctacacacatgttacaa	IMG5_M206978	33783	35202	+	IMG5_M206978; IMG5_M206978						rRNA	33783	35202	+	small subunit ribosomal RNA
38	9	5	5	Moneuplotes crassus	GQ903131.1	19881	28	1	caTATTAAGACCATAATGACTTGACTTC											rRNA	19241	21568	-	small subunit ribosomal RNA
38	9	5	5	Moneuplotes minuta	GQ903130.1	20374	28	1	caTATTAAGACCATAATGACTTGACTTC											rRNA	19737	21993	-	small subunit ribosomal RNA
38	9	6	6	Paramecium caudatum	NC_014262.1	14554	33	1	catacACAGACCGTAAGGACTTGACTTCAGCCT	PaCaOm_r04	14332	15779	-	rns_a; rns_a						rRNA	14332	15779	-	small subunit ribosomal RNA
38	9	6	6	Tetrahymena malaccensis	NC_008337.1	33832	88	1	ttataggggttataggctGAAGTCAAGTCCCTATGGTCTTTatacgttgggctacacacgtgttacaagggtaaaaacaaaaagacgc	TemaoMr04	32860	34257	+	rns_b; rns_b						rRNA	32860	34257	+	small subunit ribosomal RNA
38	9	8	8	Tetrahymena paravorax	NC_008338.1	33620	87	1	taattacaggggttttaggctGAAGTCAAGTCCCTATGGTCTTTatatgttgggctacacacgtgttacaaggataaaaacaaagag	TepaoMr04	32666	34032	+	rns_b; rns_b						rRNA	32666	34032	+	small subunit ribosomal RNA
38	9	7	7	Tetrahymena pigmentosa	NC_008339.1	33235	91	1	tgattataggggttttaggctGAAGTCAAGTCCCTATGGTCTTTatacgttgggctacacacgtgttacaaggataaaaacaaagagacgc	TepioMr04	32260	33663	+	rns_b; rns_b						rRNA	32260	33663	+	small subunit ribosomal RNA
38	9	5	5	Tetrahymena pyriformis	NC_000862.1	33567	83	1	tataggggttttaggctGAAGTCAAGTCCCTATGGTCTTTatacgttgggctacacacgtgttacaagggtaaaaacaaagag	TethoMr48	32587	33993	+	rns_b; rns_b						rRNA	32587	33993	+	small subunit ribosomal RNA
38	9	6	6	Tetrahymena thermophila	NC_003029.1	33863	81	1	ttataggggttataggctGAAGTCAAGTCCCTATGGTCTTTatacgttgggctacacacgtgttacaagggtaaatacaaa	TepyoMr49	32895	34289	+	rns_b; rns_b						rRNA	32895	34289	+	small subunit ribosomal RNA
39	8	99999	999	55	40800
39	8	7	6	Ichthyophthirius multifiliis	NC_015981.1	30626	44	1	aatagagtaggTACTTTTAAAGCTGCTTTTAAAGCatattcatt	IMG5_M206975	29792	31885	+	IMG5_M206975; IMG5_M206975	IMG5_M206975.p01	29792	31885	+	NADH dehydrogenase subunit 5
39	8	5	5	Ichthyophthirius multifiliis	NC_015981.1	30565	58	1	tttaaTTTTAGGTTGAGAATTAATTGGTTTAACatcattttttttaattaatttttga	IMG5_M206975	29792	31885	+	IMG5_M206975; IMG5_M206975	IMG5_M206975.p01	29792	31885	+	NADH dehydrogenase subunit 5
39	8	4	4	Ichthyophthirius multifiliis	NC_015981.1	30581	42	1	gaattaattggtTTAACATCATTTTTTTTAATTAATTTTTGA	IMG5_M206975	29792	31885	+	IMG5_M206975; IMG5_M206975	IMG5_M206975.p01	29792	31885	+	NADH dehydrogenase subunit 5
39	8	4	4	Ichthyophthirius multifiliis	NC_015981.1	30644	53	1	aaagctGCTTTTAAAGCATATTCATTTAATAAAttaagtgatttttttttatt	IMG5_M206975	29792	31885	+	IMG5_M206975; IMG5_M206975	IMG5_M206975.p01	29792	31885	+	NADH dehydrogenase subunit 5
39	8	2	2	Ichthyophthirius multifiliis	NC_015981.1	30664	33	1	TTCATTTAATAAATTAAGTGATTTTTTTTTATT	IMG5_M206975	29792	31885	+	IMG5_M206975; IMG5_M206975	IMG5_M206975.p01	29792	31885	+	NADH dehydrogenase subunit 5
39	8	2	2	Oxytricha trifallax	JN383843.1	43407	26	1	CTTTTTTTTTAATCAATTTTTGTACa	orf577	43082	43465	+	orf577; orf577	orf577.p01	43082	43465	+	hypothetical protein
39	8	6	6	Paramecium caudatum	NC_014262.1	18825	34	1	TCAAAAATTAATTAAAAAAAAAGAAGTTAaccca	PaCaOm_p13	17568	19361	-	nad5; nad5	PaCaOm_p13.p01	17568	19361	-	NADH dehydrogenase subunit 5
39	8	3	3	Paramecium caudatum	NC_014262.1	18762	33	1	atcactaAATTTATTAAAAGAGAATGCTTTAAA	PaCaOm_p13	17568	19361	-	nad5; nad5	PaCaOm_p13.p01	17568	19361	-	NADH dehydrogenase subunit 5
39	8	3	3	Paramecium caudatum	NC_014262.1	18781	30	1	gagaATGCTTTAAAGGCAGATTTTAAAGTA	PaCaOm_p13	17568	19361	-	nad5; nad5	PaCaOm_p13.p01	17568	19361	-	NADH dehydrogenase subunit 5
39	8	2	2	Paramecium caudatum	NC_014262.1	18850	29	1	GTTAACCCATTTAATTCTCAACCAAAAAa	PaCaOm_p13	17568	19361	-	nad5; nad5	PaCaOm_p13.p01	17568	19361	-	NADH dehydrogenase subunit 5
39	8	5	5	Tetrahymena malaccensis	NC_008337.1	29503	56	1	gctTTTAAAGCATTCTCATTTAATAAACTAAGtgatttatttttattttttgcaat	TemaoMp33	28501	30750	+	nad5; nad5	TemaoMp33.p01	28501	30750	+	NADH dehydrogenase subunit 5
39	8	4	4	Tetrahymena malaccensis	NC_008337.1	29329	90	1	tatgaacctttagtagaaagacttattttatttttaaattctTTTATGATTAGTATGATTTTATTAGTAtcttcaggtaactttattgtt	TemaoMp33	28501	30750	+	nad5; nad5	TemaoMp33.p01	28501	30750	+	NADH dehydrogenase subunit 5
39	8	4	4	Tetrahymena malaccensis	NC_008337.1	29434	53	1	gaattaattggtctaacctctTTTTTTTTAATTAATTTTTGAtctactagagt	TemaoMp33	28501	30750	+	nad5; nad5	TemaoMp33.p01	28501	30750	+	NADH dehydrogenase subunit 5
39	8	4	4	Tetrahymena malaccensis	NC_008337.1	29458	68	1	tttttaattaatttttgatctacTAGAGTTGGTACTTTAAAAGCagcttttaaagcattctcatttaa	TemaoMp33	28501	30750	+	nad5; nad5	TemaoMp33.p01	28501	30750	+	NADH dehydrogenase subunit 5
39	8	4	4	Tetrahymena malaccensis	NC_008337.1	29574	66	1	tacaacttataatttagatatattatcatttaacacTCAAATATATTTATATGAAAgttataatat	TemaoMp33	28501	30750	+	nad5; nad5	TemaoMp33.p01	28501	30750	+	NADH dehydrogenase subunit 5
39	8	3	3	Tetrahymena malaccensis	NC_008337.1	29418	60	1	tttaTTTTTAGGTTGGGAATTAATTGGTCTAACctctttttttttaattaatttttgatc	TemaoMp33	28501	30750	+	nad5; nad5	TemaoMp33.p01	28501	30750	+	NADH dehydrogenase subunit 5
39	8	3	3	Tetrahymena malaccensis	NC_008337.1	29488	62	1	ggtactTTAAAAGCAGCTTTTAAAGCAttctcatttaataaactaagtgatttatttttatt	TemaoMp33	28501	30750	+	nad5; nad5	TemaoMp33.p01	28501	30750	+	NADH dehydrogenase subunit 5
39	8	3	2	Tetrahymena malaccensis	NC_008337.1	29380	66	1	agtatgattttattagtatcttcaggtAACTTTATTGTTTTATTTTTAGGTTgggaattaattggt	TemaoMp33	28501	30750	+	nad5; nad5	TemaoMp33.p01	28501	30750	+	NADH dehydrogenase subunit 5
39	8	3	2	Tetrahymena malaccensis	NC_008337.1	29518	83	1	tcatttaataaactaagtgatttatttttaTTTTTTGCAATTTTAATAATttttagtacaacttataatttagatatattatc	TemaoMp33	28501	30750	+	nad5; nad5	TemaoMp33.p01	28501	30750	+	NADH dehydrogenase subunit 5
39	8	2	2	Tetrahymena malaccensis	NC_008337.1	29317	62	1	tctTATTTTAGGTATGAACCTTTAGTAGAaagacttattttatttttaaattcttttatgat	TemaoMp33	28501	30750	+	nad5; nad5	TemaoMp33.p01	28501	30750	+	NADH dehydrogenase subunit 5
39	8	4	4	Tetrahymena paravorax	NC_008338.1	29184	59	1	ttttaaattccTTTATGATTAGTATGATTTTATTAGTTTCTTCaggtaattttattgtt	TepaoMp32	28337	30574	+	nad5; nad5	TepaoMp32.p01	28337	30574	+	NADH dehydrogenase subunit 5
39	8	4	4	Tetrahymena paravorax	NC_008338.1	29285	53	1	ttaatcAATTTTTGATCTACTAGAGTAGGTACcttaaaagctgcgtttaaagc	TepaoMp32	28337	30574	+	nad5; nad5	TepaoMp32.p01	28337	30574	+	NADH dehydrogenase subunit 5
39	8	4	4	Tetrahymena paravorax	NC_008338.1	29303	56	1	actagagtaggtaccTTAAAAGCTGCGTTTAAAGCcttttcatttaataaattaag	TepaoMp32	28337	30574	+	nad5; nad5	TepaoMp32.p01	28337	30574	+	NADH dehydrogenase subunit 5
39	8	4	4	Tetrahymena paravorax	NC_008338.1	29321	59	1	aaagctgcgTTTAAAGCCTTTTCATTTAATAAATTaagcgatttatttttattttttgc	TepaoMp32	28337	30574	+	nad5; nad5	TepaoMp32.p01	28337	30574	+	NADH dehydrogenase subunit 5
39	8	4	4	Tetrahymena paravorax	NC_008338.1	29411	60	1	ttagatatattaacttttaatagTCAAATTTATTTATATGAAAactataatatagaattt	TepaoMp32	28337	30574	+	nad5; nad5	TepaoMp32.p01	28337	30574	+	NADH dehydrogenase subunit 5
39	8	3	3	Tetrahymena paravorax	NC_008338.1	29270	59	1	ttaactTCATTTTTCTTAATCAATTTTTGAtctactagagtaggtaccttaaaagctgc	TepaoMp32	28337	30574	+	nad5; nad5	TepaoMp32.p01	28337	30574	+	NADH dehydrogenase subunit 5
39	8	3	3	Tetrahymena paravorax	NC_008338.1	29339	63	1	ttttcatttaataaattaagcGATTTATTTTTATTTTTTGCaattttattaatatttaataca	TepaoMp32	28337	30574	+	nad5; nad5	TepaoMp32.p01	28337	30574	+	NADH dehydrogenase subunit 5
39	8	2	2	Tetrahymena paravorax	NC_008338.1	29222	39	1	tctTCAGGTAATTTTATTGTTATGTTTTTAGGTTGagaa	TepaoMp32	28337	30574	+	nad5; nad5	TepaoMp32.p01	28337	30574	+	NADH dehydrogenase subunit 5
39	8	5	5	Tetrahymena pigmentosa	NC_008339.1	28899	77	1	aaagctgcttttaaagcattttcattcaatAAATTAAGTGATTTATTTTTATTttttgctatattattaatttttaa	TepioMp32	27885	30152	+	nad5; nad5	TepioMp32.p01	27885	30152	+	NADH dehydrogenase subunit 5
39	8	4	4	Tetrahymena pigmentosa	NC_008339.1	28770	78	1	ttaTTTATGATAAGTATGATTTTATTAGTATCATCtggtaactttattgtaatgtttttaggttgagaattaattggt	TepioMp32	27885	30152	+	nad5; nad5	TepioMp32.p01	27885	30152	+	NADH dehydrogenase subunit 5
39	8	4	4	Tetrahymena pigmentosa	NC_008339.1	28881	56	1	acaagagtaggtaccTTAAAAGCTGCTTTTAAAGCattttcattcaataaattaag	TepioMp32	27885	30152	+	nad5; nad5	TepioMp32.p01	27885	30152	+	NADH dehydrogenase subunit 5
39	8	3	3	Tetrahymena pigmentosa	NC_008339.1	28822	56	1	tgTTTTTAGGTTGAGAATTAATTGGTTTAACatcattttttttaatcaatttttga	TepioMp32	27885	30152	+	nad5; nad5	TepioMp32.p01	27885	30152	+	NADH dehydrogenase subunit 5
39	8	3	3	Tetrahymena pigmentosa	NC_008339.1	28848	41	1	ttaacatcaTTTTTTTTAATCAATTTTTGAtcaacaagagt	TepioMp32	27885	30152	+	nad5; nad5	TepioMp32.p01	27885	30152	+	NADH dehydrogenase subunit 5
39	8	3	3	Tetrahymena pigmentosa	NC_008339.1	28966	67	1	taatttttaatacaacttttaatTTAGATATATTATCTTTTAAcagtcaaatatatttatatgaaaa	TepioMp32	27885	30152	+	nad5; nad5	TepioMp32.p01	27885	30152	+	NADH dehydrogenase subunit 5
39	8	3	2	Tetrahymena pigmentosa	NC_008339.1	28854	62	1	tcattttttttaatcAATTTTTGATCAACAAGAGTAGGTACcttaaaagctgcttttaaagc	TepioMp32	27885	30152	+	nad5; nad5	TepioMp32.p01	27885	30152	+	NADH dehydrogenase subunit 5
39	8	2	2	Tetrahymena pigmentosa	NC_008339.1	28722	47	1	TATTTTAGGTATGAGCCATTAGTAGAAAGACTaattttatttttaaa	TepioMp32	27885	30152	+	nad5; nad5	TepioMp32.p01	27885	30152	+	NADH dehydrogenase subunit 5
39	8	2	2	Tetrahymena pigmentosa	NC_008339.1	28803	53	1	tctggtAACTTTATTGTAATGTTTTTAGGTTGAGAAttaattggtttaacatc	TepioMp32	27885	30152	+	nad5; nad5	TepioMp32.p01	27885	30152	+	NADH dehydrogenase subunit 5
39	8	2	2	Tetrahymena pigmentosa	NC_008339.1	28995	56	1	atattatcttttaacagTCAAATATATTTATATGAAAattatgttatagatttttt	TepioMp32	27885	30152	+	nad5; nad5	TepioMp32.p01	27885	30152	+	NADH dehydrogenase subunit 5
39	8	4	4	Tetrahymena pyriformis	NC_000862.1	29102	83	1	taaactcaTTTATGATAAGTATGATTTTATTAGTATCTTCTGGTAATTTTATcgtaatgtttttaggttgagaattaattggt	TethoMp32	28222	30489	+	nad5; nad5	TethoMp32.p01	28222	30489	+	NADH dehydrogenase subunit 5
39	8	4	4	Tetrahymena pyriformis	NC_000862.1	29218	47	1	actagagtaGGTACTTTAAAAGCAGCTTTTAAAGCgttctcatttaa	TethoMp32	28222	30489	+	nad5; nad5	TethoMp32.p01	28222	30489	+	NADH dehydrogenase subunit 5
39	8	4	4	Tetrahymena pyriformis	NC_000862.1	29256	57	1	ctcatttaacAAATTAAGTGATTTATTTTTATTctttgctatattgttaatatttaa	TethoMp32	28222	30489	+	nad5; nad5	TethoMp32.p01	28222	30489	+	NADH dehydrogenase subunit 5
39	8	4	4	Tetrahymena pyriformis	NC_000862.1	29327	61	1	tagacatattagtttttaataaTCAAATATATTTATATGAAAattataatatagaattttt	TethoMp32	28222	30489	+	nad5; nad5	TethoMp32.p01	28222	30489	+	NADH dehydrogenase subunit 5
39	8	3	3	Tetrahymena pyriformis	NC_000862.1	29161	56	1	tttttaggttgagaattaattggtcTAACCTCATTCTTTTTAATTAATTTTTGAtc	TethoMp32	28222	30489	+	nad5; nad5	TethoMp32.p01	28222	30489	+	NADH dehydrogenase subunit 5
39	8	3	3	Tetrahymena pyriformis	NC_000862.1	29197	68	1	tttttaattAATTTTTGATCCACTAGAGTAGGTACtttaaaagcagcttttaaagcgttctcatttaa	TethoMp32	28222	30489	+	nad5; nad5	TethoMp32.p01	28222	30489	+	NADH dehydrogenase subunit 5
39	8	2	2	Tetrahymena pyriformis	NC_000862.1	29227	62	1	ggtactttaaaagcagctTTTAAAGCGTTCTCATTTAACAAATTaagtgatttatttttatt	TethoMp32	28222	30489	+	nad5; nad5	TethoMp32.p01	28222	30489	+	NADH dehydrogenase subunit 5
39	8	5	5	Tetrahymena thermophila	NC_003029.1	29553	77	1	tttTCATTTAATAAACTTAGTGATTTATTTTTATTttttgcaatcctaataatttttagtacaacttataatttaga	TepyoMp33	28536	30788	+	nad5; nad5	TepyoMp33.p01	28536	30788	+	NADH dehydrogenase subunit 5
39	8	4	4	Tetrahymena thermophila	NC_003029.1	29398	73	1	ttttaaattcatttatgataAGTATGATTTTATTAGTATCTTCtggaaactttattgtattatttttaggttg	TepyoMp33	28536	30788	+	nad5; nad5	TepyoMp33.p01	28536	30788	+	NADH dehydrogenase subunit 5
39	8	4	4	Tetrahymena thermophila	NC_003029.1	29502	50	1	attAATTTTTGATCAACAAGAGTTGGTACtttaaaagcggcttttaaagc	TepyoMp33	28536	30788	+	nad5; nad5	TepyoMp33.p01	28536	30788	+	NADH dehydrogenase subunit 5
39	8	4	4	Tetrahymena thermophila	NC_003029.1	29625	50	1	ttagacatattatctTTTAATAATCAAATTTATTTATATGAAAgttataa	TepyoMp33	28536	30788	+	nad5; nad5	TepyoMp33.p01	28536	30788	+	NADH dehydrogenase subunit 5
39	8	3	3	Tetrahymena thermophila	NC_003029.1	29445	54	1	aactttattgtattaTTTTTAGGTTGAGAATTAATAGGTttaacatcttttttt	TepyoMp33	28536	30788	+	nad5; nad5	TepyoMp33.p01	28536	30788	+	NADH dehydrogenase subunit 5
39	8	3	3	Tetrahymena thermophila	NC_003029.1	29520	48	1	agagttggtactTTAAAAGCGGCTTTTAAAGCtttttcatttaataaa	TepyoMp33	28536	30788	+	nad5; nad5	TepyoMp33.p01	28536	30788	+	NADH dehydrogenase subunit 5
39	8	3	2	Tetrahymena thermophila	NC_003029.1	29355	86	1	tcttattttagaTATGAACCTTTAGTAGAAAGACTtattttgtttttaaattcatttatgataagtatgattttattagtatcttc	TepyoMp33	28536	30788	+	nad5; nad5	TepyoMp33.p01	28536	30788	+	NADH dehydrogenase subunit 5
39	8	2	2	Tetrahymena thermophila	NC_003029.1	29481	33	1	ggtTTAACATCTTTTTTTCTTATTAATTTTTGA	TepyoMp33	28536	30788	+	nad5; nad5	TepyoMp33.p01	28536	30788	+	NADH dehydrogenase subunit 5
39	8	2	2	Tetrahymena thermophila	NC_003029.1	29535	62	1	aaagcgGCTTTTAAAGCTTTTTCATTTAATAAActtagtgatttatttttattttttgcaat	TepyoMp33	28536	30788	+	nad5; nad5	TepyoMp33.p01	28536	30788	+	NADH dehydrogenase subunit 5
39	8	2	2	Tetrahymena thermophila	NC_003029.1	29571	74	1	agtgatttatttttattttttgcaatcctaaTAATTTTTAGTACAACTTATAATTTAGACATATTATCttttaa	TepyoMp33	28536	30788	+	nad5; nad5	TepyoMp33.p01	28536	30788	+	NADH dehydrogenase subunit 5
40	8	99999	999	42	40800
40	8	5	5	Ichthyophthirius multifiliis	NC_015981.1	41729	59	1	tattttgcgcttTATTATTTAGGAGAATATTTTCATttattttttttttctatgataat	IMG5_M206985	41015	41923	+	IMG5_M206985; IMG5_M206985	IMG5_M206985.p01	41015	41923	+	NADH dehydrogenase subunit 1
40	8	3	3	Ichthyophthirius multifiliis	NC_015981.1	41604	38	1	taTTTTTTGGTATATCTGGTTTAATTTTTATtacattt	IMG5_M206985	41015	41923	+	IMG5_M206985; IMG5_M206985	IMG5_M206985.p01	41015	41923	+	NADH dehydrogenase subunit 1
40	8	3	3	Ichthyophthirius multifiliis	NC_015981.1	41663	46	1	ccaTTTGATTTAGCTGAGGCAGAATCtgagttagttacaggttata	IMG5_M206985	41015	41923	+	IMG5_M206985; IMG5_M206985	IMG5_M206985.p01	41015	41923	+	NADH dehydrogenase subunit 1
40	8	3	3	Ichthyophthirius multifiliis	NC_015981.1	41710	42	1	aGTTGAATATGGTGGTTTCTATTTTGCgctttattatttagg	IMG5_M206985	41015	41923	+	IMG5_M206985; IMG5_M206985	IMG5_M206985.p01	41015	41923	+	NADH dehydrogenase subunit 1
40	8	2	2	Ichthyophthirius multifiliis	NC_015981.1	41616	41	1	tatctGGTTTAATTTTTATTACATTTCTACTTGAAACtaat	IMG5_M206985	41015	41923	+	IMG5_M206985; IMG5_M206985	IMG5_M206985.p01	41015	41923	+	NADH dehydrogenase subunit 1
40	8	2	2	Ichthyophthirius multifiliis	NC_015981.1	41684	41	1	GAATCTGAGTTAGTTACAGGTTATAcagttgaatatggtgg	IMG5_M206985	41015	41923	+	IMG5_M206985; IMG5_M206985	IMG5_M206985.p01	41015	41923	+	NADH dehydrogenase subunit 1
40	8	2	2	Ichthyophthirius multifiliis	NC_015981.1	41750	42	1	ggagaatattttCATTTATTTTTTTTTTCTATGataattagt	IMG5_M206985	41015	41923	+	IMG5_M206985; IMG5_M206985	IMG5_M206985.p01	41015	41923	+	NADH dehydrogenase subunit 1
40	8	2	2	Oxytricha trifallax	JN383843.1	20641	32	1	atgcaaATATTCTGCTAAATAAAAAAttaaaa	nad1_a	20314	21336	-	nad1_a; nad1_a	nad1_a.p01	20314	21336	-	nad1_a
40	8	5	5	Paramecium caudatum	NC_014262.1	7738	51	1	aGAAAAAAAAAATAAATGAAAATATTCACCtaaataaaaaagtgcaaaata	PaCaOm_p07	7651	8514	-	nad1_a; nad1_a	PaCaOm_p07.p01	7651	8514	-	NADH dehydrogenase subunit 1
40	8	3	3	Paramecium caudatum	NC_014262.1	7825	30	1	tTCAGACTCAGCTTCTGCAAGATCAAAcgg	PaCaOm_p07	7651	8514	-	nad1_a; nad1_a	PaCaOm_p07.p01	7651	8514	-	NADH dehydrogenase subunit 1
40	8	2	2	Paramecium caudatum	NC_014262.1	7753	42	1	aTGAAAATATTCACCTAAATAAAAAAgtgcaaaataaaaacc	PaCaOm_p07	7651	8514	-	nad1_a; nad1_a	PaCaOm_p07.p01	7651	8514	-	NADH dehydrogenase subunit 1
40	8	6	4	Tetrahymena malaccensis	NC_008337.1	40911	86	1	tttataacctttttattagaaacaaatagagctccatttGATTTAGCAGAAGCTGAATCagaattagttactggttatagtgtaga	TemaoMp40	40293	41150	+	nad1_a; nad1_a	TemaoMp40.p01	40293	41150	+	NADH dehydrogenase subunit 1
40	8	4	4	Tetrahymena malaccensis	NC_008337.1	40876	70	1	taatttttatattttttggtgtatctGGTTTAATTTTTATAACCTTTttattagaaacaaatagagctcc	TemaoMp40	40293	41150	+	nad1_a; nad1_a	TemaoMp40.p01	40293	41150	+	NADH dehydrogenase subunit 1
40	8	3	3	Tetrahymena malaccensis	NC_008337.1	40998	38	1	tatGGTGGTTTTTACTTCGCTTTATActatttaggtga	TemaoMp40	40293	41150	+	nad1_a; nad1_a	TemaoMp40.p01	40293	41150	+	NADH dehydrogenase subunit 1
40	8	3	3	Tetrahymena malaccensis	NC_008337.1	41034	44	1	gagTATTTTCATCTTTTTTTTTTTTCtatggtaataagtatagt	TemaoMp40	40293	41150	+	nad1_a; nad1_a	TemaoMp40.p01	40293	41150	+	NADH dehydrogenase subunit 1
40	8	2	2	Tetrahymena malaccensis	NC_008337.1	40947	65	1	tttgatttagcagaagctGAATCAGAATTAGTTACTGGTTATAgtgtagagtatggtggttttta	TemaoMp40	40293	41150	+	nad1_a; nad1_a	TemaoMp40.p01	40293	41150	+	NADH dehydrogenase subunit 1
40	8	2	2	Tetrahymena malaccensis	NC_008337.1	41019	42	1	ttatacTATTTAGGTGAGTATTTTCAtcttttttttttttct	TemaoMp40	40293	41150	+	nad1_a; nad1_a	TemaoMp40.p01	40293	41150	+	NADH dehydrogenase subunit 1
40	8	5	5	Tetrahymena paravorax	NC_008338.1	40726	39	1	agtgttgaaTATGGGGGTTTTTATTTTGCtttatattat	TepaoMp39	40030	40884	+	nad1_a; nad1_a	TepaoMp39.p01	40030	40884	+	NADH dehydrogenase subunit 1
40	8	5	5	Tetrahymena paravorax	NC_008338.1	40768	35	1	ggagagTATTTTCACTTATTTTTTTTTTCaatggt	TepaoMp39	40030	40884	+	nad1_a; nad1_a	TepaoMp39.p01	40030	40884	+	NADH dehydrogenase subunit 1
40	8	3	3	Tetrahymena paravorax	NC_008338.1	40639	44	1	ggTTTAATTTTTATTACATTTTTATTAGaaactaatagagcacc	TepaoMp39	40030	40884	+	nad1_a; nad1_a	TepaoMp39.p01	40030	40884	+	NADH dehydrogenase subunit 1
40	8	2	2	Tetrahymena paravorax	NC_008338.1	40624	39	1	ttttttggtattgcGGGTTTAATTTTTATTACATTTtta	TepaoMp39	40030	40884	+	nad1_a; nad1_a	TepaoMp39.p01	40030	40884	+	NADH dehydrogenase subunit 1
40	8	2	2	Tetrahymena paravorax	NC_008338.1	40664	31	1	taGAAACTAATAGAGCACCGTTCGATTTAGC	TepaoMp39	40030	40884	+	nad1_a; nad1_a	TepaoMp39.p01	40030	40884	+	NADH dehydrogenase subunit 1
40	8	2	2	Tetrahymena paravorax	NC_008338.1	40687	35	1	GATTTAGCCGAAGCAGAGTCAGAATTAGTaactgg	TepaoMp39	40030	40884	+	nad1_a; nad1_a	TepaoMp39.p01	40030	40884	+	NADH dehydrogenase subunit 1
40	8	4	4	Tetrahymena pigmentosa	NC_008339.1	40399	65	1	tttgctttataTTATTTAGGTGAATATTTCCATTTATTTTTCTTctctatggtaattagtatagt	TepioMp39	39679	40533	+	nad1_a; nad1_a	TepioMp39.p01	39679	40533	+	NADH dehydrogenase subunit 1
40	8	3	3	Tetrahymena pigmentosa	NC_008339.1	40291	65	1	ttaataTTTATAACTTTTTTACTAGAAACAAATAGAGCtccgtttgatttagcagaagctgaatc	TepioMp39	39679	40533	+	nad1_a; nad1_a	TepioMp39.p01	39679	40533	+	NADH dehydrogenase subunit 1
40	8	3	3	Tetrahymena pigmentosa	NC_008339.1	40313	55	1	taGAAACAAATAGAGCTCCGTTTGATTTAGCagaagctgaatctgagttagttac	TepioMp39	39679	40533	+	nad1_a; nad1_a	TepioMp39.p01	39679	40533	+	NADH dehydrogenase subunit 1
40	8	3	3	Tetrahymena pigmentosa	NC_008339.1	40330	53	1	ccgTTTGATTTAGCAGAAGCTGAATCTGAgttagttacaggttatagtgtaga	TepioMp39	39679	40533	+	nad1_a; nad1_a	TepioMp39.p01	39679	40533	+	NADH dehydrogenase subunit 1
40	8	3	3	Tetrahymena pigmentosa	NC_008339.1	40372	56	1	tatagtgtagaaTATGGTGGATTTTACTTTGCTTTATATTATttaggtgaatattt	TepioMp39	39679	40533	+	nad1_a; nad1_a	TepioMp39.p01	39679	40533	+	NADH dehydrogenase subunit 1
40	8	2	2	Tetrahymena pigmentosa	NC_008339.1	40351	59	1	gaatctgagttagttacaGGTTATAGTGTAGAATATGGTGGattttactttgctttata	TepioMp39	39679	40533	+	nad1_a; nad1_a	TepioMp39.p01	39679	40533	+	NADH dehydrogenase subunit 1
40	8	5	4	Tetrahymena pyriformis	NC_000862.1	40566	70	1	taatttttatattttttggtgtatctGGTTTAATTTTTATAACTTTTttacttgaaacaaatagagctcc	TethoMp39	39983	40837	+	nad1_a; nad1_a	TethoMp39.p01	39983	40837	+	NADH dehydrogenase subunit 1
40	8	4	4	Tetrahymena pyriformis	NC_000862.1	40595	92	1	ttaatttttataacttttttacttgaaacaaatagagctcctTTTGATTTAGCAGAAGCTGAgtcagaattagttactggttatagtgttga	TethoMp39	39983	40837	+	nad1_a; nad1_a	TethoMp39.p01	39983	40837	+	NADH dehydrogenase subunit 1
40	8	3	3	Tetrahymena pyriformis	NC_000862.1	40664	54	1	ttagttactggttatAGTGTTGAATATGGTGGTTTttattttgccctatattat	TethoMp39	39983	40837	+	nad1_a; nad1_a	TethoMp39.p01	39983	40837	+	NADH dehydrogenase subunit 1
40	8	3	3	Tetrahymena pyriformis	NC_000862.1	40682	68	1	gttgaatatggtGGTTTTTATTTTGCCCTATATTATTTAGGtgaatattttcacttattttttttctc	TethoMp39	39983	40837	+	nad1_a; nad1_a	TethoMp39.p01	39983	40837	+	NADH dehydrogenase subunit 1
40	8	3	3	Tetrahymena pyriformis	NC_000862.1	40709	41	1	cTATATTATTTAGGTGAATATTTTCActtattttttttctc	TethoMp39	39983	40837	+	nad1_a; nad1_a	TethoMp39.p01	39983	40837	+	NADH dehydrogenase subunit 1
40	8	2	2	Tetrahymena pyriformis	NC_000862.1	40637	65	1	tttgatttagcagaagctGAGTCAGAATTAGTTACTGGttatagtgttgaatatggtggttttta	TethoMp39	39983	40837	+	nad1_a; nad1_a	TethoMp39.p01	39983	40837	+	NADH dehydrogenase subunit 1
40	8	2	2	Tetrahymena pyriformis	NC_000862.1	40710	58	1	tatattatttaGGTGAATATTTTCACTTATTTTTTTTCTCAATagtaataagtatagt	TethoMp39	39983	40837	+	nad1_a; nad1_a	TethoMp39.p01	39983	40837	+	NADH dehydrogenase subunit 1
40	8	6	6	Tetrahymena thermophila	NC_003029.1	41027	65	1	tttgctttatattatttaggtgaaTATTTTCATTTATTTTTTTTCTCTatggtaataagtatagt	TepyoMp40	40307	41161	+	nad1_a; nad1_a	TepyoMp40.p01	40307	41161	+	NADH dehydrogenase subunit 1
40	8	4	4	Tetrahymena thermophila	NC_003029.1	40913	47	1	tcaggtttaattTTTATAACATTTTTATTGGAAACaaatagagcacc	TepyoMp40	40307	41161	+	nad1_a; nad1_a	TepyoMp40.p01	40307	41161	+	NADH dehydrogenase subunit 1
40	8	4	4	Tetrahymena thermophila	NC_003029.1	40997	59	1	ggatatagtgtAGAATACGGTGGTTTTTATTTTGCtttatattatttaggtgaatattt	TepyoMp40	40307	41161	+	nad1_a; nad1_a	TepyoMp40.p01	40307	41161	+	NADH dehydrogenase subunit 1
40	8	3	3	Tetrahymena thermophila	NC_003029.1	40934	59	1	tttttattgGAAACAAATAGAGCACCTTTTGATTTAGCagaagctgaatctgaattagt	TepyoMp40	40307	41161	+	nad1_a; nad1_a	TepyoMp40.p01	40307	41161	+	NADH dehydrogenase subunit 1
40	8	2	2	Tetrahymena thermophila	NC_003029.1	40961	27	1	TTTGATTTAGCAGAAGCTGAATCTGAa	TepyoMp40	40307	41161	+	nad1_a; nad1_a	TepyoMp40.p01	40307	41161	+	NADH dehydrogenase subunit 1
40	8	2	2	Tetrahymena thermophila	NC_003029.1	41015	59	1	GGTGGTTTTTATTTTGCTTTATATTATTTAGGTGAatattttcatttattttttttctc	TepyoMp40	40307	41161	+	nad1_a; nad1_a	TepyoMp40.p01	40307	41161	+	NADH dehydrogenase subunit 1
41	8	99999	999	36	40800
41	8	4	4	Ichthyophthirius multifiliis	NC_015981.1	8262	54	1	tttagttctaccaccatgagggTGATCAACAGGATTCATAGCcacacctcttac	IMG5_M206951	8208	8996	-	IMG5_M206951; IMG5_M206951	IMG5_M206951.p01	8208	8996	-	ribosomal protein L2
41	8	3	3	Ichthyophthirius multifiliis	NC_015981.1	8171	31	1	atgaaaTTTAATCTTCAATTTGATCTACcca	IMG5_M206950	7903	8202	-	IMG5_M206950; IMG5_M206950	IMG5_M206950.p01	7903	8202	-	ribosomal protein S19
41	8	2	2	Ichthyophthirius multifiliis	NC_015981.1	8247	54	1	ttcaggtttatttacTTTAGTTCTACCACCATGAGGgtgatcaacaggattcat	IMG5_M206951	8208	8996	-	IMG5_M206951; IMG5_M206951	IMG5_M206951.p01	8208	8996	-	ribosomal protein L2
41	8	5	5	Oxytricha trifallax	JN383843.1	34908	38	1	ccatgaGGATGATCAACTGCATTCATagctactcctct	rpl2	34844	35527	-	rpl2; rpl2	rpl2.p01	34844	35527	-	rpl2
41	8	2	2	Oxytricha trifallax	JN383843.1	19976	25	1	TTGAATAACTAAAAGAAATAAAAAA	ccmF_i	18780	20381	-	ccmF_i; ccmF_i	ccmF_i.p01	18780	20381	-	ccmF_i
41	8	2	2	Oxytricha trifallax	JN383843.1	34917	32	1	tgatcaACTGCATTCATAGCTACTCCTCTAAC	rpl2	34844	35527	-	rpl2; rpl2	rpl2.p01	34844	35527	-	rpl2
41	8	5	5	Paramecium caudatum	NC_014262.1	24605	38	1	tggatgatccACTGGATTCATAGCAACACCTCTaacac	PaCaOm_p19	24533	25330	-	rpl2; rpl2	PaCaOm_p19.p01	24533	25330	-	ribosomal protein L12
41	8	3	3	Paramecium caudatum	NC_014262.1	24600	38	1	ccgtttGGATGATCCACTGGATTCATagcaacacctct	PaCaOm_p19	24533	25330	-	rpl2; rpl2	PaCaOm_p19.p01	24533	25330	-	ribosomal protein L12
41	8	5	4	Tetrahymena malaccensis	NC_008337.1	7829	62	1	attcaacctcaaGGTGACATTTCTGGTTGATTAGTTTTAGTTCTACCACCatgtgggtgatc	TemaoMp07	7810	8598	-	rpl2; rpl2	TemaoMp07.p01	7810	8598	-	ribosomal protein L2
41	8	2	2	Tetrahymena malaccensis	NC_008337.1	7778	42	1	atttcaaTCTTCAATTTGATTTACCCAtttaattatttattt	TemaoMp06	7509	7805	-	rps19; rps19	TemaoMp06.p01	7509	7805	-	ribosomal protein S19
41	8	2	2	Tetrahymena malaccensis	NC_008337.1	7788	79	1	tcaattTGATTTACCCATTTAATTATTTATTTTTTTTtgtaattcaacctcaaggtgacatttctggttgattagtttt	TemaoMp06	7509	7805	-	rps19; rps19	TemaoMp06.p01	7509	7805	-	ribosomal protein S19
41	8	2	2	Tetrahymena malaccensis	NC_008337.1	7806	55	1	ttaattatttattttTTTTTGTAATTCAACCTCAAGGTGAcatttctggttgatt	TemaoMp07	7810	8598	-	rpl2; rpl2	TemaoMp07.p01	7810	8598	-	ribosomal protein L2
41	8	2	2	Tetrahymena malaccensis	NC_008337.1	7898	62	1	ttcattgctACACCTCTAACGCTTGATCTtcaacctttatttctatttatacctgctttacc	TemaoMp07	7810	8598	-	rpl2; rpl2	TemaoMp07.p01	7810	8598	-	ribosomal protein L2
41	8	4	4	Tetrahymena paravorax	NC_008338.1	8231	54	1	tATTCAACCTCACGGTGACATTTCTGGTTGATTtgttttagttctaccaccgtg	TepaoMp07	8213	8995	-	rpl2; rpl2	TepaoMp07.p01	8213	8995	-	ribosomal protein L2
41	8	4	4	Tetrahymena paravorax	NC_008338.1	8267	55	1	tttagttctaccaccgtgggggTGATCAACAGGATTCATAGCtacacctctaaca	TepaoMp07	8213	8995	-	rpl2; rpl2	TepaoMp07.p01	8213	8995	-	ribosomal protein L2
41	8	3	3	Tetrahymena paravorax	NC_008338.1	8177	43	1	ataaaaTTTAAACGTCAATTTGATCTACtcatttaattattta	TepaoMp06	7933	8208	-	rps19; rps19	TepaoMp06.p01	7933	8208	-	ribosomal protein S19
41	8	3	3	Tetrahymena paravorax	NC_008338.1	8244	74	1	ggtgacatttctGGTTGATTTGTTTTAGTTCTACCACCGTGggggtgatcaacaggattcatagctacacctct	TepaoMp07	8213	8995	-	rpl2; rpl2	TepaoMp07.p01	8213	8995	-	ribosomal protein L2
41	8	3	3	Tetrahymena paravorax	NC_008338.1	8323	40	1	ttggtctaaAACCTTTCAATCTATTTATACCAGCTTTtcc	TepaoMp07	8213	8995	-	rpl2; rpl2	TepaoMp07.p01	8213	8995	-	ribosomal protein L2
41	8	4	4	Tetrahymena pigmentosa	NC_008339.1	7797	69	1	attttaaacgTCAATTAGATTTACCCATTTAATTAattatttatttttttttgttattcaaccccatgg	TepioMp06	7540	7824	-	rps19; rps19	TepioMp06.p01	7540	7824	-	ribosomal protein S19
41	8	4	4	Tetrahymena pigmentosa	NC_008339.1	7826	58	1	taattaaTTATTTATTTTTTTTTGTTATTCAAccccatggtgacatttctggttgatt	TepioMp07	7833	8621	-	rpl2; rpl2	TepioMp07.p01	7833	8621	-	ribosomal protein L2
41	8	3	3	Tetrahymena pigmentosa	NC_008339.1	7851	66	1	tattcaaccccatggtgacatttctGGTTGATTTGTTTTTGTTCTACCACCatgtggatgatctac	TepioMp07	7833	8621	-	rpl2; rpl2	TepioMp07.p01	7833	8621	-	ribosomal protein L2
41	8	3	3	Tetrahymena pigmentosa	NC_008339.1	7885	41	1	gtttttGTTCTACCACCATGTGGATGATCtactggattcat	TepioMp07	7833	8621	-	rpl2; rpl2	TepioMp07.p01	7833	8621	-	ribosomal protein L2
41	8	2	2	Tetrahymena pigmentosa	NC_008339.1	7900	26	1	CCATGTGGATGATCTACTGGATTCAT	TepioMp07	7833	8621	-	rpl2; rpl2	TepioMp07.p01	7833	8621	-	ribosomal protein L2
41	8	2	2	Tetrahymena pigmentosa	NC_008339.1	7915	35	1	actggaTTCATGGCTATACCTCTAACgcttggtct	TepioMp07	7833	8621	-	rpl2; rpl2	TepioMp07.p01	7833	8621	-	ribosomal protein L2
41	8	2	2	Tetrahymena pigmentosa	NC_008339.1	7943	37	1	ttggtctaaAACCTTTTAGTCTATTTATACCCGCTTT	TepioMp07	7833	8621	-	rpl2; rpl2	TepioMp07.p01	7833	8621	-	ribosomal protein L2
41	8	6	5	Tetrahymena pyriformis	NC_000862.1	7897	87	1	tattcaacctcaaggagacatttcaGGTTGATTTGTTTTAGTTCTACCACCatgaggatgatcaacaggattcatagctacacctct	TethoMp07	7879	8667	-	rpl2; rpl2	TethoMp07.p01	7879	8667	-	ribosomal protein L2
41	8	5	5	Tetrahymena pyriformis	NC_000862.1	7933	54	1	tttagttctaccaccatgaGGATGATCAACAGGATTCATagctacacctctgac	TethoMp07	7879	8667	-	rpl2; rpl2	TethoMp07.p01	7879	8667	-	ribosomal protein L2
41	8	4	4	Tetrahymena pyriformis	NC_000862.1	7872	64	1	taattaaTTATTTATTTTTTTTTGTTATTCAAcctcaaggagacatttcaggttgatttgtttt	TethoMp07	7879	8667	-	rpl2; rpl2	TethoMp07.p01	7879	8667	-	ribosomal protein L2
41	8	2	2	Tetrahymena pyriformis	NC_000862.1	7845	40	1	tttagTCTTCAATTAGATTTACCCAtataattaattattt	TethoMp06	7574	7870	-	rps19; rps19	TethoMp06.p01	7574	7870	-	ribosomal protein S19
41	8	2	2	Tetrahymena pyriformis	NC_000862.1	7853	59	1	tcaattaGATTTACCCATATAATTAATTATTTATTTTTttttgttattcaacctcaagg	TethoMp06	7574	7870	-	rps19; rps19	TethoMp06.p01	7574	7870	-	ribosomal protein S19
41	8	2	2	Tetrahymena pyriformis	NC_000862.1	7998	31	1	AACCTTTTAATCTATTAATACCTGCTTTtcc	TethoMp07	7879	8667	-	rpl2; rpl2	TethoMp07.p01	7879	8667	-	ribosomal protein L2
41	8	5	5	Tetrahymena thermophila	NC_003029.1	7836	58	1	gtttttgttctaccaccgtgAGGATGATCTACAGGATTCATagcaacacctctaacac	TepyoMp07	7784	8572	-	rpl2; rpl2	TepyoMp07.p01	7784	8572	-	ribosomal protein L2
41	8	4	4	Tetrahymena thermophila	NC_003029.1	7768	85	1	tgatttacccatttaattatttatttttttttgtaaTTCAACCTCATGGAGACATTTCaggttgattagtttttgttctaccacc	TepyoMp06	7483	7779	-	rps19; rps19	TepyoMp06.p01	7483	7779	-	ribosomal protein S19
41	8	3	3	Tetrahymena thermophila	NC_003029.1	7752	48	1	attttaaacgtcaatgtGATTTACCCATTTAATTATTTAttttttttt	TepyoMp06	7483	7779	-	rps19; rps19	TepyoMp06.p01	7483	7779	-	ribosomal protein S19
41	8	3	3	Tetrahymena thermophila	NC_003029.1	7812	56	1	catggagacatttcaGGTTGATTAGTTTTTGTTCTACCACCgtgaggatgatctac	TepyoMp07	7784	8572	-	rpl2; rpl2	TepyoMp07.p01	7784	8572	-	ribosomal protein L2
41	8	2	2	Tetrahymena thermophila	NC_003029.1	7881	53	1	acacctctaacacttgatcttcAACCTTTGTTTCTATTTATACCAGCTTTacc	TepyoMp07	7784	8572	-	rpl2; rpl2	TepyoMp07.p01	7784	8572	-	ribosomal protein L2
42	8	99999	999	20	40800
42	8	6	6	Ichthyophthirius multifiliis	NC_015981.1	9510	55	1	tcttcatttatttgtctataTAATGATTTTTGTAATTGTAaaacaccaaacataa	IMG5_M206953	9455	9961	-	IMG5_M206953; IMG5_M206953	IMG5_M206953.p01	9455	9961	-	NADH dehydrogenase subunit 10
42	8	2	2	Ichthyophthirius multifiliis	NC_015981.1	9534	71	1	gatttttgtaattgtaaaacaccaAACATAAGTGCCTCTGCTGTaggtgggcaacctggaacatatatatc	IMG5_M206953	9455	9961	-	IMG5_M206953; IMG5_M206953	IMG5_M206953.p01	9455	9961	-	NADH dehydrogenase subunit 10
42	8	2	2	Ichthyophthirius multifiliis	NC_015981.1	9566	57	1	tgcctctgctgtaGGTGGGCAACCTGGAACATAtatatcaactggtattattctatt	IMG5_M206953	9455	9961	-	IMG5_M206953; IMG5_M206953	IMG5_M206953.p01	9455	9961	-	NADH dehydrogenase subunit 10
42	8	4	4	Oxytricha trifallax	JN383843.1	36394	41	1	gtagggGGGCATCCTGGAACATAAATATCtaccggaattat	nad10	36288	36779	-	nad10; nad10	nad10.p01	36288	36779	-	nad10
42	8	5	5	Paramecium caudatum	NC_014262.1	25907	39	1	taatgtTTTTTGTAATTGTAATACACCAAAAAataaagc	PaCaOm_p21	25874	26338	-	nad10; nad10	PaCaOm_p21.p01	25874	26338	-	NADH dehydrogenase subunit 10
42	8	5	5	Tetrahymena malaccensis	NC_008337.1	9096	128	1	gtgatatcttttttattatattttttttcaccttcatttatttgtctatataaagaTTTTTGTAATTGTAATACACCAAACATTAatgcctctgctgttggtgggcaacctggaacgtaaatatctac	TemaoMp09	9089	9577	-	nad10; nad10	TemaoMp09.p01	9089	9577	-	NADH dehydrogenase subunit 10
42	8	3	3	Tetrahymena malaccensis	NC_008337.1	9167	60	1	tACACCAAACATTAATGCCTCTGCTGTTGGTGGGCAACCTGGaacgtaaatatctacagg	TemaoMp09	9089	9577	-	nad10; nad10	TemaoMp09.p01	9089	9577	-	NADH dehydrogenase subunit 10
42	8	2	2	Tetrahymena malaccensis	NC_008337.1	9183	68	1	gcctctgctgttggtGGGCAACCTGGAACGTAAATATCTACAGGAATTATtctattacaacctctaac	TemaoMp09	9089	9577	-	nad10; nad10	TemaoMp09.p01	9089	9577	-	NADH dehydrogenase subunit 10
42	8	4	4	Tetrahymena paravorax	NC_008338.1	9579	50	1	acaccaAACATTAATGCTTCAGCTGTTGGTGGacaacctggtacataaat	TepaoMp09	9500	9988	-	nad10; nad10	TepaoMp09.p01	9500	9988	-	NADH dehydrogenase subunit 10
42	8	3	3	Tetrahymena paravorax	NC_008338.1	9537	56	1	tcttcattaatTTGTCTATAAAGTGATTTTTGTAattgtaaaacaccaaacattaa	TepaoMp09	9500	9988	-	nad10; nad10	TepaoMp09.p01	9500	9988	-	NADH dehydrogenase subunit 10
42	8	3	3	Tetrahymena paravorax	NC_008338.1	9561	50	1	gaTTTTTGTAATTGTAAAACACCAAACATTAAtgcttcagctgttggtgg	TepaoMp09	9500	9988	-	nad10; nad10	TepaoMp09.p01	9500	9988	-	NADH dehydrogenase subunit 10
42	8	2	2	Tetrahymena paravorax	NC_008338.1	9597	32	1	tcaGCTGTTGGTGGACAACCTGGTACATAaat	TepaoMp09	9500	9988	-	nad10; nad10	TepaoMp09.p01	9500	9988	-	NADH dehydrogenase subunit 10
42	8	4	4	Tetrahymena pigmentosa	NC_008339.1	9128	125	1	gtgatatcttttttattatattttttttctccttcatttatttgtctgtataaagaTTTTTGTAATTGTAATACACCAAACATtaatgcctctgctgttggtgggcaacctggtacataaatatc	TepioMp09	9121	9609	-	nad10; nad10	TepioMp09.p01	9121	9609	-	NADH dehydrogenase subunit 10
42	8	2	2	Tetrahymena pigmentosa	NC_008339.1	9200	71	1	acaccaaacattaatgcctctgctgttGGTGGGCAACCTGGTACATAAATatcaactggtataattctatt	TepioMp09	9121	9609	-	nad10; nad10	TepioMp09.p01	9121	9609	-	NADH dehydrogenase subunit 10
42	8	5	5	Tetrahymena pyriformis	NC_000862.1	9201	98	1	ccttcatttacttgtctataTAATGATTTTTGTAATTGTAATACACCaaacattaaagcctctgctgttggtgggcaacctggaacataaatatctac	TethoMp09	9164	9652	-	nad10; nad10	TethoMp09.p01	9164	9652	-	NADH dehydrogenase subunit 10
42	8	5	5	Tetrahymena pyriformis	NC_000862.1	9258	68	1	gcctctgctGTTGGTGGGCAACCTGGAACATAAATatctaccggaataattctattacaacctctaac	TethoMp09	9164	9652	-	nad10; nad10	TethoMp09.p01	9164	9652	-	NADH dehydrogenase subunit 10
42	8	2	2	Tetrahymena pyriformis	NC_000862.1	9242	57	1	tACACCAAACATTAAAGCCTCTGCTGTTGGTGGgcaacctggaacataaatatctac	TethoMp09	9164	9652	-	nad10; nad10	TethoMp09.p01	9164	9652	-	NADH dehydrogenase subunit 10
42	8	5	5	Tetrahymena thermophila	NC_003029.1	9117	83	1	tataaagatttttgtagttgtagtacaccgAACATTAATGCCTCTGCTGTTGGTGGGCAACCTGGaacatatatatctacagg	TepyoMp09	9062	9550	-	nad10; nad10	TepyoMp09.p01	9062	9550	-	NADH dehydrogenase subunit 10
42	8	4	4	Tetrahymena thermophila	NC_003029.1	9100	85	1	cttcattaatTTGTCTATATAAAGATTTTTGTAgttgtagtacaccgaacattaatgcctctgctgttggtgggcaacctggaac	TepyoMp09	9062	9550	-	nad10; nad10	TepyoMp09.p01	9062	9550	-	NADH dehydrogenase subunit 10
42	8	2	2	Tetrahymena thermophila	NC_003029.1	9156	62	1	gcctctgctgttGGTGGGCAACCTGGAACATATATATCTACagggataattctattacaacc	TepyoMp09	9062	9550	-	nad10; nad10	TepyoMp09.p01	9062	9550	-	NADH dehydrogenase subunit 10
43	8	99999	999	18	40800
43	8	4	4	Ichthyophthirius multifiliis	NC_015981.1	12107	59	1	tatCATCATTTACAAGTATTACCTAAAATAGGTAAgggtcattttttagcagatatagt	IMG5_M206956	10922	12214	+	IMG5_M206956; IMG5_M206956	IMG5_M206956.p01	10922	12214	+	NADH dehydrogenase subunit 7
43	8	2	2	Ichthyophthirius multifiliis	NC_015981.1	12126	44	1	taCCTAAAATAGGTAAGGGTCATTTTTTAGCAGATATAGTaaca	IMG5_M206956	10922	12214	+	IMG5_M206956; IMG5_M206956	IMG5_M206956.p01	10922	12214	+	NADH dehydrogenase subunit 7
43	8	2	2	Ichthyophthirius multifiliis	NC_015981.1	12174	42	1	ttggtactatAGATATAGTTTTTGGTGAAATtgatcgttaat	IMG5_M206956	10922	12214	+	IMG5_M206956; IMG5_M206956	IMG5_M206956.p01	10922	12214	+	NADH dehydrogenase subunit 7
43	8	2	2	Nyctotherus ovalis	GU057832.1	37381	25	1	TAGGAACATTAGATATTGTATTTGG	nad7	36249	37421	+	nad7; nad7	nad7.p01	36249	37421	+	NADH-ubiquinone oxidoreductase subunit 7
43	8	5	5	Oxytricha trifallax	JN383843.1	29769	30	1	gtaACTAAATCAGCAAAAAAATGTCCttga	nad7	29723	31036	-	nad7; nad7	nad7.p01	29723	31036	-	nad7
43	8	5	5	Tetrahymena malaccensis	NC_008337.1	11810	105	1	catcatttacaagtattacctaaaataggtaAAGGTCATTTTTTAGCTGATTTAGTTGCattagtaggtacagtagatattgtttttggtgaaattgatagataa	TemaoMp12	10586	11914	+	nad7; nad7	TemaoMp12.p01	10586	11914	+	NADH dehydrogenase subunit 7
43	8	3	3	Tetrahymena malaccensis	NC_008337.1	11810	56	1	CATCATTTACAAGTATTACCTAAAATAGGTAAaggtcattttttagctgatttagt	TemaoMp12	10586	11914	+	nad7; nad7	TemaoMp12.p01	10586	11914	+	NADH dehydrogenase subunit 7
43	8	3	3	Tetrahymena malaccensis	NC_008337.1	11868	51	1	cattagTAGGTACAGTAGATATTGTTTTTGGtgaaattgatagataatata	TemaoMp12	10586	11914	+	nad7; nad7	TemaoMp12.p01	10586	11914	+	NADH dehydrogenase subunit 7
43	8	6	6	Tetrahymena paravorax	NC_008338.1	12212	87	1	cctaaaataggtaaaGGTCATTTTTTAGCTGATTTAGTcgctttagtaggtacagtagatatagtttttggtgaaattgatagataa	TepaoMp12	10967	12298	+	nad7; nad7	TepaoMp12.p01	10967	12298	+	NADH dehydrogenase subunit 7
43	8	4	4	Tetrahymena paravorax	NC_008338.1	12185	65	1	ccagcatttCATCATTTACAAGTTATGCCTAAAATAGGTAAaggtcattttttagctgatttagt	TepaoMp12	10967	12298	+	nad7; nad7	TepaoMp12.p01	10967	12298	+	NADH dehydrogenase subunit 7
43	8	3	3	Tetrahymena paravorax	NC_008338.1	12254	47	1	ttagTAGGTACAGTAGATATAGTTTTTGGTGAAATTGATagataaat	TepaoMp12	10967	12298	+	nad7; nad7	TepaoMp12.p01	10967	12298	+	NADH dehydrogenase subunit 7
43	8	6	5	Tetrahymena pigmentosa	NC_008339.1	11857	80	1	atgcctaaaataggtaagGGTCATTTTTTAGCTGATTTAGTaacattagtaggtacagtagatattgtttttggagaagt	TepioMp12	10621	11946	+	nad7; nad7	TepioMp12.p01	10621	11946	+	NADH dehydrogenase subunit 7
43	8	3	3	Tetrahymena pigmentosa	NC_008339.1	11833	65	1	ccagcttatCATCATTTACAAGTTATGCCTAAAATAGGTAAgggtcattttttagctgatttagt	TepioMp12	10621	11946	+	nad7; nad7	TepioMp12.p01	10621	11946	+	NADH dehydrogenase subunit 7
43	8	3	3	Tetrahymena pigmentosa	NC_008339.1	11899	52	1	acaTTAGTAGGTACAGTAGATATTGTTTTTGGAGAAGTTGATAGATAAttta	TepioMp12	10621	11946	+	nad7; nad7	TepioMp12.p01	10621	11946	+	NADH dehydrogenase subunit 7
43	8	5	4	Tetrahymena pyriformis	NC_000862.1	11875	96	1	tcatcatttacaagtattacctaaaataggtaaaGGTCATTTTTTAGCTGATTTAGTtgctttagtaggtacagtagatattgtttttggagaagt	TethoMp12	10652	11980	+	nad7; nad7	TethoMp12.p01	10652	11980	+	NADH dehydrogenase subunit 7
43	8	3	3	Tetrahymena pyriformis	NC_000862.1	11933	51	1	gctttagTAGGTACAGTAGATATTGTTTTTGGagaagtagatagataattt	TethoMp12	10652	11980	+	nad7; nad7	TethoMp12.p01	10652	11980	+	NADH dehydrogenase subunit 7
43	8	6	6	Tetrahymena thermophila	NC_003029.1	11786	106	1	tcatcatttacaagtattaccaaaaataggtaAAGGTCATTTTTTAGCTGATttagttgcattagtaggtactgtagatattgttttcggtgaaattgatagataa	TepyoMp12	10563	11891	+	nad7; nad7	TepyoMp12.p01	10563	11891	+	NADH dehydrogenase subunit 7
43	8	3	3	Tetrahymena thermophila	NC_003029.1	11820	74	1	ggtcattttttagctgatttagttgcattagtaGGTACTGTAGATATTGTTTTcggtgaaattgatagataaat	TepyoMp12	10563	11891	+	nad7; nad7	TepyoMp12.p01	10563	11891	+	NADH dehydrogenase subunit 7
44	8	99999	999	14	40800
44	8	9	7	Ichthyophthirius multifiliis	NC_015981.1	44238	87	1	gtaatagactcatcattaaaaatgtgaggtCAAACTGATTTAAAAAAATTagtcgcatatggtacaattcaagaaatgaatttaatt	IMG5_M206989	43284	44807	+	IMG5_M206989; IMG5_M206989	IMG5_M206989.p01	43284	44807	+	NADH dehydrogenase subunit 4
44	8	7	7	Oxytricha trifallax	JN383843.1	37741	35	1	gtaggctactAGTTTTTTTAAATCAATTTGataaa	nad4_ii	37228	38364	-	nad4_ii; nad4_ii	nad4_ii.p01	37228	38364	-	nad4_ii
44	8	6	6	Paramecium caudatum	NC_014262.1	5102	53	1	taagcgactaaTTTTTTTAAATCAGTCTGCCCTCACATTTTTAAtgatgcgtc	PaCaOm_p03	4627	6132	-	nad4; nad4	PaCaOm_p03.p01	4627	6132	-	NADH dehydrogenase subunit 4
44	8	5	5	Paramecium caudatum	NC_014262.1	18347	36	1	agtatgctaaaATTTTTTTTAAATCAGTTTGaaaaa	PaCaOm_p13	17568	19361	-	nad5; nad5	PaCaOm_p13.p01	17568	19361	-	NADH dehydrogenase subunit 5
44	8	2	2	Paramecium caudatum	NC_014262.1	5074	57	1	aattaaaTTCATTTCTTGAATTGTACAATAAGCgactaatttttttaaatcagtctg	PaCaOm_p03	4627	6132	-	nad4; nad4	PaCaOm_p03.p01	4627	6132	-	NADH dehydrogenase subunit 4
44	8	6	6	Tetrahymena malaccensis	NC_008337.1	43627	80	1	gctatttgtattatgggtgttgttgattcatctTTAAAAATGTGAGGTCAAACTGATTTAAAAAAAttagtagcttacgg	TemaoMp44	42697	44214	+	nad4; nad4	TemaoMp44.p01	42697	44214	+	NADH dehydrogenase subunit 4
44	8	3	3	Tetrahymena malaccensis	NC_008337.1	43674	57	1	tCAAACTGATTTAAAAAAATTAGTAGCttacgggactatacaagaaatgaatataat	TemaoMp44	42697	44214	+	nad4; nad4	TemaoMp44.p01	42697	44214	+	NADH dehydrogenase subunit 4
44	8	10	7	Tetrahymena paravorax	NC_008338.1	43385	86	1	gtaattgactcatcattaaaaatgtgaggcCAAACTGATTTAAAAAAATTAGTagcatacggaactattcaagaaatgaatataat	TepaoMp43	42425	43954	+	nad4; nad4	TepaoMp43.p01	42425	43954	+	NADH dehydrogenase subunit 4
44	8	5	5	Tetrahymena pigmentosa	NC_008339.1	43025	83	1	gctatttgtattatgggagttgtcgattcatctTTAAAAATGTGAGGTCAAACAGATttaaaaaaattagtagcttatggtac	TepioMp43	42077	43612	+	nad4; nad4	TepioMp43.p01	42077	43612	+	NADH dehydrogenase subunit 4
44	8	4	4	Tetrahymena pigmentosa	NC_008339.1	43058	68	1	ttaaaaatgtgaggtcaaACAGATTTAAAAAAATTAGTAGCttatggtacaattcaagaaatgaatat	TepioMp43	42077	43612	+	nad4; nad4	TepioMp43.p01	42077	43612	+	NADH dehydrogenase subunit 4
44	8	6	6	Tetrahymena pyriformis	NC_000862.1	43334	65	1	ggtgtcgtagattcatcgTTAAAAATGTGAGGTCAAACTGATTTAAAAAAActtgtagcatacgg	TethoMp43	42377	43906	+	nad4; nad4	TethoMp43.p01	42377	43906	+	NADH dehydrogenase subunit 4
44	8	2	2	Tetrahymena pyriformis	NC_000862.1	43366	32	1	TCAAACTGATTTAAAAAAACTTGTAGCatacg	TethoMp43	42377	43906	+	nad4; nad4	TethoMp43.p01	42377	43906	+	NADH dehydrogenase subunit 4
44	8	6	6	Tetrahymena thermophila	NC_003029.1	43658	62	1	gtagattcttcaTTAAAAATGTGGGGTCAAACTGATTTAAAAAAAttagtagcctatggtac	TepyoMp44	42707	44224	+	nad4; nad4	TepyoMp44.p01	42707	44224	+	NADH dehydrogenase subunit 4
44	8	5	5	Tetrahymena thermophila	NC_003029.1	43682	59	1	ggtCAAACTGATTTAAAAAAATTAGTAGCctatggtactattcaagaaatgaatataat	TepyoMp44	42707	44224	+	nad4; nad4	TepyoMp44.p01	42707	44224	+	NADH dehydrogenase subunit 4
45	8	99999	999	12	40800
45	8	7	7	Ichthyophthirius multifiliis	NC_015981.1	7114	41	1	tcatGCATTAGTTCAAGTTCTTTGACCTCttactggtagtc	IMG5_M206948	6622	7446	-	IMG5_M206948; IMG5_M206948	IMG5_M206948.p01	6622	7446	-	ribosomal protein S13
45	8	3	3	Oxytricha trifallax	JN383843.1	34055	25	1	GCGTTAGATCAAGTTCTTTGTCCTC	rps13	33844	34434	-	rps13; rps13	rps13.p01	33844	34434	-	rps13
45	8	6	6	Paramecium caudatum	NC_014262.1	22790	40	1	agatcaagcattcGATCAAGTTCTTTGACCTCTacaaggt	PaCaOm_p16	22400	23134	-	rps13; rps13	PaCaOm_p16.p01	22400	23134	-	ribosomal protein S13
45	8	7	6	Tetrahymena malaccensis	NC_008337.1	6692	69	1	taaattagatctataaactgatcaaGCATTAGTTCAAGTTCTTTGACCTCttacaggtaatccttttga	TemaoMp04	6215	7045	-	rps13; rps13	TemaoMp04.p01	6215	7045	-	ribosomal protein S13
45	8	6	6	Tetrahymena paravorax	NC_008338.1	7129	69	1	agaTCAAGCATTTGTTCAAGTTCGTTGACCTCTtactggtaatcctttagaatgtctaagacctctata	TepaoMp04	6634	7464	-	rps13; rps13	TepaoMp04.p01	6634	7464	-	ribosomal protein S13
45	8	2	2	Tetrahymena paravorax	NC_008338.1	7107	58	1	aaaaTAAATTAGATCTATAAACAGAtcaagcatttgttcaagttcgttgacctcttac	TepaoMp04	6634	7464	-	rps13; rps13	TepaoMp04.p01	6634	7464	-	ribosomal protein S13
45	8	2	2	Tetrahymena paravorax	NC_008338.1	20058	50	1	ttttagttaaTCTTCTTTTAATAGATCTAATTTTTTTaaattttaaataa	TepaoMp25	20020	20745	-	ymf61; ymf61	TepaoMp25.p01	20020	20745	-	Ymf61
45	8	5	5	Tetrahymena pigmentosa	NC_008339.1	6737	51	1	agatcaaGCATTTGTTCAAGTTCTTTGACCCCTtaccggtaatccttttga	TepioMp04	6242	7072	-	rps13; rps13	TepioMp04.p01	6242	7072	-	ribosomal protein S13
45	8	6	6	Tetrahymena pyriformis	NC_000862.1	6772	47	1	gatcaaGCATTTGTTCAAGTTCTTTGTCCTCttacaggtagtccttt	TethoMp04	6276	7106	-	rps13; rps13	TethoMp04.p01	6276	7106	-	ribosomal protein S13
45	8	3	2	Tetrahymena pyriformis	NC_000862.1	19806	50	1	tcttcTTTTTATAGATCTAATTTTTTTAaattttgaaaaattattaggta	TethoMp25	19764	20477	-	orf237; orf237	TethoMp25.p01	19764	20477	-	orf237
45	8	5	5	Tetrahymena thermophila	NC_003029.1	6685	68	1	gatcaagcattaGTTCAAGTTCGTTGACCTCTtacaggtaatcctttagaatgtcttagacctctata	TepyoMp04	6189	7019	-	rps13; rps13	TepyoMp04.p01	6189	7019	-	ribosomal protein S13
45	8	2	2	Tetrahymena thermophila	NC_003029.1	19655	50	1	tcttttttttATAGATCTTATTTTTTTAAATttaaaaaaattattaggta	TepyoMp25	19610	20326	-	ymf61; ymf61	TepyoMp25.p01	19610	20326	-	ymf61
46	8	99999	999	51	30800
46	8	5	5	Ichthyophthirius multifiliis	NC_015981.1	3792	53	1	gtatataaaaataaaattAATCAAAAAACTATAGCAAAAAAtgcaacaaattg	IMG5_M206945	3695	5041	-	IMG5_M206945; IMG5_M206945	IMG5_M206945.p01	3695	5041	-	Ymf66
46	8	4	4	Ichthyophthirius multifiliis	NC_015981.1	20761	26	1	tAATAATCAAAAAATAATTGAAAAAA	IMG5_M206969	20464	20829	-	IMG5_M206969; IMG5_M206969	IMG5_M206969.p01	20464	20829	-	NADH dehydrogenase subunit 3
46	8	6	3	Ichthyophthirius multifiliis	NC_015981.1	46212	47	1	aatTAAAATTGTGAAATTTTAAATTATATCAATATaaataatgctag	IMG5_M206992	45404	47681	+	IMG5_M206992; IMG5_M206992						rRNA	45404	47681	+	large subunit ribosomal RNA
46	8	4	2	Ichthyophthirius multifiliis	NC_015981.1	2845	35	1	ATATTGATATAATTTAAAATTTCACAATTTTAatt	IMG5_M206944	1410	3687	-	IMG5_M206944; IMG5_M206944						rRNA	1410	3687	-	large subunit ribosomal RNA
46	8	3	2	Ichthyophthirius multifiliis	NC_015981.1	2833	44	1	ctagCATTATTTATATTGATATAATTTAAaatttcacaatttta	IMG5_M206944	1410	3687	-	IMG5_M206944; IMG5_M206944						rRNA	1410	3687	-	large subunit ribosomal RNA
46	8	2	2	Ichthyophthirius multifiliis	NC_015981.1	3773	60	1	tttttctatgacAAAAAAAGTATATAAAAATAAAAttaatcaaaaaactatagcaaaaaa	IMG5_M206945	3695	5041	-	IMG5_M206945; IMG5_M206945	IMG5_M206945.p01	3695	5041	-	Ymf66
46	8	4	4	Paramecium aurelia	NC_001324.1	3414	48	1	taagaacAATCAAAAAACAATAGTAAAgaatgctgaaaactgtacagt	PaauoMp01	3300	3965	-	orf221; orf221	PaauoMp01.p01	3300	3965	-	orf221
46	8	4	4	Paramecium caudatum	NC_014262.1	3084	48	1	aaaaaatgtataaAAAAGTAAAAATAATCAAAAaacaatagtaaaaaa	PaCaOm_p01	3021	4259	-	ymf66; ymf66	PaCaOm_p01.p01	3021	4259	-	Ymf66
46	8	4	3	Paramecium caudatum	NC_014262.1	3102	48	1	taaaaatAATCAAAAAACAATAGTAAAAAatgcagaaaattgtacagt	PaCaOm_p01	3021	4259	-	ymf66; ymf66	PaCaOm_p01.p01	3021	4259	-	Ymf66
46	8	5	5	Tetrahymena malaccensis	NC_008337.1	3425	92	1	gaaaaaaaatcttcgtgtttttcaataatAAAAAAAGTATATAAAAATAAAAATAATCAAAAAACaattgcaaaaaaagcgataaattgaga	TemaoMp02	3367	4707	-	ymf66; ymf66	TemaoMp02.p01	3367	4707	-	Ymf66
46	8	4	4	Tetrahymena malaccensis	NC_008337.1	9953	74	1	aagttttctgtgtaaattacccttttttttatttaTACATAACGATCCCAATATAAAAATAAAAGattaaaagt	TemaoMp10	9602	10003	-	rps12; rps12	TemaoMp10.p01	9602	10003	-	ribosomal protein S12
46	8	6	3	Tetrahymena malaccensis	NC_008337.1	45466	106	1	aaataatcatagatgaaactAGAATAATTTTTATTTACCGAATTGATAAATCgaaagatggtagtggaacgttttgtataaataaataaaattgtgaaattttata	TemaoMr05	44741	47054	+	rnl_b_2; rnl_b_2						rRNA	44741	47054	+	large subunit ribosomal RNA
46	8	5	3	Tetrahymena malaccensis	NC_008337.1	1984	134	1	aggcgataatgattctcacattatgtctactactcatgctagcattatcaaTATTGATAAATTATAAAATTTCACAATTTTAtttatttatacaaaacgttccactaccatctttcgatttatcaattcggtaa	TemaoMr02	563	2876	-	rnl_b_1; rnl_b_1						rRNA	563	2876	-	large subunit ribosomal RNA
46	8	5	3	Tetrahymena malaccensis	NC_008337.1	45500	134	1	ttaccgaattgataaatcgaaagatggtagtggaacgttttgtataaataaaTAAAATTGTGAAATTTTATAATTTATCAATAttgataatgctagcatgagtagtagacataatgtgagaatcattatcgcct	TemaoMr05	44741	47054	+	rnl_b_2; rnl_b_2						rRNA	44741	47054	+	large subunit ribosomal RNA
46	8	3	3	Tetrahymena malaccensis	NC_008337.1	42413	41	1	acatatgtttagatgaCTTTTTTTATATTGATATAAttcaa	TemaoMp43	42417	42686	+	ymf70; ymf70	TemaoMp43.p01	42417	42686	+	Ymf70	tRNA	42342	42413	+	tRNA-Glu
46	8	4	2	Tetrahymena malaccensis	NC_008337.1	2070	88	1	tttatacaaaacgttccactaccatctttcGATTTATCAATTCGGTAAATAAAAATTATTCTagtttcatctatgattatttaagtat	TemaoMr02	563	2876	-	rnl_b_1; rnl_b_1						rRNA	563	2876	-	large subunit ribosomal RNA
46	8	3	2	Tetrahymena malaccensis	NC_008337.1	2034	118	1	atattgataaattataaaatttcacaaTTTTATTTATTTATACAAAACGTTCCactaccatctttcgatttatcaattcggtaaataaaaattattctagtttcatctatgattattt	TemaoMr02	563	2876	-	rnl_b_1; rnl_b_1						rRNA	563	2876	-	large subunit ribosomal RNA
46	8	2	2	Tetrahymena malaccensis	NC_008337.1	3464	53	1	tataaaaataaAAATAATCAAAAAACAATTGCAAAAAaagcgataaattgaga	TemaoMp02	3367	4707	-	ymf66; ymf66	TemaoMp02.p01	3367	4707	-	Ymf66
46	8	7	6	Tetrahymena paravorax	NC_008338.1	3874	89	1	gaaaaaaaatcttcatgtttttcactaataaaaaaaGTATATAAAAATAAAAATAATCAAAAtacaatcgcaaaaaaagcgataaattg	TepaoMp02	3819	5171	-	ymf66; ymf66	TepaoMp02.p01	3819	5171	-	Ymf66
46	8	6	3	Tetrahymena paravorax	NC_008338.1	2483	35	1	ttTTGATAAATAATAAAATTTTACAATTTTATTTa	TepaoMr02	1027	3321	-	rnl_b_1; rnl_b_1						rRNA	1027	3321	-	large subunit ribosomal RNA
46	8	6	3	Tetrahymena paravorax	NC_008338.1	45280	35	1	tAAATAAAATTGTAAAATTTTATTATTTATCAAaa	TepaoMr05	44476	46770	+	rnl_b_2; rnl_b_2						rRNA	44476	46770	+	large subunit ribosomal RNA
46	8	5	3	Tetrahymena paravorax	NC_008338.1	2548	32	1	ggTTTATCGATTCGGTTAATAAAAATTATTCT	TepaoMr02	1027	3321	-	rnl_b_1; rnl_b_1						rRNA	1027	3321	-	large subunit ribosomal RNA
46	8	3	3	Tetrahymena paravorax	NC_008338.1	10393	30	1	TACATAACGACATCAATATAAAAATAAAAG	TepaoMp10	10007	10408	-	rps12; rps12	TepaoMp10.p01	10007	10408	-	ribosomal protein S12
46	8	3	3	Tetrahymena paravorax	NC_008338.1	42111	50	1	cccaataagagtaaatatgtttagaTGATTATTTTTATATTGATAcaatt	TepaoMp42	42127	42396	+	ymf70; ymf70	TepaoMp42.p01	42127	42396	+	Ymf70	tRNA	42052	42123	+	tRNA-Glu
46	8	3	2	Tetrahymena paravorax	NC_008338.1	10341	42	1	cctaatattCTTGCTCTTAATTTTCTATATAaattacctttt	TepaoMp10	10007	10408	-	rps12; rps12	TepaoMp10.p01	10007	10408	-	ribosomal protein S12
46	8	3	2	Tetrahymena paravorax	NC_008338.1	45218	32	1	AGAATAATTTTTATTAACCGAATCGATAAAcc	TepaoMr05	44476	46770	+	rnl_b_2; rnl_b_2						rRNA	44476	46770	+	large subunit ribosomal RNA
46	8	5	5	Tetrahymena pigmentosa	NC_008339.1	3429	92	1	gaaaaaaaatcttcatgtttttcaataataaaaaatGTGTATAAAAATAAAAATAATCAAAAaacaatagcaaaaaaagcgataaattgaga	TepioMp02	3371	4708	-	ymf66; ymf66	TepioMp02.p01	3371	4708	-	Ymf66
46	8	5	5	Tetrahymena pigmentosa	NC_008339.1	3465	59	1	gtgtataaaaataaaAATAATCAAAAAACAATAGCAAAaaaagcgataaattgagatga	TepioMp02	3371	4708	-	ymf66; ymf66	TepioMp02.p01	3371	4708	-	Ymf66
46	8	8	4	Tetrahymena pigmentosa	NC_008339.1	1988	168	1	aggcgataatgattctcacattatgtctactactcatgctagcattatctatattgataaaaTATAAAATTTCACAATTTTAtttatttatacaaaatgttccactaccatctttcgatttatcaattcggtaagtaaaaattattctagtttcatttatgattattt	TepioMr02	567	2881	-	rnl_b_1; rnl_b_1						rRNA	567	2881	-	large subunit ribosomal RNA
46	8	7	4	Tetrahymena pigmentosa	NC_008339.1	44915	134	1	ttaccgaattgataaatcgaaagatggtagtggaacattttgtataaataaaTAAAATTGTGAAATTTTATATTTTATCAAtatagataatgctagcatgagtagtagacataatgtgagaatcattatcgcct	TepioMr05	44155	46469	+	rnl_b_2; rnl_b_2						rRNA	44155	46469	+	large subunit ribosomal RNA
46	8	4	4	Tetrahymena pigmentosa	NC_008339.1	9995	62	1	taaattacctttaattttattaaTACATAACGATCCCAATATAAAAATAAAAGattacaagt	TepioMp10	9632	10033	-	rps12; rps12	TepioMp10.p01	9632	10033	-	ribosomal protein S12
46	8	5	3	Tetrahymena pigmentosa	NC_008339.1	44881	118	1	aaataatcataaatgaaactAGAATAATTTTTACTTACCGAATTGATAAAtcgaaagatggtagtggaacattttgtataaataaataaaattgtgaaattttatattttatcaatat	TepioMr05	44155	46469	+	rnl_b_2; rnl_b_2						rRNA	44155	46469	+	large subunit ribosomal RNA
46	8	3	3	Tetrahymena pigmentosa	NC_008339.1	41764	49	1	cccaataagagtACATATGTTTAGATGACTTTTTTTATATTGATAtaac	TepioMp42	41780	42049	+	ymf70; ymf70	TepioMp42.p01	41780	42049	+	Ymf70	tRNA	41705	41776	+	tRNA-Glu
46	8	2	2	Tetrahymena pigmentosa	NC_008339.1	9948	59	1	tttttttgaggattatccCCTAAAATTCTAGCCCTTAATTTTCTatataaattaccttt	TepioMp10	9632	10033	-	rps12; rps12	TepioMp10.p01	9632	10033	-	ribosomal protein S12
46	8	6	4	Tetrahymena pyriformis	NC_000862.1	3448	83	1	gaaaaaaaatcttcatgtttttcaataataaagaaagtgTATAAAAATAAAAATAATCAaaaaacgatcgcaaaaaaagcgat	TethoMp02	3390	4736	-	orf448; orf448	TethoMp02.p01	3390	4736	-	orf448
46	8	4	4	Tetrahymena pyriformis	NC_000862.1	10036	62	1	agattacctttttttttattaaTACATAACGATCCCAATATAAAAATAAAAGattgtttttt	TethoMp10	9672	10073	-	rps12; rps12	TethoMp10.p01	9672	10073	-	ribosomal protein S12
46	8	3	3	Tetrahymena pyriformis	NC_000862.1	3484	59	1	gtgtataaaaaTAAAAATAATCAAAAAACGATCGCAAAAAAagcgatgaattgagatga	TethoMp02	3390	4736	-	orf448; orf448	TethoMp02.p01	3390	4736	-	orf448
46	8	3	3	Tetrahymena pyriformis	NC_000862.1	42093	37	1	taATATGTTTAGATGACTTTTTTTATATTGgtataac	TethoMp42	42097	42366	+	orf89; orf89	TethoMp42.p01	42097	42366	+	orf89	tRNA	42023	42094	+	tRNA-Glu
46	8	4	2	Tetrahymena pyriformis	NC_000862.1	2050	99	1	atattgataagaTATAAAATTTCACAATTTTATTTATTTATACAAAATGTTCCACTACCATCTTTCGATTTATCAATTCGGTAAgtaaaaattaatcta	TethoMr46	578	2892	-	rnl_b_1; rnl_b_1						rRNA	578	2892	-	large subunit ribosomal RNA
46	8	4	2	Tetrahymena pyriformis	NC_000862.1	45174	152	1	tagattaatttttacttaccgaattgataaatcgaaagatggtagtggaacaTTTTGTATAAATAAATAAAATTGTGAAATTTTATAtcttatcaatatagataatgctagcatgagtagtagacataatgtgagaatcattatcgcctgat	TethoMr49	44430	46744	+	rnl_b_2; rnl_b_2						rRNA	44430	46744	+	large subunit ribosomal RNA
46	8	2	2	Tetrahymena pyriformis	NC_000862.1	9988	49	1	tttttttgaggattatcccctAATATCCTAGCTCTTAATTTTCTATaaa	TethoMp10	9672	10073	-	rps12; rps12	TethoMp10.p01	9672	10073	-	ribosomal protein S12
46	8	2	2	Tetrahymena pyriformis	NC_000862.1	10015	41	1	ctagctcttaaTTTTCTATAAAGATTACCTTTTtttttatt	TethoMp10	9672	10073	-	rps12; rps12	TethoMp10.p01	9672	10073	-	ribosomal protein S12
46	8	6	5	Tetrahymena thermophila	NC_003029.1	3432	53	1	tataaaaacaaaAATAATCAAAAAACAATAGCAAAaaaagcaacaaattgaga	TepyoMp02	3335	4675	-	ymf66; ymf66	TepyoMp02.p01	3335	4675	-	ymf66
46	8	8	4	Tetrahymena thermophila	NC_003029.1	2000	98	1	ataTTGATAAAATATAAAATTTCACAATTTTATTTttttatacaaaacgttccactaccatctttcgatttatcaattcggtaaataaaaattattct	TepyoMr47	531	2844	-	rnl_b_1; rnl_b_1						rRNA	531	2844	-	large subunit ribosomal RNA
46	8	8	4	Tetrahymena thermophila	NC_003029.1	45511	134	1	ttaccgaattgataaatcgaaagatggtagtggaacgttttgtataaaaAAATAAAATTGTGAAATTTTATATTTTATCAAtattgataatgctagcatgagtagtagacataatgtgagaatcattatcgcct	TepyoMr50	44750	47433	+	rnl_b_2; rnl_b_2						rRNA	44750	47063	+	large subunit ribosomal RNA
46	8	4	3	Tetrahymena thermophila	NC_003029.1	45471	124	1	atacttaaataatcatagatgaagagAGAATAATTTTTATTTACCGAATTGATAAAtcgaaagatggtagtggaacgttttgtataaaaaaataaaattgtgaaattttatattttatcaatat	TepyoMr50	44750	47433	+	rnl_b_2; rnl_b_2						rRNA	44750	47063	+	large subunit ribosomal RNA
46	8	3	3	Tetrahymena thermophila	NC_003029.1	3410	63	1	tttttctataatAAAAAAAGTATATAAAAACAAAAataatcaaaaaacaatagcaaaaaaagc	TepyoMp02	3335	4675	-	ymf66; ymf66	TepyoMp02.p01	3335	4675	-	ymf66
46	8	3	3	Tetrahymena thermophila	NC_003029.1	9930	63	1	taaattacctTTTTTTTTATTTATACATAACGATCCcaatataaaaataaaagattgtagttt	TepyoMp10	9567	9968	-	rps12; rps12	TepyoMp10.p01	9567	9968	-	ribosomal protein S12
46	8	2	2	Tetrahymena thermophila	NC_003029.1	2036	88	1	tttatacaaaacgttccactaccatctttcgaTTTATCAATTCGGTAAATAAAAATTATTCTctcttcatctatgattatttaagtat	TepyoMr47	531	2844	-	rnl_b_1; rnl_b_1						rRNA	531	2844	-	large subunit ribosomal RNA
46	8	2	2	Tetrahymena thermophila	NC_003029.1	9918	68	1	tagttttctatgTAAATTACCTTTTTTTTTATTtatacataacgatcccaatataaaaataaaagatt	TepyoMp10	9567	9968	-	rps12; rps12	TepyoMp10.p01	9567	9968	-	ribosomal protein S12
46	8	2	2	Tetrahymena thermophila	NC_003029.1	42423	37	1	acATATGTTTAGATGATTATTTTTATACTGatataac	TepyoMp43	42427	42696	+	ymf70; ymf70	TepyoMp43.p01	42427	42696	+	ymf70	tRNA	42352	42423	+	tRNA-Glu
47	8	99999	999	38	30800
47	8	7	6	Ichthyophthirius multifiliis	NC_015981.1	39110	62	1	ataaattatttttatTTTAGTATGATAACAGGTTTATCAGGtgctgcattagctactatgat	IMG5_M206984	38942	41014	+	IMG5_M206984; IMG5_M206984	IMG5_M206984.p01	38942	41014	+	cytochrome c oxidase subunit 1
47	8	3	3	Ichthyophthirius multifiliis	NC_015981.1	36431	46	1	ttcTTTTATTTTTGATTTTATAAATttattataaattttggttact	IMG5_M206980	35555	36841	+	IMG5_M206980; IMG5_M206980	IMG5_M206980.p01	35555	36841	+	Ymf67
47	8	3	3	Ichthyophthirius multifiliis	NC_015981.1	39137	35	1	acaggtttaTCAGGTGCTGCATTAGCTACTATGAT	IMG5_M206984	38942	41014	+	IMG5_M206984; IMG5_M206984	IMG5_M206984.p01	38942	41014	+	cytochrome c oxidase subunit 1
47	8	5	5	Paramecium aurelia	NC_001324.1	11055	28	1	ATCATGGTAGCTAAGGCAGCTCCTGAaa	PaauoMp09	9200	11410	-	cox1; cox1	PaauoMp09.p01	9200	11410	-	cytochrome c oxidase subunit 1
47	8	7	7	Paramecium caudatum	NC_014262.1	10860	60	1	ctctagtctaATCATTGTTGCTAATGCAGCTCCTGAtaaaccagttcacatactaaaata	PaCaOm_p08	9018	11255	-	cox1; cox1	PaCaOm_p08.p01	9018	11255	-	cytochrome c oxidase subunit 1
47	8	5	5	Paramecium caudatum	NC_014262.1	10879	50	1	gctaatgcagctCCTGATAAACCAGTTCACATACTAAAataaaaatagtt	PaCaOm_p08	9018	11255	-	cox1; cox1	PaCaOm_p08.p01	9018	11255	-	cytochrome c oxidase subunit 1
47	8	4	4	Paramecium caudatum	NC_014262.1	10932	30	1	agctaTTCTTTTATGGTTGATTGTATAaat	PaCaOm_p08	9018	11255	-	cox1; cox1	PaCaOm_p08.p01	9018	11255	-	cytochrome c oxidase subunit 1
47	8	6	5	Tetrahymena malaccensis	NC_008337.1	38362	78	1	cataaaagaattgctataaactatttaTATTTTAGTATGGTAACTGGTTTATCAGGtgctgcattagcaacaatgatt	TemaoMp39	38215	40281	+	cox1; cox1	TemaoMp39.p01	38215	40281	+	cytochrome c oxidase subunit 1
47	8	4	4	Tetrahymena malaccensis	NC_008337.1	35594	89	1	gcagttgttgctTTTTATTTTTGATTTTATAAATTTACTATGAATTTTGGTTATTtatgatgattattatactctttaattttaagttt	TemaoMp36	34631	35983	+	ymf67; ymf67	TemaoMp36.p01	34631	35983	+	Ymf67
47	8	5	3	Tetrahymena malaccensis	NC_008337.1	38308	47	1	tatTTAAATGATTTACGTAAACATATattaaaaaaatatgtatatac	TemaoMp39	38215	40281	+	cox1; cox1	TemaoMp39.p01	38215	40281	+	cytochrome c oxidase subunit 1
47	8	2	2	Tetrahymena malaccensis	NC_008337.1	38251	128	1	aaggtctcagtaaataattatttttactatcttgatagaatcAAAAAGTTATTTACATATTTAAATGATTTAcgtaaacatatattaaaaaaatatgtatatacaattaatcataaaagaattgctat	TemaoMp39	38215	40281	+	cox1; cox1	TemaoMp39.p01	38215	40281	+	cytochrome c oxidase subunit 1
47	8	2	2	Tetrahymena malaccensis	NC_008337.1	38326	104	1	aaacatatattaaaaaaatatgtaTATACAATTAATCATAAAAGAATtgctataaactatttatattttagtatggtaactggtttatcaggtgctgcattagc	TemaoMp39	38215	40281	+	cox1; cox1	TemaoMp39.p01	38215	40281	+	cytochrome c oxidase subunit 1
47	8	4	4	Tetrahymena paravorax	NC_008338.1	38049	77	1	acatacttaAATGATTTAAGAAAACATATactaaaaaaatatgtatatactattaatcataaaagaatagcaattaa	TepaoMp38	37959	40022	+	cox1; cox1	TepaoMp38.p01	37959	40022	+	cytochrome c oxidase subunit 1
47	8	4	4	Tetrahymena paravorax	NC_008338.1	38070	80	1	aaacatatactaaaaaaatatgtaTATACTATTAATCATAAAAGAATagcaattaattatttatattttagtatggttac	TepaoMp38	37959	40022	+	cox1; cox1	TepaoMp38.p01	37959	40022	+	cytochrome c oxidase subunit 1
47	8	3	3	Tetrahymena paravorax	NC_008338.1	35357	59	1	TTTTATTTTTGATTTTATAAATTCACTATTAATTTTGGatatttatgatgattattata	TepaoMp35	34406	35743	+	ymf67; ymf67	TepaoMp35.p01	34406	35743	+	Ymf67
47	8	3	3	Tetrahymena paravorax	NC_008338.1	38112	56	1	agaatagcaattAATTATTTATATTTTAGTATGgttactggtttatcaggagctgc	TepaoMp38	37959	40022	+	cox1; cox1	TepaoMp38.p01	37959	40022	+	cytochrome c oxidase subunit 1
47	8	3	3	Tetrahymena paravorax	NC_008338.1	38127	50	1	tatttaTATTTTAGTATGGTTACTGGTTTATCAGGagctgccctagctac	TepaoMp38	37959	40022	+	cox1; cox1	TepaoMp38.p01	37959	40022	+	cytochrome c oxidase subunit 1
47	8	3	3	Tetrahymena paravorax	NC_008338.1	38148	44	1	actggttTATCAGGAGCTGCCCTAGCTACAATGATtagactaga	TepaoMp38	37959	40022	+	cox1; cox1	TepaoMp38.p01	37959	40022	+	cytochrome c oxidase subunit 1
47	8	2	2	Tetrahymena paravorax	NC_008338.1	866	27	1	aaAAATGTTTACGTAATTAATTTAAAT	TepaoMr01	652	930	-	rnl_a_1; rnl_a_1						rRNA	652	930	-	large subunit ribosomal RNA
47	8	2	2	Tetrahymena paravorax	NC_008338.1	46905	27	1	ATTTAAATTAATTACGTAAACATTTtt	TepaoMr06	46867	47145	+	rnl_a_2; rnl_a_2						rRNA	46867	47145	+	large subunit ribosomal RNA
47	8	4	4	Tetrahymena pigmentosa	NC_008339.1	35011	72	1	gcggtagttgctTTTTATTTTTGATTTTATAAATTTACTATGAACTTTGGttatttatgatgattattatat	TepioMp35	34048	35403	+	ymf67; ymf67	TepioMp35.p01	34048	35403	+	Ymf67
47	8	4	4	Tetrahymena pigmentosa	NC_008339.1	37694	74	1	tattttaatgatttaagaAAACATATATTAAAAAAATAtgtttatactattaatcataaaagaatagctattaa	TepioMp38	37601	39670	+	cox1; cox1	TepioMp38.p01	37601	39670	+	cytochrome c oxidase subunit 1
47	8	5	3	Tetrahymena pigmentosa	NC_008339.1	37722	88	1	taaaaaaatatgtttatactattaatcataaaagaatagctattAACTATTTATATTTTAGTATGgttacaggattatcaggtgctgc	TepioMp38	37601	39670	+	cox1; cox1	TepioMp38.p01	37601	39670	+	cytochrome c oxidase subunit 1
47	8	3	3	Tetrahymena pigmentosa	NC_008339.1	37679	50	1	aaaaaatTATTTACTTATTTTAATGATTTAagaaaacatatattaaaaaa	TepioMp38	37601	39670	+	cox1; cox1	TepioMp38.p01	37601	39670	+	cytochrome c oxidase subunit 1
47	8	3	3	Tetrahymena pigmentosa	NC_008339.1	37796	33	1	ttaTCAGGTGCTGCTTTAGCTACAATGATtaga	TepioMp38	37601	39670	+	cox1; cox1	TepioMp38.p01	37601	39670	+	cytochrome c oxidase subunit 1
47	8	3	2	Tetrahymena pigmentosa	NC_008339.1	37769	56	1	tatttatattttagtatggttACAGGATTATCAGGTGCTGCtttagctacaatgat	TepioMp38	37601	39670	+	cox1; cox1	TepioMp38.p01	37601	39670	+	cytochrome c oxidase subunit 1
47	8	6	5	Tetrahymena pyriformis	NC_000862.1	38049	69	1	attaaccataaaagaattgctataaatTATTTATACTTTAGTATGGTAACaggtttatcaggtgctgca	TethoMp38	37908	39974	+	cox1; cox1	TethoMp38.p01	37908	39974	+	cytochrome c oxidase subunit 1
47	8	4	4	Tetrahymena pyriformis	NC_000862.1	35330	87	1	tatatgttaatataatagctgttgttgctTTTTATTTTTGATTTTATAAATTTACTATGAATTTTGGTTATTtatgatgacttttat	TethoMp35	34375	35706	+	orf443; orf443	TethoMp35.p01	34375	35706	+	orf443
47	8	4	4	Tetrahymena pyriformis	NC_000862.1	37993	43	1	tatttactTATTTAAACGATTTAAGAAAACATATattaaagaa	TethoMp38	37908	39974	+	cox1; cox1	TethoMp38.p01	37908	39974	+	cytochrome c oxidase subunit 1
47	8	3	3	Tetrahymena pyriformis	NC_000862.1	38010	60	1	gatttaagaaaacatatattaaagaagtatgTTTATACTATTAACCATAAAAGaattgct	TethoMp38	37908	39974	+	cox1; cox1	TethoMp38.p01	37908	39974	+	cytochrome c oxidase subunit 1
47	8	2	2	Tetrahymena pyriformis	NC_000862.1	38085	47	1	TTTAGTATGGTAACAGGTTTATCAGGtgctgcactagcaactatgat	TethoMp38	37908	39974	+	cox1; cox1	TethoMp38.p01	37908	39974	+	cytochrome c oxidase subunit 1
47	8	2	2	Tetrahymena pyriformis	NC_000862.1	38100	35	1	GGTTTATCAGGTGCTGCACTAGCAACTATGATTAG	TethoMp38	37908	39974	+	cox1; cox1	TethoMp38.p01	37908	39974	+	cytochrome c oxidase subunit 1
47	8	5	5	Tetrahymena thermophila	NC_003029.1	38394	59	1	aactatttaTATTTTAGTATGGTAACTGGTTTATCAGGagctgcattagctactatgat	TepyoMp39	38229	40295	+	cox1; cox1	TepyoMp39.p01	38229	40295	+	cytochrome c oxidase subunit 1
47	8	5	5	Tetrahymena thermophila	NC_003029.1	38417	46	1	aactggttTATCAGGAGCTGCATTAGCTACTATGATtagacttgag	TepyoMp39	38229	40295	+	cox1; cox1	TepyoMp39.p01	38229	40295	+	cytochrome c oxidase subunit 1
47	8	5	3	Tetrahymena thermophila	NC_003029.1	38319	41	1	acatatttaAATGATTTACGTAAACATATtttaaaaaaata	TepyoMp39	38229	40295	+	cox1; cox1	TepyoMp39.p01	38229	40295	+	cytochrome c oxidase subunit 1
47	8	3	3	Tetrahymena thermophila	NC_003029.1	35621	106	1	tatatgttaatattatagctgttgTTGCATTTTATTTTTGATTTTATAAATTTACAATGAATTTTGGttatttatgatgattattatattctttaattttaagttt	TepyoMp36	34666	36027	+	ymf67; ymf67	TepyoMp36.p01	34666	36027	+	ymf67
47	8	2	2	Tetrahymena thermophila	NC_003029.1	38265	128	1	aaggtctcagtaaataattatttttactatcttgatagaatcAAAAAGTTATTTACATATTTAAATGATTTAcgtaaacatattttaaaaaaatacgtatatacaattaaccataaaagaattgctat	TepyoMp39	38229	40295	+	cox1; cox1	TepyoMp39.p01	38229	40295	+	cytochrome c oxidase subunit 1
47	8	2	2	Tetrahymena thermophila	NC_003029.1	38349	95	1	ttaaaaaaatacgtatatacaattAACCATAAAAGAATTGCTATCAACTATTTatattttagtatggtaactggtttatcaggagctgcattagc	TepyoMp39	38229	40295	+	cox1; cox1	TepyoMp39.p01	38229	40295	+	cytochrome c oxidase subunit 1
48	8	99999	999	36	30800
48	8	11	7	Ichthyophthirius multifiliis	NC_015981.1	2813	41	1	aactaTGTCTATTACTCATACTAGCATTATttatattgata	IMG5_M206944	1410	3687	-	IMG5_M206944; IMG5_M206944						rRNA	1410	3687	-	large subunit ribosomal RNA
48	8	10	5	Ichthyophthirius multifiliis	NC_015981.1	2744	41	1	atcgatTAACACTAAATAAGATTATCATATTTAGTAAacct	IMG5_M206944	1410	3687	-	IMG5_M206944; IMG5_M206944						rRNA	1410	3687	-	large subunit ribosomal RNA
48	8	10	5	Ichthyophthirius multifiliis	NC_015981.1	46307	41	1	aggtTTACTAAATATGATAATCTTATTTAGTGTTAatcgat	IMG5_M206992	45404	47681	+	IMG5_M206992; IMG5_M206992						rRNA	45404	47681	+	large subunit ribosomal RNA
48	8	7	5	Ichthyophthirius multifiliis	NC_015981.1	46247	31	1	aaATAATGCTAGTATGAGTAATAGACAtagt	IMG5_M206992	45404	47681	+	IMG5_M206992; IMG5_M206992						rRNA	45404	47681	+	large subunit ribosomal RNA
48	8	8	4	Ichthyophthirius multifiliis	NC_015981.1	46238	38	1	TATCAATATAAATAATGCTAGTATGAGTAatagacata	IMG5_M206992	45404	47681	+	IMG5_M206992; IMG5_M206992						rRNA	45404	47681	+	large subunit ribosomal RNA
48	8	10	5	Paramecium aurelia	NC_001324.1	2061	29	1	TGTCTATTACTCATGCCAACATTATcaat	PaauoMr47	625	2903	-	rnl_b; rnl_b						rRNA	625	2903	-	large subunit ribosomal RNA
48	8	10	5	Paramecium caudatum	NC_014262.1	1744	29	1	TGTCTATTACTCATGCCAACATTATcaat	PaCaOm_r01	316	2655	-	rnl_b; rnl_b						rRNA	316	2655	-	large subunit ribosomal RNA
48	8	12	5	Tetrahymena malaccensis	NC_008337.1	1876	157	1	tttattaggtattttatattttatattcattgataaaaataaacttttatatcttagaaatcgacTTACACTAAATAAGATTATCAAATTTAGTAAcccttgtatattaggcgataatgattctcacattatgtctactactcatgctagcattatc	TemaoMr02	563	2876	-	rnl_b_1; rnl_b_1						rRNA	563	2876	-	large subunit ribosomal RNA
48	8	8	4	Tetrahymena malaccensis	NC_008337.1	45585	157	1	gataatgctagcatgagtagtagacataatgtgagaatcattatcgcctaatatacaagggTTACTAAATTTGATAATCTTATTTAGTGTAAGTCGATttctaagatataaaagtttatttttatcaatgaatataaaatataaaatacctaataaa	TemaoMr05	44741	47054	+	rnl_b_2; rnl_b_2						rRNA	44741	47054	+	large subunit ribosomal RNA
48	8	5	3	Tetrahymena malaccensis	NC_008337.1	45585	126	1	gataatgctagcatgagtagtagacataaTGTGAGAATCATTATCGCCTAATatacaagggttactaaatttgataatcttatttagtgtaagtcgatttctaagatataaaagtttatttttatc	TemaoMr05	44741	47054	+	rnl_b_2; rnl_b_2						rRNA	44741	47054	+	large subunit ribosomal RNA
48	8	4	3	Tetrahymena malaccensis	NC_008337.1	2003	33	1	attaTGTCTACTACTCATGCTAGCATTATcaat	TemaoMr02	563	2876	-	rnl_b_1; rnl_b_1						rRNA	563	2876	-	large subunit ribosomal RNA
48	8	3	3	Tetrahymena malaccensis	NC_008337.1	45575	36	1	tatcaatATTGATAATGCTAGCATGAGTAgtagaca	TemaoMr05	44741	47054	+	rnl_b_2; rnl_b_2						rRNA	44741	47054	+	large subunit ribosomal RNA
48	8	4	2	Tetrahymena malaccensis	NC_008337.1	45586	39	1	atAATGCTAGCATGAGTAGTAGACATAATgtgagaatca	TemaoMr05	44741	47054	+	rnl_b_2; rnl_b_2						rRNA	44741	47054	+	large subunit ribosomal RNA
48	8	2	2	Tetrahymena malaccensis	NC_008337.1	1984	97	1	aggcgataatgattctcacattatgtctacTACTCATGCTAGCATTATCAATATTGATAaattataaaatttcacaattttatttatttatacaaaa	TemaoMr02	563	2876	-	rnl_b_1; rnl_b_1						rRNA	563	2876	-	large subunit ribosomal RNA
48	8	16	5	Tetrahymena paravorax	NC_008338.1	2378	74	1	tagaaatcgtaTTACACTAAATAAGATTATCAAATTTAGTAACCCTtgtacattaggcgatagtgattcacaca	TepaoMr02	1027	3321	-	rnl_b_1; rnl_b_1						rRNA	1027	3321	-	large subunit ribosomal RNA
48	8	13	5	Tetrahymena paravorax	NC_008338.1	45351	69	1	gaatcactatcgcctaatgtacaAGGGTTACTAAATTTGATAATCTTATTTAGTGTAAtacgatttcta	TepaoMr05	44476	46770	+	rnl_b_2; rnl_b_2						rRNA	44476	46770	+	large subunit ribosomal RNA
48	8	6	5	Tetrahymena paravorax	NC_008338.1	45316	41	1	taaaAATGCTAGTATGAGTAGTAGACATAGTgtgtgaatca	TepaoMr05	44476	46770	+	rnl_b_2; rnl_b_2						rRNA	44476	46770	+	large subunit ribosomal RNA
48	8	4	4	Tetrahymena paravorax	NC_008338.1	2429	49	1	attaggcgatagTGATTCACACACTATGTCTACTACTCATactagcatt	TepaoMr02	1027	3321	-	rnl_b_1; rnl_b_1						rRNA	1027	3321	-	large subunit ribosomal RNA
48	8	3	2	Tetrahymena paravorax	NC_008338.1	45329	80	1	atgagtagtagacatagTGTGTGAATCACTATCGCCTAATgtacaagggttactaaatttgataatcttatttagtgtaa	TepaoMr05	44476	46770	+	rnl_b_2; rnl_b_2						rRNA	44476	46770	+	large subunit ribosomal RNA
48	8	12	4	Tetrahymena pigmentosa	NC_008339.1	45000	153	1	gataatgctagcatgagtagtagacataatgtgagaatcattatcgccttatatacaagggTTACTAAATTTGATAATCTTATTTAGTGTAAgtcgatttctaagatttaaaagtatatttttatcgatgaatataaaatataaaatacctaa	TepioMr05	44155	46469	+	rnl_b_2; rnl_b_2						rRNA	44155	46469	+	large subunit ribosomal RNA
48	8	9	4	Tetrahymena pigmentosa	NC_008339.1	1884	164	1	ttaggtattttatattttatattcatcgataaaaatatacttttaaatcttagaaatcgacTTACACTAAATAAGATTATCAAATTTAGTAAcccttgtatattaggcgataatgattctcacattatgtctactactcatgctagcattatctatattgataa	TepioMr02	567	2881	-	rnl_b_1; rnl_b_1						rRNA	567	2881	-	large subunit ribosomal RNA
48	8	5	4	Tetrahymena pigmentosa	NC_008339.1	44990	50	1	tatcaatatagatAATGCTAGCATGAGTAGTAGACAtaatgtgagaatca	TepioMr05	44155	46469	+	rnl_b_2; rnl_b_2						rRNA	44155	46469	+	large subunit ribosomal RNA
48	8	4	3	Tetrahymena pigmentosa	NC_008339.1	2009	38	1	taTGTCTACTACTCATGCTAGCATTATCtatattgata	TepioMr02	567	2881	-	rnl_b_1; rnl_b_1						rRNA	567	2881	-	large subunit ribosomal RNA
48	8	3	2	Tetrahymena pigmentosa	NC_008339.1	44989	103	1	ttatcaatatagataatgctagcATGAGTAGTAGACATAATGTGAGAATCATTATCGCCTtatatacaagggttactaaatttgataatcttatttagtgtaa	TepioMr05	44155	46469	+	rnl_b_2; rnl_b_2						rRNA	44155	46469	+	large subunit ribosomal RNA
48	8	10	5	Tetrahymena pyriformis	NC_000862.1	1953	107	1	cgatTTACACTAAATAAGATTATCAAATTTAGCAAcccttgtacatcaggcgataatgattctcacattatgtctactactcatgctagcattatctatattgataa	TethoMr46	578	2892	-	rnl_b_1; rnl_b_1						rRNA	578	2892	-	large subunit ribosomal RNA
48	8	6	5	Tetrahymena pyriformis	NC_000862.1	1997	100	1	atcaggcgataatgattctcacattaTGTCTACTACTCATGCTAGCATTATCtatattgataagatataaaatttcacaattttatttatttatacaaaa	TethoMr46	578	2892	-	rnl_b_1; rnl_b_1						rRNA	578	2892	-	large subunit ribosomal RNA
48	8	7	4	Tetrahymena pyriformis	NC_000862.1	45263	103	1	ttatcaatatagataatgctagcATGAGTAGTAGACATAATGTGAGAATCATTATCGCCTgatgtacaagggttgctaaatttgataatcttatttagtgtaa	TethoMr49	44430	46744	+	rnl_b_2; rnl_b_2						rRNA	44430	46744	+	large subunit ribosomal RNA
48	8	5	4	Tetrahymena pyriformis	NC_000862.1	45264	50	1	tatcaatatagatAATGCTAGCATGAGTAGTAGACAtaatgtgagaatca	TethoMr49	44430	46744	+	rnl_b_2; rnl_b_2						rRNA	44430	46744	+	large subunit ribosomal RNA
48	8	4	2	Tetrahymena pyriformis	NC_000862.1	45308	62	1	gaatcattatcgcctgatgtacaagggTTGCTAAATTTGATAATCTTATTTAGTGTAAatcg	TethoMr49	44430	46744	+	rnl_b_2; rnl_b_2						rRNA	44430	46744	+	large subunit ribosomal RNA
48	8	11	5	Tetrahymena thermophila	NC_003029.1	1842	168	1	tttattagatattttatattttatattcattgataacaatatacttttatatcttagaaatcgacTTACACTAAATAAGATTATCAAATTTAGTAAcccttgtatatcaggcgataatgattctcacattatgtctactactcatgctagcattatcaatattgataa	TepyoMr47	531	2844	-	rnl_b_1; rnl_b_1						rRNA	531	2844	-	large subunit ribosomal RNA
48	8	9	4	Tetrahymena thermophila	NC_003029.1	45630	123	1	gaatcattatcgcctgatatacaagggTTACTAAATTTGATAATCTTATTTAGTGTAAgtcgatttctaagatataaaagtatattgttatcaatgaatataaaatataaaatatctaataaa	TepyoMr50	44750	47433	+	rnl_b_2; rnl_b_2						rRNA	44750	47063	+	large subunit ribosomal RNA
48	8	4	3	Tetrahymena thermophila	NC_003029.1	1969	33	1	attaTGTCTACTACTCATGCTAGCATTATcaat	TepyoMr47	531	2844	-	rnl_b_1; rnl_b_1						rRNA	531	2844	-	large subunit ribosomal RNA
48	8	3	3	Tetrahymena thermophila	NC_003029.1	45586	36	1	tatcaatATTGATAATGCTAGCATGAGTAgtagaca	TepyoMr50	44750	47433	+	rnl_b_2; rnl_b_2						rRNA	44750	47063	+	large subunit ribosomal RNA
48	8	3	2	Tetrahymena thermophila	NC_003029.1	45597	39	1	atAATGCTAGCATGAGTAGTAGACATAATgtgagaatca	TepyoMr50	44750	47433	+	rnl_b_2; rnl_b_2						rRNA	44750	47063	+	large subunit ribosomal RNA
48	8	3	2	Tetrahymena thermophila	NC_003029.1	45585	103	1	ttatcaatattgataatgctagcATGAGTAGTAGACATAATGTGAGAATCATTATCGCCTgatatacaagggttactaaatttgataatcttatttagtgtaa	TepyoMr50	44750	47433	+	rnl_b_2; rnl_b_2						rRNA	44750	47063	+	large subunit ribosomal RNA
48	8	2	2	Tetrahymena thermophila	NC_003029.1	1947	100	1	atcaggcgataatgattctcacattatgtctacTACTCATGCTAGCATTATCAATATTGATAaaatataaaatttcacaattttatttttttatacaaaa	TepyoMr47	531	2844	-	rnl_b_1; rnl_b_1						rRNA	531	2844	-	large subunit ribosomal RNA
49	8	99999	999	20	30800
49	8	4	4	Ichthyophthirius multifiliis	NC_015981.1	11492	98	1	gatatattggaatttagtagaaattttttcacaACTTTAAATGAAATGCATAATGTtttaagttataataaaatttgaaaacaacgtttaataaatat	IMG5_M206956	10922	12214	+	IMG5_M206956; IMG5_M206956	IMG5_M206956.p01	10922	12214	+	NADH dehydrogenase subunit 7
49	8	3	3	Ichthyophthirius multifiliis	NC_015981.1	11549	45	1	ttaagtTATAATAAAATTTGAAAACAACGTTTAATaaatataggt	IMG5_M206956	10922	12214	+	IMG5_M206956; IMG5_M206956	IMG5_M206956.p01	10922	12214	+	NADH dehydrogenase subunit 7
49	8	4	4	Paramecium aurelia	NC_001324.1	27625	29	1	ttaACATACAATAAAATTTGGAAGCAAag	PaauoMp26	26998	28266	+	nad7; nad7	PaauoMp26.p01	26998	28266	+	NADH dehydrogenase subunit 7
49	8	2	2	Paramecium caudatum	NC_014262.1	27961	45	1	GAAATGCATAATATACTTACATATAATAAAATatgaaagcaaaga	PaCaOm_p24	27346	28617	+	nad7; nad7	PaCaOm_p24.p01	27346	28617	+	NADH dehydrogenase subunit 7
49	8	2	2	Paramecium caudatum	NC_014262.1	27977	28	1	ttACATATAATAAAATATGAAAGCAAag	PaCaOm_p24	27346	28617	+	nad7; nad7	PaCaOm_p24.p01	27346	28617	+	NADH dehydrogenase subunit 7
49	8	4	4	Tetrahymena malaccensis	NC_008337.1	11189	68	1	actttaaatgaaatgcataatgtaTTAACTTACAATAAAATTTGAAAACAAcgtttaattaatatagg	TemaoMp12	10586	11914	+	nad7; nad7	TemaoMp12.p01	10586	11914	+	NADH dehydrogenase subunit 7
49	8	3	3	Tetrahymena malaccensis	NC_008337.1	11127	94	1	taaatgctgtttcttcttttttaatgGAAGATATTTTAGAATTTAGTAGAAATTTctttaccactttaaatgaaatgcataatgtattaactta	TemaoMp12	10586	11914	+	nad7; nad7	TemaoMp12.p01	10586	11914	+	NADH dehydrogenase subunit 7
49	8	2	2	Tetrahymena malaccensis	NC_008337.1	11165	75	1	gaatttagtagaaatttcTTTACCACTTTAAATGAAATGCATAATGTattaacttacaataaaatttgaaaacaa	TemaoMp12	10586	11914	+	nad7; nad7	TemaoMp12.p01	10586	11914	+	NADH dehydrogenase subunit 7
49	8	4	4	Tetrahymena paravorax	NC_008338.1	11517	82	1	tttctacttttttattagaagatattTTAGAATTTAGTAGAAATTTttttacaacactaaatgaaatgcataatgttttaac	TepaoMp12	10967	12298	+	nad7; nad7	TepaoMp12.p01	10967	12298	+	NADH dehydrogenase subunit 7
49	8	3	3	Tetrahymena paravorax	NC_008338.1	11546	89	1	gaatttagtagaaatttttttacaacacTAAATGAAATGCATAATGTTTTAActtataataaaatttgaaaacaaagattagtaaatat	TepaoMp12	10967	12298	+	nad7; nad7	TepaoMp12.p01	10967	12298	+	NADH dehydrogenase subunit 7
49	8	4	3	Tetrahymena pigmentosa	NC_008339.1	11176	72	1	tcttttttattagaagatatattagaaTTTAGTAGAAATTTCTTTACtacattaaatgaaatgcataatgtt	TepioMp12	10621	11946	+	nad7; nad7	TepioMp12.p01	10621	11946	+	NADH dehydrogenase subunit 7
49	8	3	3	Tetrahymena pigmentosa	NC_008339.1	11233	68	1	gaaatgcataatgttcttacatatAATAAAATATGAAAACAAAGAttaattaatataggtacttattc	TepioMp12	10621	11946	+	nad7; nad7	TepioMp12.p01	10621	11946	+	NADH dehydrogenase subunit 7
49	8	2	2	Tetrahymena pigmentosa	NC_008339.1	11218	57	1	tttactacaTTAAATGAAATGCATAATGTTcttacatataataaaatatgaaaacaa	TepioMp12	10621	11946	+	nad7; nad7	TepioMp12.p01	10621	11946	+	NADH dehydrogenase subunit 7
49	8	5	4	Tetrahymena pyriformis	NC_000862.1	11219	87	1	gaagatattttagaatttagtagaaatttttttACAACTTTAAATGAAATGCATAATGTattaacatataataaaatttgaaaacaa	TethoMp12	10652	11980	+	nad7; nad7	TethoMp12.p01	10652	11980	+	NADH dehydrogenase subunit 7
49	8	3	3	Tetrahymena pyriformis	NC_000862.1	11279	53	1	ttaacATATAATAAAATTTGAAAACAAAGattaataaatataggtacatattc	TethoMp12	10652	11980	+	nad7; nad7	TethoMp12.p01	10652	11980	+	NADH dehydrogenase subunit 7
49	8	2	2	Tetrahymena pyriformis	NC_000862.1	11210	68	1	tttTTACTAGAAGATATTTTAGAATTTAgtagaaatttttttacaactttaaatgaaatgcataatgt	TethoMp12	10652	11980	+	nad7; nad7	TethoMp12.p01	10652	11980	+	NADH dehydrogenase subunit 7
49	8	2	2	Tetrahymena pyriformis	NC_000862.1	11259	61	1	taaatGAAATGCATAATGTATTAACATATAATAAAATttgaaaacaaagattaataaatat	TethoMp12	10652	11980	+	nad7; nad7	TethoMp12.p01	10652	11980	+	NADH dehydrogenase subunit 7
49	8	6	5	Tetrahymena thermophila	NC_003029.1	11130	101	1	gaagacattttagagtttagtagaaatttttttacaactTTAAATGAAATGCATAATGTTttaacatataataaaatttgaaaacaacgtttaataaatat	TepyoMp12	10563	11891	+	nad7; nad7	TepyoMp12.p01	10563	11891	+	NADH dehydrogenase subunit 7
49	8	2	2	Tetrahymena thermophila	NC_003029.1	11104	91	1	taaatgctgtttcttcatttttaatggaagacATTTTAGAGTTTAGTAGAAATTTttttacaactttaaatgaaatgcataatgttttaac	TepyoMp12	10563	11891	+	nad7; nad7	TepyoMp12.p01	10563	11891	+	NADH dehydrogenase subunit 7
49	8	2	2	Tetrahymena thermophila	NC_003029.1	11190	27	1	tTAACATATAATAAAATTTGAAAACAA	TepyoMp12	10563	11891	+	nad7; nad7	TepyoMp12.p01	10563	11891	+	NADH dehydrogenase subunit 7
50	8	99999	999	17	30800
50	8	7	7	Ichthyophthirius multifiliis	NC_015981.1	14761	64	1	ggaattgaaccagtgaccttcaggTTTTCAGCCTGACGCTCTACCACTGAGCTATTTAAGCatt	IMG5_M206961	14750	14821	-	IMG5_M206961; IMG5_M206961						tRNA	14750	14821	-	tRNA-Phe
50	8	6	6	Paramecium aurelia	NC_001324.1	34035	78	1	tgctcaagattGGAATTGAACCAACGACCTTTAGATtttcagtctaacgctctaccactgagctacttaagctttgct	PaauoMp35	33837	34058	-	nad1_b; nad1_b	PaauoMp35.p01	33837	34058	-	NADH dehydrogenase subunit 1	tRNA	34035	34106	-	tRNA-Phe
50	8	6	6	Paramecium aurelia	NC_001324.1	34067	40	1	agaTTTTCAGTCTAACGCTCTACCACTGAGCTACTTAAGC	PaauoMt54	34035	34106	-	trnF(gaa); trnF(gaa)						tRNA	34035	34106	-	tRNA-Phe
50	8	6	6	Paramecium caudatum	NC_014262.1	37766	78	1	tgctcaagattGGAATTGAACCAACGACCTTTAGATtttcagtctaacgctctaccactgagctacttaagcttaaat	PaCaOm_t03	37766	37837	-	tRNA-Phe; tRNA-Phe						tRNA	37766	37837	-	tRNA-Phe
50	8	6	6	Paramecium caudatum	NC_014262.1	37798	40	1	agaTTTTCAGTCTAACGCTCTACCACTGAGCTACTTAAGC	PaCaOm_t03	37766	37837	-	tRNA-Phe; tRNA-Phe						tRNA	37766	37837	-	tRNA-Phe
50	8	6	5	Tetrahymena malaccensis	NC_008337.1	14398	95	1	aatagtgcctaagaatGGAATCGAACCAATGACCTTCAGGTtttcagcctgacgctctaccactgagctacttaagcatataatattatataatt	TemaoMt03	14403	14475	-	trnF(gaa); trnF(gaa)						tRNA	14403	14475	-	tRNA-Phe
50	8	5	5	Tetrahymena malaccensis	NC_008337.1	20365	79	1	tattgggtaagtaataGGAATCGAACCCATGACCTTTAGATccacaatctaacgctctaccaattgagctatacctacc	TemaoMp25	19651	20367	-	ymf61; ymf61	TemaoMp25.p01	19651	20367	-	Ymf61	tRNA	20370	20443	-	tRNA-His
50	8	2	2	Tetrahymena malaccensis	NC_008337.1	14435	40	1	AGGTTTTCAGCCTGACGCTCTACCACTGAGCTACTTAAGC	TemaoMt03	14403	14475	-	trnF(gaa); trnF(gaa)						tRNA	14403	14475	-	tRNA-Phe
50	8	6	6	Tetrahymena paravorax	NC_008338.1	20747	78	1	aaagggtaagtaataGGAATCGAACCCATGACCTTTAGATccacaatctaacgctctaccgattgagctatacctacc	TepaoMt04	20751	20823	-	trnH(gug); trnH(gug)						tRNA	20751	20823	-	tRNA-His
50	8	5	5	Tetrahymena paravorax	NC_008338.1	14748	97	1	tattgagtgcctaagaatGGAATCGAACCAATGACCTTCAGGTtttcagcctgacgctctaccactgagctacttaagcatataataatttaaaatt	TepaoMt03	14755	14826	-	trnF(gaa); trnF(gaa)						tRNA	14755	14826	-	tRNA-Phe
50	8	2	2	Tetrahymena paravorax	NC_008338.1	14787	40	1	AGGTTTTCAGCCTGACGCTCTACCACTGAGCTACTTAAGC	TepaoMt03	14755	14826	-	trnF(gaa); trnF(gaa)						tRNA	14755	14826	-	tRNA-Phe
50	8	7	7	Tetrahymena pigmentosa	NC_008339.1	14413	90	1	tataaagtgcctaagaatggaatcggaccaatgaccttcAGGTTTTCAGCCTGACGCTCTACCACTGAGCTACTTAAGCatggatgtaaa	TepioMt03	14419	14492	+	trnF(gaa); trnF(gaa)						tRNA	14419	14492	-	tRNA-Phe
50	8	6	6	Tetrahymena pigmentosa	NC_008339.1	20411	77	1	aattatcgggtaaataataGGAATCGAACCTATGACCTTTAGATccacaatctaacgctctaccaattgagctatac	TepioMp25	19709	20416	-	ymf61; ymf61	TepioMp25.p01	19709	20416	-	Ymf61	tRNA	20419	20492	-	tRNA-His
50	8	7	7	Tetrahymena pyriformis	NC_000862.1	14445	87	1	taagattgtgcctaagaatggaatcggaccaatgaccttcAGGTTTTCAGCCTGACGCTCTACCACTGAGCTACTTAAGCattttat	TethoMt53	14453	14525	-	trnF(gaa); trnF(gaa)						tRNA	14453	14525	-	tRNA-Phe
50	8	6	6	Tetrahymena pyriformis	NC_000862.1	20490	60	1	aGGAATCGAACCCGCGACCTTTAGATccacaatctaacgctctaccgattgagctatatc	TethoMt54	20480	20553	-	trnH(gug); trnH(gug)						tRNA	20480	20553	-	tRNA-His
50	8	7	7	Tetrahymena thermophila	NC_003029.1	14378	91	1	ttattttgtgcctaagaatggaatcggaccaatgaccttcAGGTTTTCAGCCTGACGCTCTACCACTGAGCTACTTAAGCatagattttaa	TepyoMt54	14386	14458	-	trnF; trnF						tRNA	14386	14458	-	tRNA-Phe
50	8	6	6	Tetrahymena thermophila	NC_003029.1	20321	82	1	aactatcgggtaagtaataGGAATCGAACCCATGACCTTTAGATccacaatctaacgctctaccaattgagctatacctacc	TepyoMp25	19610	20326	-	ymf61; ymf61	TepyoMp25.p01	19610	20326	-	ymf61	tRNA	20329	20402	-	tRNA-His
51	8	99999	999	15	30800
51	8	5	5	Ichthyophthirius multifiliis	NC_015981.1	41312	41	1	tgttatactTTTTGAATTAATTCAATTTGgggtcctagtgt	IMG5_M206985	41015	41923	+	IMG5_M206985; IMG5_M206985	IMG5_M206985.p01	41015	41923	+	NADH dehydrogenase subunit 1
51	8	3	3	Ichthyophthirius multifiliis	NC_015981.1	41291	47	1	ccatctatTGCAGGTGCTATCTGTTATACTTTTTGAATtaattcaat	IMG5_M206985	41015	41923	+	IMG5_M206985; IMG5_M206985	IMG5_M206985.p01	41015	41923	+	NADH dehydrogenase subunit 1
51	8	3	3	Ichthyophthirius multifiliis	NC_015981.1	41339	39	1	tggGGTCCTAGTGTTTCTATTTTTGAaattgaatataat	IMG5_M206985	41015	41923	+	IMG5_M206985; IMG5_M206985	IMG5_M206985.p01	41015	41923	+	NADH dehydrogenase subunit 1
51	8	7	7	Paramecium aurelia	NC_001324.1	8549	47	1	ccccagatgGAATTCATTCAAAAAGTATAgcaaaccgctcccgcaag	PaauoMp08	8035	8865	-	nad1_a; nad1_a	PaauoMp08.p01	8035	8865	-	NADH dehydrogenase subunit 1
51	8	7	7	Paramecium caudatum	NC_014262.1	8167	54	1	actaggtcctcaaatggaaTTCATTCAAAAAGTATAACAaacagctccagcaag	PaCaOm_p07	7651	8514	-	nad1_a; nad1_a	PaCaOm_p07.p01	7651	8514	-	NADH dehydrogenase subunit 1
51	8	6	6	Tetrahymena malaccensis	NC_008337.1	40572	80	1	ccatctatggctggtgctatTTGTTATACTTTTTGAATTAATTCtatgtgaggtccaagtgtttcaatttttgatttaga	TemaoMp40	40293	41150	+	nad1_a; nad1_a	TemaoMp40.p01	40293	41150	+	NADH dehydrogenase subunit 1
51	8	3	3	Tetrahymena malaccensis	NC_008337.1	40602	71	1	ttttgaattaattctatgTGAGGTCCAAGTGTTTCAATTTTTGAtttagagtataatttagtttatgctac	TemaoMp40	40293	41150	+	nad1_a; nad1_a	TemaoMp40.p01	40293	41150	+	NADH dehydrogenase subunit 1
51	8	7	7	Tetrahymena paravorax	NC_008338.1	40321	63	1	ggagcagttTGTTATACTTTTTGAATAAATTCtatgtgaggtccaagtatttctatttttgat	TepaoMp39	40030	40884	+	nad1_a; nad1_a	TepaoMp39.p01	40030	40884	+	NADH dehydrogenase subunit 1
51	8	4	4	Tetrahymena pigmentosa	NC_008339.1	39967	65	1	gctggtgctaTTTGTTATACATTTTGAATGAACTCtatgtgaggtcctagtgtttcaatttttga	TepioMp39	39679	40533	+	nad1_a; nad1_a	TepioMp39.p01	39679	40533	+	NADH dehydrogenase subunit 1
51	8	4	4	Tetrahymena pigmentosa	NC_008339.1	39978	72	1	ttgttatacattttgaatgaactctatgTGAGGTCCTAGTGTTTCAATTTTTGAaatagaatataatatggt	TepioMp39	39679	40533	+	nad1_a; nad1_a	TepioMp39.p01	39679	40533	+	NADH dehydrogenase subunit 1
51	8	2	2	Tetrahymena pigmentosa	NC_008339.1	39966	33	1	TGCTGGTGCTATTTGTTATACATTTTGAATgaa	TepioMp39	39679	40533	+	nad1_a; nad1_a	TepioMp39.p01	39679	40533	+	NADH dehydrogenase subunit 1
51	8	6	6	Tetrahymena pyriformis	NC_000862.1	40271	83	1	gctggtgcaactTGTTATACTTTTTGAATGAATTCTATGTGaggtcctagtgtttcaatatttgaaatagaatataatatggt	TethoMp39	39983	40837	+	nad1_a; nad1_a	TethoMp39.p01	39983	40837	+	NADH dehydrogenase subunit 1
51	8	6	6	Tetrahymena thermophila	NC_003029.1	40594	66	1	tgcaggtgctatTTGTTATACATTTTGAATTAATTCtatgtgaggtcctagtgtctcaatttttga	TepyoMp40	40307	41161	+	nad1_a; nad1_a	TepyoMp40.p01	40307	41161	+	NADH dehydrogenase subunit 1
51	8	3	3	Tetrahymena thermophila	NC_003029.1	40616	71	1	ttttgaattaattctatgTGAGGTCCTAGTGTCTCAATTTTTGAtttagaatataatttagtttatgctac	TepyoMp40	40307	41161	+	nad1_a; nad1_a	TepyoMp40.p01	40307	41161	+	NADH dehydrogenase subunit 1
51	8	2	2	Tetrahymena thermophila	NC_003029.1	40598	68	1	ggtgctatttgttatacaTTTTGAATTAATTCTATGTGAGGTCCTAGTGTctcaatttttgatttaga	TepyoMp40	40307	41161	+	nad1_a; nad1_a	TepyoMp40.p01	40307	41161	+	NADH dehydrogenase subunit 1
52	8	99999	999	14	30800
52	8	6	6	Ichthyophthirius multifiliis	NC_015981.1	30878	53	1	catttatgattaCCAGATTCTATGGAAGCACCtgtaccagcttcagcattaat	IMG5_M206975	29792	31885	+	IMG5_M206975; IMG5_M206975	IMG5_M206975.p01	29792	31885	+	NADH dehydrogenase subunit 5
52	8	4	4	Paramecium aurelia	NC_001324.1	18702	37	1	gcggggacgGGAGCTTCCATAGAATCTGGgagccata	PaauoMp15	17747	19459	-	nad5; nad5	PaauoMp15.p01	17747	19459	-	NADH dehydrogenase subunit 5
52	8	3	3	Paramecium caudatum	NC_014262.1	18535	34	1	ggaactGGAGCTTCCATGGAGTCTGGTAgtcaaa	PaCaOm_p13	17568	19361	-	nad5; nad5	PaCaOm_p13.p01	17568	19361	-	NADH dehydrogenase subunit 5
52	8	2	2	Paramecium caudatum	NC_014262.1	18526	29	1	gcaGATGCTGGAACTGGAGCTTCCATgga	PaCaOm_p13	17568	19361	-	nad5; nad5	PaCaOm_p13.p01	17568	19361	-	NADH dehydrogenase subunit 5
52	8	3	3	Tetrahymena malaccensis	NC_008337.1	29728	38	1	gcccatataTGATTACCGGATTCCATGGAagcaccagt	TemaoMp33	28501	30750	+	nad5; nad5	TemaoMp33.p01	28501	30750	+	NADH dehydrogenase subunit 5
52	8	2	2	Tetrahymena malaccensis	NC_008337.1	29741	40	1	taccgGATTCCATGGAAGCACCAGTTCCtgcgtcagcttt	TemaoMp33	28501	30750	+	nad5; nad5	TemaoMp33.p01	28501	30750	+	NADH dehydrogenase subunit 5
52	8	4	4	Tetrahymena paravorax	NC_008338.1	29561	47	1	tgattaccaGATTCTATGGAAGCTCCAGTaccagcatcagcattaat	TepaoMp32	28337	30574	+	nad5; nad5	TepaoMp32.p01	28337	30574	+	NADH dehydrogenase subunit 5
52	8	2	2	Tetrahymena paravorax	NC_008338.1	29540	44	1	gctcaattcggtGCACACATTTGATTACCAGATTCtatggaagc	TepaoMp32	28337	30574	+	nad5; nad5	TepaoMp32.p01	28337	30574	+	NADH dehydrogenase subunit 5
52	8	3	3	Tetrahymena pigmentosa	NC_008339.1	29137	34	1	tatgacttCCTGATTCTATGGAAGCTCCtgttcc	TepioMp32	27885	30152	+	nad5; nad5	TepioMp32.p01	27885	30152	+	NADH dehydrogenase subunit 5
52	8	2	2	Tetrahymena pigmentosa	NC_008339.1	29148	33	1	gattctATGGAAGCTCCTGTTCCTGCatcagct	TepioMp32	27885	30152	+	nad5; nad5	TepioMp32.p01	27885	30152	+	NADH dehydrogenase subunit 5
52	8	4	4	Tetrahymena pyriformis	NC_000862.1	29464	44	1	ggagcacacattTGACTACCTGATTCCATGGAagcacctgttcc	TethoMp32	28222	30489	+	nad5; nad5	TethoMp32.p01	28222	30489	+	NADH dehydrogenase subunit 5
52	8	3	3	Tetrahymena pyriformis	NC_000862.1	29480	40	1	tacctgattccATGGAAGCACCTGTTCCAGCTTCagcttt	TethoMp32	28222	30489	+	nad5; nad5	TethoMp32.p01	28222	30489	+	NADH dehydrogenase subunit 5
52	8	3	3	Tetrahymena thermophila	NC_003029.1	29754	41	1	gctcaatttggaGCACATATTTGATTACCAGATTCcatgga	TepyoMp33	28536	30788	+	nad5; nad5	TepyoMp33.p01	28536	30788	+	NADH dehydrogenase subunit 5
52	8	3	3	Tetrahymena thermophila	NC_003029.1	29773	34	1	tttgattaCCAGATTCCATGGAGGCTCCtgtccc	TepyoMp33	28536	30788	+	nad5; nad5	TepyoMp33.p01	28536	30788	+	NADH dehydrogenase subunit 5
53	8	99999	999	14	30800
53	8	4	4	Ichthyophthirius multifiliis	NC_015981.1	32929	46	1	ttgtaTATTTAACATTAAAACAAAAgagatataatagaaaaaaatt	IMG5_M206976	31902	33521	+	IMG5_M206976; IMG5_M206976	IMG5_M206976.p01	31902	33521	+	cytochrome c oxidase subunit 2
53	8	2	2	Ichthyophthirius multifiliis	NC_015981.1	32938	35	1	taacaTTAAAACAAAAGAGATATAATAGAAAAAAA	IMG5_M206976	31902	33521	+	IMG5_M206976; IMG5_M206976	IMG5_M206976.p01	31902	33521	+	cytochrome c oxidase subunit 2
53	8	6	6	Paramecium aurelia	NC_001324.1	16535	32	1	atgtttTTTTTTCTTTTGTATCTTTTTTGctt	PaauoMp14	15991	17721	-	cox2; cox2	PaauoMp14.p01	15991	17721	-	cytochrome c oxidase subunit 2
53	8	7	7	Paramecium caudatum	NC_014262.1	16341	46	1	atattTTTTTTTCTTTTATACCTTTTTTGttttaaagttaaataaa	PaCaOm_p12	15797	17530	-	cox2; cox2	PaCaOm_p12.p01	15797	17530	-	cytochrome c oxidase subunit 2
53	8	6	6	Tetrahymena malaccensis	NC_008337.1	31955	81	1	tcaaaaatgcaacataaattagtacaagatactatatatttaacattaAAACAAAAAAGATATAATAGAAAAAAAgttgta	TemaoMp34	30764	32578	+	cox2; cox2	TemaoMp34.p01	30764	32578	+	cytochrome c oxidase subunit 2
53	8	3	3	Tetrahymena malaccensis	NC_008337.1	31935	101	1	tacgttttaatTCTAATTCATCAAAAATGCAACATAAAttagtacaagatactatatatttaacattaaaacaaaaaagatataatagaaaaaaagttgta	TemaoMp34	30764	32578	+	cox2; cox2	TemaoMp34.p01	30764	32578	+	cytochrome c oxidase subunit 2
53	8	8	7	Tetrahymena paravorax	NC_008338.1	31772	103	1	aatccttcacaaatgcaacataagttagtacaagatactatatatttaactttaAAACAAAAAAGATATAATAGAAAAAAAgttgttgcaccacaagtaaaat	TepaoMp33	30593	32401	+	cox2; cox2	TepaoMp33.p01	30593	32401	+	cytochrome c oxidase subunit 2
53	8	5	5	Tetrahymena pigmentosa	NC_008339.1	31386	70	1	gatactatatatcttactttaAAACAAAAAAGATATAATAGAAAAAAAgttgtagcacctcaagtaaaat	TepioMp33	30171	31982	+	cox2; cox2	TepioMp33.p01	30171	31982	+	cytochrome c oxidase subunit 2
53	8	3	3	Tetrahymena pigmentosa	NC_008339.1	31362	89	1	aAAATGCAACATAAATTAGTACAAGATACTATatatcttactttaaaacaaaaaagatataatagaaaaaaagttgtagcacctcaagt	TepioMp33	30171	31982	+	cox2; cox2	TepioMp33.p01	30171	31982	+	cytochrome c oxidase subunit 2
53	8	2	2	Tetrahymena pigmentosa	NC_008339.1	31342	56	1	gattcAATTCTAATTCATCTAAAATGCAACATAAAttagtacaagatactatatat	TepioMp33	30171	31982	+	cox2; cox2	TepioMp33.p01	30171	31982	+	cytochrome c oxidase subunit 2
53	8	4	4	Tetrahymena pyriformis	NC_000862.1	31684	101	1	tccaattcttcaAAAATGCAACATAAATTAGTACAAGATACTATatatttaactttaaaacaaaaaagatataatagaaaaaaagttgtagcccctcaagt	TethoMp33	30502	32316	+	cox2; cox2	TethoMp33.p01	30502	32316	+	cytochrome c oxidase subunit 2
53	8	4	4	Tetrahymena pyriformis	NC_000862.1	31720	74	1	gatactatatatttaactttaAAACAAAAAAGATATAATAGAAAAAAAgttgtagcccctcaagttaaatacta	TethoMp33	30502	32316	+	cox2; cox2	TethoMp33.p01	30502	32316	+	cytochrome c oxidase subunit 2
53	8	7	7	Tetrahymena thermophila	NC_003029.1	32014	80	1	gtacaggatactatctatttaactttaAAACAAAAAAGATATAATAGAAAAAAAgttgtagcacctcaaattaaatacta	TepyoMp34	30802	32616	+	cox2; cox2	TepyoMp34.p01	30802	32616	+	cytochrome c oxidase subunit 2
53	8	3	3	Tetrahymena thermophila	NC_003029.1	31973	55	1	ttcgttttaattctaacTCTTCAAAAATGCAACATAAActtgtacaggatactat	TepyoMp34	30802	32616	+	cox2; cox2	TepyoMp34.p01	30802	32616	+	cytochrome c oxidase subunit 2
54	8	99999	999	12	30800
54	8	7	7	Ichthyophthirius multifiliis	NC_015981.1	34481	53	1	gccgcaaggtagAAACTTAACTGAATTGGCGGGaatttgtactaatggtggaa	IMG5_M206978	33783	35202	+	IMG5_M206978; IMG5_M206978						rRNA	33783	35202	+	small subunit ribosomal RNA
54	8	8	5	Paramecium aurelia	NC_001324.1	14987	41	1	tccaccgtttGAACAAGTCCCCGCCAATTCtgttaagtttc	PaauoMr50	14505	15981	-	rns_a; rns_a						rRNA	14505	15981	-	small subunit ribosomal RNA
54	8	2	2	Paramecium aurelia	NC_001324.1	15005	70	1	cCCCGCCAATTCTGTTAAGTTTCTGACTTGCGGCtttactacccaagcggagtatttttgtgttaactta	PaauoMr50	14505	15981	-	rns_a; rns_a						rRNA	14505	15981	-	small subunit ribosomal RNA
54	8	7	7	Paramecium caudatum	NC_014262.1	14819	76	1	acaaaccCCCGCCAATTCTGTTAAGTTTctgccttgcgactttactacccaagcggagtatttttgcgttaactta	PaCaOm_r04	14332	15779	-	rns_a; rns_a						rRNA	14332	15779	-	small subunit ribosomal RNA
54	8	5	5	Tetrahymena malaccensis	NC_008337.1	33486	142	1	atagctaacgcaaagtattctactcggggagtataatcgcaagattaAAACTTAACTGAATTGGCGGGAATTTGTtcgaacggtggaacatgtggtttaatgcgataatccacgcaaaatcttaccaacgtttcaggcttta	TemaoMr04	32860	34257	+	rns_b; rns_b						rRNA	32860	34257	+	small subunit ribosomal RNA
54	8	3	3	Tetrahymena malaccensis	NC_008337.1	33508	122	1	ctcggggagtataatcgcaagattaaaacttaactGAATTGGCGGGAATTTGTTCGAACGGTGGAacatgtggtttaatgcgataatccacgcaaaatcttaccaacgtttcaggctttatc	TemaoMr04	32860	34257	+	rns_b; rns_b						rRNA	32860	34257	+	small subunit ribosomal RNA
54	8	7	7	Tetrahymena paravorax	NC_008338.1	33287	122	1	aaaatattctgcttggggagtattatcgcaagattGAAACTTAACTGAATTGGCGGGAATTTGTtcgaacggtggaacatgtggtttaatgcgataatccacgcaaaatcttaccaacattt	TepaoMr04	32666	34032	+	rns_b; rns_b						rRNA	32666	34032	+	small subunit ribosomal RNA
54	8	7	7	Tetrahymena pigmentosa	NC_008339.1	32885	148	1	tcgagaatagctaacgcaaagtattctacttggggagtattatcgcaagattaAAACTTAACTGAATTGGCGGGAATTTGTtcgaacggtggaacatgtggtttaatgcgataatccacgcaaaatcttaccaacgttttaggcttta	TepioMr04	32260	33663	+	rns_b; rns_b						rRNA	32260	33663	+	small subunit ribosomal RNA
54	8	6	6	Tetrahymena pyriformis	NC_000862.1	33212	148	1	tcaggaatagctaacgcaaagtattctgcttggggagtattatcgcaagattaAAACTTAACTGAATTGGCGGGAATTTGTtcgaacggtggaacatgtggtttaatgcgataatccacgcaaaatcttaccaacgttttaggcttta	TethoMr48	32587	33993	+	rns_b; rns_b						rRNA	32587	33993	+	small subunit ribosomal RNA
54	8	4	4	Tetrahymena pyriformis	NC_000862.1	33229	133	1	aaagtattctgcttggggagtattatcgcaagattaaaacttaactGAATTGGCGGGAATTTGTTCGAACGGTGGAacatgtggtttaatgcgataatccacgcaaaatcttaccaacgttttaggctttatc	TethoMr48	32587	33993	+	rns_b; rns_b						rRNA	32587	33993	+	small subunit ribosomal RNA
54	8	5	5	Tetrahymena thermophila	NC_003029.1	33517	142	1	atagctaacgcaaagtattctactcggggagtataatcgcaagattaAAACTTAACTGAATTGGCGGGAATTTGTtcgaacggtggaacatgtggtttaatgcgataatccacgcaaaatcttaccaacgtttcaggcttta	TepyoMr49	32895	34289	+	rns_b; rns_b						rRNA	32895	34289	+	small subunit ribosomal RNA
54	8	3	3	Tetrahymena thermophila	NC_003029.1	33539	122	1	ctcggggagtataatcgcaagattaaaacttaactGAATTGGCGGGAATTTGTTCGAACGGTGGAacatgtggtttaatgcgataatccacgcaaaatcttaccaacgtttcaggctttatc	TepyoMr49	32895	34289	+	rns_b; rns_b						rRNA	32895	34289	+	small subunit ribosomal RNA
55	8	99999	999	11	30800
55	8	4	4	Ichthyophthirius multifiliis	NC_015981.1	39186	32	1	ctcacCCCGGTAGTCCCTTTTTTAAAGGtgat	IMG5_M206984	38942	41014	+	IMG5_M206984; IMG5_M206984	IMG5_M206984.p01	38942	41014	+	cytochrome c oxidase subunit 1
55	8	2	2	Paramecium aurelia	NC_001324.1	11007	31	1	gaatccCCCTTAAAAAAAGGGCTTCCTGGat	PaauoMp09	9200	11410	-	cox1; cox1	PaauoMp09.p01	9200	11410	-	cytochrome c oxidase subunit 1
55	8	4	4	Paramecium caudatum	NC_014262.1	10819	40	1	atagaatcaCCTTTAAAGAATGGGCTTCCTGGgtatgcca	PaCaOm_p08	9018	11255	-	cox1; cox1	PaCaOm_p08.p01	9018	11255	-	cytochrome c oxidase subunit 1
55	8	4	4	Tetrahymena malaccensis	NC_008337.1	38455	32	1	cacCCAGGTAGTCCTTTCTTTAAAGGtgattc	TemaoMp39	38215	40281	+	cox1; cox1	TemaoMp39.p01	38215	40281	+	cytochrome c oxidase subunit 1
55	8	2	2	Tetrahymena malaccensis	NC_008337.1	38444	28	1	taGAGTTAGCACACCCAGGTAGTCCttt	TemaoMp39	38215	40281	+	cox1; cox1	TemaoMp39.p01	38215	40281	+	cytochrome c oxidase subunit 1
55	8	7	7	Tetrahymena paravorax	NC_008338.1	38193	65	1	ttagcacatccaGGAAGTCCATTTTTTAAAGGtgattctttaagatatttacaagttattactgc	TepaoMp38	37959	40022	+	cox1; cox1	TepaoMp38.p01	37959	40022	+	cytochrome c oxidase subunit 1
55	8	2	2	Tetrahymena paravorax	NC_008338.1	38170	55	1	tagctacaatgattagactaGAATTAGCACATCCAGGAAGtccattttttaaagg	TepaoMp38	37959	40022	+	cox1; cox1	TepaoMp38.p01	37959	40022	+	cytochrome c oxidase subunit 1
55	8	3	3	Tetrahymena pigmentosa	NC_008339.1	37832	68	1	gagttagcacacccaGGAAGCCCATTTTTTAAAGGTGAttcattaagatacttacaagttattactgc	TepioMp38	37601	39670	+	cox1; cox1	TepioMp38.p01	37601	39670	+	cytochrome c oxidase subunit 1
55	8	4	3	Tetrahymena pyriformis	NC_000862.1	38139	59	1	gaattagcacaccccGGAAGCCCATTTTTTAAAGGagactctttaagatatttacaagt	TethoMp38	37908	39974	+	cox1; cox1	TethoMp38.p01	37908	39974	+	cytochrome c oxidase subunit 1
55	8	2	2	Tetrahymena thermophila	NC_003029.1	38460	35	1	gagTTAGCTCATCCAGGTAGTCCGTTttttaaagg	TepyoMp39	38229	40295	+	cox1; cox1	TepyoMp39.p01	38229	40295	+	cytochrome c oxidase subunit 1
55	8	2	2	Tetrahymena thermophila	NC_003029.1	38467	28	1	ctCATCCAGGTAGTCCGTTTTTTAAAGG	TepyoMp39	38229	40295	+	cox1; cox1	TepyoMp39.p01	38229	40295	+	cytochrome c oxidase subunit 1
56	8	99999	999	11	30800
56	8	3	3	Ichthyophthirius multifiliis	NC_015981.1	40319	41	1	ataactATTATGATTTCTATGCCTGCAACtataaaagttgt	IMG5_M206984	38942	41014	+	IMG5_M206984; IMG5_M206984	IMG5_M206984.p01	38942	41014	+	cytochrome c oxidase subunit 1
56	8	2	2	Paramecium aurelia	NC_001324.1	9858	29	1	AAAGTTCAATTAACAAGCTTAATAGTtgc	PaauoMp09	9200	11410	-	cox1; cox1	PaauoMp09.p01	9200	11410	-	cytochrome c oxidase subunit 1
56	8	4	4	Paramecium caudatum	NC_014262.1	9669	33	1	taaAGTTCAGTTAACTAATTTAATTGTagctgg	PaCaOm_p08	9018	11255	-	cox1; cox1	PaCaOm_p08.p01	9018	11255	-	cytochrome c oxidase subunit 1
56	8	4	4	Tetrahymena malaccensis	NC_008337.1	39586	44	1	attacaATTATGATATCTATGCCTGCAACaattaaggtagttaa	TemaoMp39	38215	40281	+	cox1; cox1	TemaoMp39.p01	38215	40281	+	cytochrome c oxidase subunit 1
56	8	4	4	Tetrahymena paravorax	NC_008338.1	39336	56	1	attatgatttctatgCCAGCTACTATTAAAGTTGTtaactgaactctatctttagt	TepaoMp38	37959	40022	+	cox1; cox1	TepaoMp38.p01	37959	40022	+	cytochrome c oxidase subunit 1
56	8	3	3	Tetrahymena pigmentosa	NC_008339.1	38972	62	1	attactattatgattTCTATGCCAGCTACAATTAAagtagttaattgaactctatctttagt	TepioMp38	37601	39670	+	cox1; cox1	TepioMp38.p01	37601	39670	+	cytochrome c oxidase subunit 1
56	8	3	3	Tetrahymena pigmentosa	NC_008339.1	38978	72	1	attatgatttctatgccagctACAATTAAAGTAGTTAATTGAACTCTAtctttagtaaatggtgcattaaaa	TepioMp38	37601	39670	+	cox1; cox1	TepioMp38.p01	37601	39670	+	cytochrome c oxidase subunit 1
56	8	2	2	Tetrahymena pyriformis	NC_000862.1	39279	54	1	attacaattatgatttctatgCCAGCTACAATTAAGGTAGTTAAttgaacttta	TethoMp38	37908	39974	+	cox1; cox1	TethoMp38.p01	37908	39974	+	cytochrome c oxidase subunit 1
56	8	2	2	Tetrahymena pyriformis	NC_000862.1	39285	72	1	attatgatttctatgccagctACAATTAAGGTAGTTAATTGAACTTTatctttagtaaatggtgctttaaaa	TethoMp38	37908	39974	+	cox1; cox1	TethoMp38.p01	37908	39974	+	cytochrome c oxidase subunit 1
56	8	4	4	Tetrahymena thermophila	NC_003029.1	39600	51	1	attactATTATGATTTCTATGCCCGCAACAATTAAagttgttaattgaact	TepyoMp39	38229	40295	+	cox1; cox1	TepyoMp39.p01	38229	40295	+	cytochrome c oxidase subunit 1
56	8	3	3	Tetrahymena thermophila	NC_003029.1	39624	41	1	gcaACAATTAAAGTTGTTAATTGAACTTTatcattagtaaa	TepyoMp39	38229	40295	+	cox1; cox1	TepyoMp39.p01	38229	40295	+	cytochrome c oxidase subunit 1
57	8	99999	999	10	30800
57	8	5	5	Ichthyophthirius multifiliis	NC_015981.1	17806	46	1	acctTTACCTTTACCCATTCTTGAATTTTTAGATTTTTTAGTtata	IMG5_M206966	17656	18096	-	IMG5_M206966; IMG5_M206966	IMG5_M206966.p01	17656	18096	-	ribosomal protein L16
57	8	2	2	Paramecium aurelia	NC_001324.1	36087	26	1	TTCCCCATTGTAGAATTTTTTGATTT	PaauoMp40	35885	36361	-	rpl16; rpl16	PaauoMp40.p01	35885	36361	-	ribosomal protein L16
57	8	6	6	Paramecium caudatum	NC_014262.1	39817	56	1	ataCCTTTACCTTTACCCATTCTAGAGTTTTTAGATTTTTTTGTTAatggataatt	PaCaOm_p37	39603	40103	-	rpl16; rpl16	PaCaOm_p37.p01	39603	40103	-	ribosomal protein L16
57	8	5	5	Tetrahymena malaccensis	NC_008337.1	17742	45	1	cctttacctTTACCCATTCTTGAATTTTTTGATTTttttgttaaa	TemaoMp23	17591	18022	-	rpl16; rpl16	TemaoMp23.p01	17591	18022	-	ribosomal protein L16
57	8	2	2	Tetrahymena malaccensis	NC_008337.1	17723	66	1	taatcatctatataaaGCTCCTTTACCTTTACCCATTCTtgaattttttgatttttttgttaaagg	TemaoMp23	17591	18022	-	rpl16; rpl16	TemaoMp23.p01	17591	18022	-	ribosomal protein L16
57	8	6	6	Tetrahymena paravorax	NC_008338.1	18120	65	1	catctatataaggctcccttacctTTACCCATTCTAGAATTTTTagatttttttgtcaatggtgt	TepaoMp23	17984	18415	-	rpl16; rpl16	TepaoMp23.p01	17984	18415	-	ribosomal protein L16
57	8	4	4	Tetrahymena pigmentosa	NC_008339.1	17745	69	1	taatcatctatataagGCACCCTTACCTTTACCCATTCTagagtttttagatttttttgttaatggtgt	TepioMp23	17613	18044	-	rpl16; rpl16	TepioMp23.p01	17613	18044	-	ribosomal protein L16
57	8	3	3	Tetrahymena pigmentosa	NC_008339.1	17763	81	1	acccTTACCTTTACCCATTCTAGAGTTTTTAGATTTTTTTGTTAatggtgtgttcattcttaaaaatattcaataattttt	TepioMp23	17613	18044	-	rpl16; rpl16	TepioMp23.p01	17613	18044	-	ribosomal protein L16
57	8	5	5	Tetrahymena pyriformis	NC_000862.1	17860	89	1	tataaagaacctTTACCTTTACCCATTCTGGAGTTTTTAGATTTTTTTGTTAatggtgtgttcattcttaagaatattcaataattttt	TethoMp23	17718	18149	-	rpl16; rpl16	TethoMp23.p01	17718	18149	-	ribosomal protein L16
57	8	6	6	Tetrahymena thermophila	NC_003029.1	17691	63	1	atataaagctCCTTTACCTTTACCCATTCTAGAGTTTTTAGATTTTTTTGTtaaaggagtatt	TepyoMp23	17550	17981	-	rpl16; rpl16	TepyoMp23.p01	17550	17981	-	ribosomal protein L16
58	8	99999	999	8	30800
58	8	6	6	Ichthyophthirius multifiliis	NC_015981.1	31981	50	1	taattcattTAGCTCAATGACAATACTGATGATGATTTTGATTTacttta	IMG5_M206976	31902	33521	+	IMG5_M206976; IMG5_M206976	IMG5_M206976.p01	31902	33521	+	cytochrome c oxidase subunit 2
58	8	6	6	Paramecium aurelia	NC_001324.1	17597	38	1	gtaaacCAAAATCATCACCAATACTGCCATTGagcaat	PaauoMp14	15991	17721	-	cox2; cox2	PaauoMp14.p01	15991	17721	-	cytochrome c oxidase subunit 2
58	8	7	7	Paramecium caudatum	NC_014262.1	17404	46	1	aagtaAATCAAAATCATCATCAATACTGTCATTGAGCaatatgaat	PaCaOm_p12	15797	17530	-	cox2; cox2	PaCaOm_p12.p01	15797	17530	-	cytochrome c oxidase subunit 2
58	8	6	6	Tetrahymena malaccensis	NC_008337.1	30818	98	1	ttttcatcattacgttcagatgtactaattcatttagctCAATGACAATATTGATGATGATTTTGattcgctttaatatgatctttttattattttat	TemaoMp34	30764	32578	+	cox2; cox2	TemaoMp34.p01	30764	32578	+	cytochrome c oxidase subunit 2
58	8	7	7	Tetrahymena paravorax	NC_008338.1	30647	96	1	ttttcatcattacgttcagatgtattaatccatttagcaCAATGACAATATTGATGATGATTTTGatttgctctagtatgatcattttattatttt	TepaoMp33	30593	32401	+	cox2; cox2	TepaoMp33.p01	30593	32401	+	cytochrome c oxidase subunit 2
58	8	6	6	Tetrahymena pigmentosa	NC_008339.1	30225	96	1	ttttcatctttacgttctgatgttttaatacatctaGCTCAATGACAATATTGATGATGATTTTGatttgcattagtatgatcattttattatttt	TepioMp33	30171	31982	+	cox2; cox2	TepioMp33.p01	30171	31982	+	cytochrome c oxidase subunit 2
58	8	6	6	Tetrahymena pyriformis	NC_000862.1	30565	116	1	ttacgttccgatgtactaatacatttagccCAATGACAATATTGATGATGATTTTGatttgcactagtctgatcattttattattttataatattaaaagttgctagatacagagt	TethoMp33	30502	32316	+	cox2; cox2	TethoMp33.p01	30502	32316	+	cytochrome c oxidase subunit 2
58	8	6	6	Tetrahymena thermophila	NC_003029.1	30856	101	1	ttttcatctttacgttctgatgtgttaattcatctagcaCAATGACAATATTGATGATGATTTTGatttgctctaatctgatctttttattattttataat	TepyoMp34	30802	32616	+	cox2; cox2	TepyoMp34.p01	30802	32616	+	cytochrome c oxidase subunit 2
59	8	99999	999	8	30800
59	8	7	7	Ichthyophthirius multifiliis	NC_015981.1	33908	38	1	ttttGACAGCAGTGGGGAATTTTGGACAATatgttaaa	IMG5_M206978	33783	35202	+	IMG5_M206978; IMG5_M206978						rRNA	33783	35202	+	small subunit ribosomal RNA
59	8	7	7	Paramecium aurelia	NC_001324.1	15500	118	1	cgcaacatcaatttgctgggtcacgcttaagcgcATTGCCCAAAATTCCCCACTTCTGTCcgagataaggtctttcacatacctgtatgtggctgattcttctcacaaatcagctaag	PaauoMr50	14505	15981	-	rns_a; rns_a						rRNA	14505	15981	-	small subunit ribosomal RNA
59	8	7	7	Paramecium caudatum	NC_014262.1	15288	118	1	cgcaacatcaatttgctgggtcacgcttgcgcgcATTGCCCAAAATTCCCCACTTCTGTCcgagataaggtctttcacatacctgtatgtggctgattcttctcacaaatcaactaag	PaCaOm_r04	14332	15779	-	rns_a; rns_a						rRNA	14332	15779	-	small subunit ribosomal RNA
59	8	4	4	Tetrahymena malaccensis	NC_008337.1	32992	77	1	gggtatgaaaactaccctatctttttGACAGCAGTGAGGAATTTTGGACAATatgcgaaagcatgatccagcgaact	TemaoMr04	32860	34257	+	rns_b; rns_b						rRNA	32860	34257	+	small subunit ribosomal RNA
59	8	7	7	Tetrahymena paravorax	NC_008338.1	32780	93	1	gggtatgcaaactaccctatctattcGACAGCAGTGAGGAATTTTGGACAATatgcgaaagcatgatccagcgaactgatgaaaacgaagaag	TepaoMr04	32666	34032	+	rns_b; rns_b						rRNA	32666	34032	+	small subunit ribosomal RNA
59	8	4	4	Tetrahymena pigmentosa	NC_008339.1	32392	77	1	gggtatgaaaactaccctatctttttGACAGCAGTGAGGAATTTTGGACAATatgcgaaagcatgatccagcgaact	TepioMr04	32260	33663	+	rns_b; rns_b						rRNA	32260	33663	+	small subunit ribosomal RNA
59	8	4	4	Tetrahymena pyriformis	NC_000862.1	32731	85	1	aaactaccctatctatttGACAGCAGTGAGGAATTTTGGACAATatgcgaaagcatgatccagcgaactaatggaaacgaagaag	TethoMr48	32587	33993	+	rns_b; rns_b						rRNA	32587	33993	+	small subunit ribosomal RNA
59	8	4	4	Tetrahymena thermophila	NC_003029.1	33023	77	1	gggtatgaaaactaccctatctttttGACAGCAGTGAGGAATTTTGGACAATatgcgaaagcatgatccagcgaact	TepyoMr49	32895	34289	+	rns_b; rns_b						rRNA	32895	34289	+	small subunit ribosomal RNA
60	7	99999	999	35	30700
60	7	5	5	Ichthyophthirius multifiliis	NC_015981.1	28714	63	1	gaggaagatgttGAAGATTTATATATAGATGATTTTTTTTGATTACAtgaaagaggagtagat	IMG5_M206974	28510	29802	+	IMG5_M206974; IMG5_M206974	IMG5_M206974.p01	28510	29802	+	apocytochrome b
60	7	5	5	Ichthyophthirius multifiliis	NC_015981.1	28780	51	1	ttatttatattcagtTATTTTCATTTATTTAGAAAAttatatttaaacaat	IMG5_M206974	28510	29802	+	IMG5_M206974; IMG5_M206974	IMG5_M206974.p01	28510	29802	+	apocytochrome b
60	7	4	4	Ichthyophthirius multifiliis	NC_015981.1	28683	56	1	tgaacctATGTTAATACCTATGGTTAGAGAGGAggaagatgttgaagatttatata	IMG5_M206974	28510	29802	+	IMG5_M206974; IMG5_M206974	IMG5_M206974.p01	28510	29802	+	apocytochrome b
60	7	4	4	Ichthyophthirius multifiliis	NC_015981.1	28837	35	1	tatGATCAAGAATCATCTTGAAAAAGTGGggtttt	IMG5_M206974	28510	29802	+	IMG5_M206974; IMG5_M206974	IMG5_M206974.p01	28510	29802	+	apocytochrome b
60	7	2	2	Ichthyophthirius multifiliis	NC_015981.1	28667	46	1	catttAGTTTAGTTATTGAACCTATGTTAATacctatggttagaga	IMG5_M206974	28510	29802	+	IMG5_M206974; IMG5_M206974	IMG5_M206974.p01	28510	29802	+	apocytochrome b
60	7	6	6	Paramecium caudatum	NC_014262.1	20570	47	1	atttaaataaagTTTTCTAAATAAATGAAAGTAtgaaaaaataaaaa	PaCaOm_p14	19601	20929	-	cob; cob	PaCaOm_p14.p01	19601	20929	-	apocytochrome b
60	7	5	5	Paramecium caudatum	NC_014262.1	20621	57	1	atcaacaCCTCTTTCATGTAATCAAAAAAAGTCgtcagtatataaatcttcaatatc	PaCaOm_p14	19601	20929	-	cob; cob	PaCaOm_p14.p01	19601	20929	-	apocytochrome b
60	7	3	3	Paramecium caudatum	NC_014262.1	20514	32	1	atTAAAAATGAAAAAACACCACTTTTTCAAGa	PaCaOm_p14	19601	20929	-	cob; cob	PaCaOm_p14.p01	19601	20929	-	apocytochrome b
60	7	3	3	Paramecium caudatum	NC_014262.1	20695	34	1	ttgggATTAACATGGGCTCAGGAACTAAACTgaa	PaCaOm_p14	19601	20929	-	cob; cob	PaCaOm_p14.p01	19601	20929	-	apocytochrome b
60	7	6	6	Tetrahymena malaccensis	NC_008337.1	27466	95	1	gttgatatgctatttattttttcATATTTTCATTTATTTAGAAAAATATATttaaataactttgagtatgaacaagaagcagcttgaaaaagtgg	TemaoMp32	27205	28485	+	cob; cob	TemaoMp32.p01	27205	28485	+	apocytochrome b
60	7	4	4	Tetrahymena malaccensis	NC_008337.1	27362	58	1	catttagtttagttCCTGAACCTATGTTAATTCCtatggttagagaagaagaagatgt	TemaoMp32	27205	28485	+	cob; cob	TemaoMp32.p01	27205	28485	+	apocytochrome b
60	7	4	4	Tetrahymena malaccensis	NC_008337.1	27367	105	1	agtttagttcctgaacctatgttaattcctatggttagagaagaaGAAGATGTAGAAGATTTATATACagatgattttttttgattacatgaaagaggagttgat	TemaoMp32	27205	28485	+	cob; cob	TemaoMp32.p01	27205	28485	+	apocytochrome b
60	7	3	3	Tetrahymena malaccensis	NC_008337.1	27514	74	1	tatttaaataactttgagTATGAACAAGAAGCAGCTTGAAAAAGTGGagtttttacttttttattatttcaagt	TemaoMp32	27205	28485	+	cob; cob	TemaoMp32.p01	27205	28485	+	apocytochrome b
60	7	2	2	Tetrahymena malaccensis	NC_008337.1	27421	54	1	GAAGATTTATATACAGATGATTTTTTTTGATTACATGAAAGAGGagttgatatg	TemaoMp32	27205	28485	+	cob; cob	TemaoMp32.p01	27205	28485	+	apocytochrome b
60	7	2	2	Tetrahymena malaccensis	NC_008337.1	27535	56	1	gaacaagaagcagCTTGAAAAAGTGGAGTTTTTACTTTTTTAttatttcaagttgt	TemaoMp32	27205	28485	+	cob; cob	TemaoMp32.p01	27205	28485	+	apocytochrome b
60	7	6	6	Tetrahymena paravorax	NC_008338.1	27304	88	1	tttttatattttcaTATTTTCATTTATTTAGAAAAATTTATttaaataattttgaatatgaacaagaagcagcttgaaaaagtggggt	TepaoMp31	27033	28313	+	cob; cob	TepaoMp31.p01	27033	28313	+	apocytochrome b
60	7	5	4	Tetrahymena paravorax	NC_008338.1	27206	78	1	tgaaccaatgttaatacctatggttagagaagaaGAAGATGTTGAAGATTTATAcactgatgattttttttgattaca	TepaoMp31	27033	28313	+	cob; cob	TepaoMp31.p01	27033	28313	+	apocytochrome b
60	7	4	4	Tetrahymena paravorax	NC_008338.1	27183	77	1	atgttagcctttAGTTTAGTACCTGAACCAATGTTAATacctatggttagagaagaagaagatgttgaagatttata	TepaoMp31	27033	28313	+	cob; cob	TepaoMp31.p01	27033	28313	+	apocytochrome b
60	7	4	4	Tetrahymena paravorax	NC_008338.1	27342	63	1	tatttaaataattttgaaTATGAACAAGAAGCAGCTTGAAAAAGTGGGGTTTTtaccttttta	TepaoMp31	27033	28313	+	cob; cob	TepaoMp31.p01	27033	28313	+	apocytochrome b
60	7	3	3	Tetrahymena paravorax	NC_008338.1	27247	49	1	ttgaagatttatacACTGATGATTTTTTTTGATTACAcgaaagaggtgt	TepaoMp31	27033	28313	+	cob; cob	TepaoMp31.p01	27033	28313	+	apocytochrome b
60	7	5	5	Tetrahymena pigmentosa	NC_008339.1	26865	98	1	tttcatttatttagaaaaatatatatgaataattttgaatacGAACAAGAAGCAGCTTGAAAAAGTGGtgtatttacatttttattatttcaagttgt	TepioMp31	26577	27869	+	cob; cob	TepioMp31.p01	26577	27869	+	apocytochrome b
60	7	4	4	Tetrahymena pigmentosa	NC_008339.1	26784	101	1	gaagatgttgaagatttatatactgacGATTTTTTTTGATTACATGAAAGAGGggttgatatgttatttattttctcttattttcatttatttagaaaaat	TepioMp31	26577	27869	+	cob; cob	TepioMp31.p01	26577	27869	+	apocytochrome b
60	7	4	4	Tetrahymena pigmentosa	NC_008339.1	26838	68	1	gttgatatgttatttattttctctTATTTTCATTTATTTAGAAAAatatatatgaataattttgaata	TepioMp31	26577	27869	+	cob; cob	TepioMp31.p01	26577	27869	+	apocytochrome b
60	7	6	3	Tetrahymena pigmentosa	NC_008339.1	26727	110	1	atgttagcttttagtttagtaccagaaccaatgttaataccaATGGTTAGAGAAGAAGAAGATGTtgaagatttatatactgacgattttttttgattacatgaaagagg	TepioMp31	26577	27869	+	cob; cob	TepioMp31.p01	26577	27869	+	apocytochrome b
60	7	2	2	Tetrahymena pigmentosa	NC_008339.1	26919	41	1	gCTTGAAAAAGTGGTGTATTTACATTTTTATTatttcaagt	TepioMp31	26577	27869	+	cob; cob	TepioMp31.p01	26577	27869	+	apocytochrome b
60	7	5	5	Tetrahymena pyriformis	NC_000862.1	27190	80	1	atattttcatacttcCATTTATTTAGAAAAATATATatgaacaattttgaatatgaacaagaagcagcttgaaaaagtgg	TethoMp31	26914	28206	+	cob; cob	TethoMp31.p01	26914	28206	+	apocytochrome b
60	7	5	4	Tetrahymena pyriformis	NC_000862.1	27068	109	1	tagcttttagtctagtaccagaaccaatgttaatacctATGGTTAGAGAAGAAGAAGAcgtcgaagacttatatacagatgattttttttgattacatgaaagaggtgt	TethoMp31	26914	28206	+	cob; cob	TethoMp31.p01	26914	28206	+	apocytochrome b
60	7	4	4	Tetrahymena pyriformis	NC_000862.1	27130	71	1	gaagacttatatacaGATGATTTTTTTTGATTACATGAAAGAGGtgtagatatgttattcatattttcata	TethoMp31	26914	28206	+	cob; cob	TethoMp31.p01	26914	28206	+	apocytochrome b
60	7	4	4	Tetrahymena pyriformis	NC_000862.1	27232	65	1	aattttgaatatGAACAAGAAGCAGCTTGAAAAAGTGGagtgtttacatttttactatttcaagt	TethoMp31	26914	28206	+	cob; cob	TethoMp31.p01	26914	28206	+	apocytochrome b
60	7	6	6	Tetrahymena thermophila	NC_003029.1	27474	125	1	gattttttttgattacatgaaagaggtgttgatatgttatttattttttcaTATTTTCATTTATTTAGAAAAATttatttaaataattttgaatatgaacaagaagctgcttgaaaaagtggtgt	TepyoMp32	27240	28520	+	cob; cob	TepyoMp32.p01	27240	28520	+	apocytochrome b
60	7	5	5	Tetrahymena thermophila	NC_003029.1	27402	98	1	agtttagttccagaacctATGTTAATCCCAATGGTTAGAGAAGAagaagatgtagaagatttatatacagatgattttttttgattacatgaaagagg	TepyoMp32	27240	28520	+	cob; cob	TepyoMp32.p01	27240	28520	+	apocytochrome b
60	7	5	5	Tetrahymena thermophila	NC_003029.1	27429	98	1	ccaatggttagagaagaagaagatgtagaagatTTATATACAGATGATTTTTTTTGATTACAtgaaagaggtgttgatatgttatttattttttcata	TepyoMp32	27240	28520	+	cob; cob	TepyoMp32.p01	27240	28520	+	apocytochrome b
60	7	3	3	Tetrahymena thermophila	NC_003029.1	27399	56	1	ttcAGTTTAGTTCCAGAACCTATGTTAATcccaatggttagagaagaagaagatgt	TepyoMp32	27240	28520	+	cob; cob	TepyoMp32.p01	27240	28520	+	apocytochrome b
60	7	2	2	Tetrahymena thermophila	NC_003029.1	27549	63	1	tatttaaataattttgaaTATGAACAAGAAGCTGCTTGAAAAAGTGGtgtatttactttttta	TepyoMp32	27240	28520	+	cob; cob	TepyoMp32.p01	27240	28520	+	apocytochrome b
60	7	2	2	Tetrahymena thermophila	NC_003029.1	27582	41	1	gCTTGAAAAAGTGGTGTATTTACTTTTTTActttttcaagt	TepyoMp32	27240	28520	+	cob; cob	TepyoMp32.p01	27240	28520	+	apocytochrome b
61	7	99999	999	35	30700
61	7	5	5	Ichthyophthirius multifiliis	NC_015981.1	39893	44	1	acaagaagaactttatCTATGCCTGGTATTAGACATAGAAGAGT	IMG5_M206984	38942	41014	+	IMG5_M206984; IMG5_M206984	IMG5_M206984.p01	38942	41014	+	cytochrome c oxidase subunit 1
61	7	4	4	Ichthyophthirius multifiliis	NC_015981.1	39800	45	1	aagtatACTGGTGTAGGTTCACAAGATattttaatattatcagtt	IMG5_M206984	38942	41014	+	IMG5_M206984; IMG5_M206984	IMG5_M206984.p01	38942	41014	+	cytochrome c oxidase subunit 1
61	7	3	3	Ichthyophthirius multifiliis	NC_015981.1	39813	44	1	taggttcaCAAGATATTTTAATATTATCAGTtatatttgcaggt	IMG5_M206984	38942	41014	+	IMG5_M206984; IMG5_M206984	IMG5_M206984.p01	38942	41014	+	cytochrome c oxidase subunit 1
61	7	3	3	Ichthyophthirius multifiliis	NC_015981.1	39848	60	1	tttgcaggtgttAGTACAACTATATCATTTACAAATTTATTAATaacaagaagaacttta	IMG5_M206984	38942	41014	+	IMG5_M206984; IMG5_M206984	IMG5_M206984.p01	38942	41014	+	cytochrome c oxidase subunit 1
61	7	2	2	Ichthyophthirius multifiliis	NC_015981.1	39848	35	1	tttgcaGGTGTTAGTACAACTATATCatttacaaa	IMG5_M206984	38942	41014	+	IMG5_M206984; IMG5_M206984	IMG5_M206984.p01	38942	41014	+	cytochrome c oxidase subunit 1
61	7	5	5	Paramecium caudatum	NC_014262.1	10133	58	1	ctaaaGTTCTTCTAGTAATTAACAAGTTtgtaaaagaaatagttgtactaataccagc	PaCaOm_p08	9018	11255	-	cox1; cox1	PaCaOm_p08.p01	9018	11255	-	cytochrome c oxidase subunit 1
61	7	4	4	Paramecium caudatum	NC_014262.1	10147	41	1	gtaattaacaagTTTGTAAAAGAAATAGTTGTACTaatacc	PaCaOm_p08	9018	11255	-	cox1; cox1	PaCaOm_p08.p01	9018	11255	-	cytochrome c oxidase subunit 1
61	7	3	3	Paramecium caudatum	NC_014262.1	10081	47	1	gatattgtaATAAAAGGAATTAAAACTCTTCTATttcttaaaccagg	PaCaOm_p08	9018	11255	-	cox1; cox1	PaCaOm_p08.p01	9018	11255	-	cytochrome c oxidase subunit 1
61	7	5	5	Tetrahymena malaccensis	NC_008337.1	39155	76	1	taattactagaagaactttagcgatgCCTGGTTTAAGACATAGAAGAGTtttaatgccttttgttactatttctat	TemaoMp39	38215	40281	+	cox1; cox1	TemaoMp39.p01	38215	40281	+	cytochrome c oxidase subunit 1
61	7	4	4	Tetrahymena malaccensis	NC_008337.1	39118	59	1	gctggtaTTAGTACAACTATTTCTTTTACTAATTTATTAATtactagaagaactttagc	TemaoMp39	38215	40281	+	cox1; cox1	TemaoMp39.p01	38215	40281	+	cytochrome c oxidase subunit 1
61	7	4	4	Tetrahymena malaccensis	NC_008337.1	39133	86	1	actatttcttttactaatTTATTAATTACTAGAAGAACTTTAgcgatgcctggtttaagacatagaagagttttaatgccttttgt	TemaoMp39	38215	40281	+	cox1; cox1	TemaoMp39.p01	38215	40281	+	cytochrome c oxidase subunit 1
61	7	3	3	Tetrahymena malaccensis	NC_008337.1	39067	53	1	aaatatacaGGTGTTGGTTCACAAGATATTTTAATTTTATCtgtagtttttgc	TemaoMp39	38215	40281	+	cox1; cox1	TemaoMp39.p01	38215	40281	+	cytochrome c oxidase subunit 1
61	7	3	3	Tetrahymena malaccensis	NC_008337.1	39088	50	1	caagatattTTAATTTTATCTGTAGTTTTTGCTGGtattagtacaactat	TemaoMp39	38215	40281	+	cox1; cox1	TemaoMp39.p01	38215	40281	+	cytochrome c oxidase subunit 1
61	7	2	2	Tetrahymena malaccensis	NC_008337.1	39049	59	1	ccattcagttcaaatacaaaaTATACAGGTGTTGGTTCACAAGATattttaattttatc	TemaoMp39	38215	40281	+	cox1; cox1	TemaoMp39.p01	38215	40281	+	cytochrome c oxidase subunit 1
61	7	5	5	Tetrahymena paravorax	NC_008338.1	38820	47	1	ggtattGGTTCACAAGATGTATTAATTTTATCagttgtttttgcagg	TepaoMp38	37959	40022	+	cox1; cox1	TepaoMp38.p01	37959	40022	+	cytochrome c oxidase subunit 1
61	7	5	5	Tetrahymena paravorax	NC_008338.1	38883	69	1	tcttttactaatTTATTAATTACTAGAAGAACattatctatgcctggtttaagacatagaagagtttta	TepaoMp38	37959	40022	+	cox1; cox1	TepaoMp38.p01	37959	40022	+	cytochrome c oxidase subunit 1
61	7	4	4	Tetrahymena paravorax	NC_008338.1	38907	68	1	agaagaacattatctatgCCTGGTTTAAGACATAGAAGAGTtttattaccttttattactatttctat	TepaoMp38	37959	40022	+	cox1; cox1	TepaoMp38.p01	37959	40022	+	cytochrome c oxidase subunit 1
61	7	3	3	Tetrahymena paravorax	NC_008338.1	38799	41	1	agttcaaatactAAATATACTGGTATTGGTTCACAAGATgt	TepaoMp38	37959	40022	+	cox1; cox1	TepaoMp38.p01	37959	40022	+	cytochrome c oxidase subunit 1
61	7	3	3	Tetrahymena paravorax	NC_008338.1	38839	43	1	taTTAATTTTATCAGTTGTTTTTGCAGGgataagtacaactat	TepaoMp38	37959	40022	+	cox1; cox1	TepaoMp38.p01	37959	40022	+	cytochrome c oxidase subunit 1
61	7	3	3	Tetrahymena paravorax	NC_008338.1	38868	51	1	ataAGTACAACTATCTCTTTTACTAATTTattaattactagaagaacatta	TepaoMp38	37959	40022	+	cox1; cox1	TepaoMp38.p01	37959	40022	+	cytochrome c oxidase subunit 1
61	7	4	4	Tetrahymena pigmentosa	NC_008339.1	38466	58	1	ttggttctCAAGATATTTTAATTTTATCAGTagtttttgcaggtataagtacaacaat	TepioMp38	37601	39670	+	cox1; cox1	TepioMp38.p01	37601	39670	+	cytochrome c oxidase subunit 1
61	7	4	4	Tetrahymena pigmentosa	NC_008339.1	38525	74	1	tctttcaccAATTTATTAATTACTAGAAGAACTTTAGctatgccaggtatgagacatagaagagttttaatgcc	TepioMp38	37601	39670	+	cox1; cox1	TepioMp38.p01	37601	39670	+	cytochrome c oxidase subunit 1
61	7	4	4	Tetrahymena pigmentosa	NC_008339.1	38541	58	1	taattactagaagaactttagctATGCCAGGTATGAGACATAGAAGAGTtttaatgcc	TepioMp38	37601	39670	+	cox1; cox1	TepioMp38.p01	37601	39670	+	cytochrome c oxidase subunit 1
61	7	4	3	Tetrahymena pigmentosa	NC_008339.1	38452	54	1	taaatatacaGGTATTGGTTCTCAAGATATtttaattttatcagtagtttttgc	TepioMp38	37601	39670	+	cox1; cox1	TepioMp38.p01	37601	39670	+	cytochrome c oxidase subunit 1
61	7	3	3	Tetrahymena pigmentosa	NC_008339.1	38483	44	1	ttaattttatcagtagttTTTGCAGGTATAAGTACAACaatatc	TepioMp38	37601	39670	+	cox1; cox1	TepioMp38.p01	37601	39670	+	cytochrome c oxidase subunit 1
61	7	5	5	Tetrahymena pyriformis	NC_000862.1	38838	71	1	acaaacttattaattacaAGAAGAACTTTAGCTATGCCaggtatgagacatagaagagttttaatgccttt	TethoMp38	37908	39974	+	cox1; cox1	TethoMp38.p01	37908	39974	+	cytochrome c oxidase subunit 1
61	7	4	4	Tetrahymena pyriformis	NC_000862.1	38788	43	1	taTTAATTTTATCCGTAGTGTTTGCAGGtattagtacaactat	TethoMp38	37908	39974	+	cox1; cox1	TethoMp38.p01	37908	39974	+	cytochrome c oxidase subunit 1
61	7	3	3	Tetrahymena pyriformis	NC_000862.1	38742	59	1	ccattcagttcaaatataaaatatACAGGTGTAGGTTCTCAAGATATattaattttatc	TethoMp38	37908	39974	+	cox1; cox1	TethoMp38.p01	37908	39974	+	cytochrome c oxidase subunit 1
61	7	3	2	Tetrahymena pyriformis	NC_000862.1	38808	61	1	tttgcaggtattagtacaactataTCATTTACAAACTTATTAATTACaagaagaactttag	TethoMp38	37908	39974	+	cox1; cox1	TethoMp38.p01	37908	39974	+	cytochrome c oxidase subunit 1
61	7	2	2	Tetrahymena pyriformis	NC_000862.1	38775	44	1	GGTTCTCAAGATATATTAATTTTATCCGTagtgtttgcaggtat	TethoMp38	37908	39974	+	cox1; cox1	TethoMp38.p01	37908	39974	+	cytochrome c oxidase subunit 1
61	7	5	5	Tetrahymena thermophila	NC_003029.1	39169	76	1	taattactagaagaactttagctatgCCTGGTTTAAGACATAGAAGAGTtttaatgccttttgtaacaatttctat	TepyoMp39	38229	40295	+	cox1; cox1	TepyoMp39.p01	38229	40295	+	cytochrome c oxidase subunit 1
61	7	4	4	Tetrahymena thermophila	NC_003029.1	39087	50	1	actggtgTTGGTTCTCAAGATATTTTAATTTTATCagttgtttttgcagg	TepyoMp39	38229	40295	+	cox1; cox1	TepyoMp39.p01	38229	40295	+	cytochrome c oxidase subunit 1
61	7	3	3	Tetrahymena thermophila	NC_003029.1	39094	58	1	ttggttctcaagatattTTAATTTTATCAGTTGTTTTTgcaggtattagtactacaat	TepyoMp39	38229	40295	+	cox1; cox1	TepyoMp39.p01	38229	40295	+	cytochrome c oxidase subunit 1
61	7	3	3	Tetrahymena thermophila	NC_003029.1	39147	86	1	acaatttcttttactAATTTACTAATTACTAGAAGAACTTTAGctatgcctggtttaagacatagaagagttttaatgccttttgt	TepyoMp39	38229	40295	+	cox1; cox1	TepyoMp39.p01	38229	40295	+	cytochrome c oxidase subunit 1
61	7	2	2	Tetrahymena thermophila	NC_003029.1	39135	56	1	GGTATTAGTACTACAATTTCTTTTACTAAtttactaattactagaagaactttagc	TepyoMp39	38229	40295	+	cox1; cox1	TepyoMp39.p01	38229	40295	+	cytochrome c oxidase subunit 1
62	7	99999	999	34	30700
62	7	5	5	Ichthyophthirius multifiliis	NC_015981.1	44521	50	1	tagtttttttttctggatTACCAGGTACTTTAAAATTTATtagtgaattt	IMG5_M206989	43284	44807	+	IMG5_M206989; IMG5_M206989	IMG5_M206989.p01	43284	44807	+	NADH dehydrogenase subunit 4
62	7	3	3	Ichthyophthirius multifiliis	NC_015981.1	41567	31	1	tttgttTCTTATCAAGAATTTATTTGAttta	IMG5_M206985	41015	41923	+	IMG5_M206985; IMG5_M206985	IMG5_M206985.p01	41015	41923	+	NADH dehydrogenase subunit 1
62	7	2	2	Ichthyophthirius multifiliis	NC_015981.1	21742	26	1	tATCTTCTCAAAAATTAATAAGATTT	IMG5_M206971	21214	21795	-	IMG5_M206971; IMG5_M206971	IMG5_M206971.p01	21214	21795	-	NADH dehydrogenase subunit 9
62	7	2	2	Ichthyophthirius multifiliis	NC_015981.1	41523	50	1	ttataaatttagtttttataAGTGAATCATTTTGTTTTACtgtatttgtt	IMG5_M206985	41015	41923	+	IMG5_M206985; IMG5_M206985	IMG5_M206985.p01	41015	41923	+	NADH dehydrogenase subunit 1
62	7	2	2	Ichthyophthirius multifiliis	NC_015981.1	44544	27	1	ggTACTTTAAAATTTATTAGTGAATTT	IMG5_M206989	43284	44807	+	IMG5_M206989; IMG5_M206989	IMG5_M206989.p01	43284	44807	+	NADH dehydrogenase subunit 4
62	7	3	3	Paramecium caudatum	NC_014262.1	4827	40	1	aAAATTCACAAACAAATTTTAAAGTACCTGGaatacctga	PaCaOm_p03	4627	6132	-	nad4; nad4	PaCaOm_p03.p01	4627	6132	-	NADH dehydrogenase subunit 4
62	7	3	3	Paramecium caudatum	NC_014262.1	4840	35	1	aAATTTTAAAGTACCTGGAATACCTGAAAAAAAAA	PaCaOm_p03	4627	6132	-	nad4; nad4	PaCaOm_p03.p01	4627	6132	-	NADH dehydrogenase subunit 4
62	7	3	3	Paramecium caudatum	NC_014262.1	7947	26	1	CAAATGCAGAAAAAGAAAAAGATTCa	PaCaOm_p07	7651	8514	-	nad1_a; nad1_a	PaCaOm_p07.p01	7651	8514	-	NADH dehydrogenase subunit 1
62	7	5	5	Tetrahymena malaccensis	NC_008337.1	40818	57	1	tttattagtGAATCTTTTTGTTTTTCTGTTTTTGttatttatcaagaaattatttga	TemaoMp40	40293	41150	+	nad1_a; nad1_a	TemaoMp40.p01	40293	41150	+	NADH dehydrogenase subunit 1
62	7	4	4	Tetrahymena malaccensis	NC_008337.1	43939	63	1	tcaggtattccaggtacaataaaatttATTAGTGAATTTTATATTTTTagtggcttattagaa	TemaoMp44	42697	44214	+	nad4; nad4	TemaoMp44.p01	42697	44214	+	NADH dehydrogenase subunit 4
62	7	3	3	Tetrahymena malaccensis	NC_008337.1	40806	41	1	attAATTTAATATTTATTAGTGAATCTttttgtttttctgt	TemaoMp40	40293	41150	+	nad1_a; nad1_a	TemaoMp40.p01	40293	41150	+	NADH dehydrogenase subunit 1
62	7	3	3	Tetrahymena malaccensis	NC_008337.1	43915	74	1	atactttttatgctagttttcttttcaggtaTTCCAGGTACAATAAAATTTattagtgaattttatatttttag	TemaoMp44	42697	44214	+	nad4; nad4	TemaoMp44.p01	42697	44214	+	NADH dehydrogenase subunit 4
62	7	2	2	Tetrahymena malaccensis	NC_008337.1	34473	100	1	tcttcatctcaaGAATTTATAAGATTTAGAACATATACagaagtattattaaaactatcagcttataatgattttttttatgttttaaataattattatt	TemaoMp35	34299	34601	+	ymf56; ymf56	TemaoMp35.p01	34299	34601	+	Ymf56
62	7	2	2	Tetrahymena malaccensis	NC_008337.1	40848	29	1	TTTGTTATTTATCAAGAAATTATTTGAct	TemaoMp40	40293	41150	+	nad1_a; nad1_a	TemaoMp40.p01	40293	41150	+	NADH dehydrogenase subunit 1
62	7	5	5	Tetrahymena paravorax	NC_008338.1	43686	41	1	tacctGGTACTATTAAATTTATCAGTGAATTTtatattttt	TepaoMp43	42425	43954	+	nad4; nad4	TepaoMp43.p01	42425	43954	+	NADH dehydrogenase subunit 4
62	7	3	3	Tetrahymena paravorax	NC_008338.1	40519	74	1	gaaatttttttaggtttattggttataaatttaattTTTATAACAGAATCTTTTTGTTTTTCagtttttgttat	TepaoMp39	40030	40884	+	nad1_a; nad1_a	TepaoMp39.p01	40030	40884	+	NADH dehydrogenase subunit 1
62	7	3	3	Tetrahymena paravorax	NC_008338.1	40564	48	1	gaatctttttgttttTCAGTTTTTGTTATTTACCAAGAAATtatatga	TepaoMp39	40030	40884	+	nad1_a; nad1_a	TepaoMp39.p01	40030	40884	+	NADH dehydrogenase subunit 1
62	7	5	5	Tetrahymena pigmentosa	NC_008339.1	43340	65	1	ggtataccaGGTACTATAAAATTTATTAGTGAATTTTatatatttagtggtttattagaagcatc	TepioMp43	42077	43612	+	nad4; nad4	TepioMp43.p01	42077	43612	+	NADH dehydrogenase subunit 4
[truncated: 2,515 more rows]
